# Supplementary material for: Evaluation of bread wheat (Triticum aestivum L.) genotypes for drought tolerance using morpho-physiological traits under drought-stressed and well-watered conditions
Source: PLoS One. 2023 May 4;18(5):e0283347. doi: 10.1371/journal.pone.0283347 (PMC10159169; doi:10.1371/journal.pone.0283347)
Supplement: S1 File — (XLSX) [file pone.0283347.s019.xlsx]

## Sheet: Sheet2
Maximum, Minimum and Mean values of 14 physiological traits under well-watered and drought-stressed conditions
Traits	WR	Genotype	Maximum	Genotype	Minimum	Grand mean
CTDH	NW	ETBW8491	4.32	ETBW8984	2.28	2.83
	DS	ETBW8491	3.05	ETBW8984	1.52	2.24
CTDA	NW	ETBW9088	5.06	ETBW8984	2.83	4.11
	DS	ETBW8491	4.2	ETBW8984	2.2	3.3
CTDM	NW	Alidoro	4.12	ETBW9441	2.13	3.19
	DS	Alidoro	3.68	ETBW9449	1.95	2.81
CTDD	NW	ETBW8725	3.11	ETBW8984	1.81	2.51
	DS	ETBW9088	2.92	ETBW9438	1.56	2.28
CTDR	NW	ETBW8725	2.42	ETBW8981	1.41	1.89
	DS	ETBW9088	2.35	Menze	1.15	1.72
SPADH	NW	Alidoro	58.53	ETBW9441	42.62	50.14
	DS	Alidoro	52.47	ETBW9441	38.03	43.35
SPADA	NW	Alidoro	60	ETBW9441	43.91	51.89
	DS	Alidoro	53.59	ETBW9441	39.12	44.43
SPADM	NW	Alidoro	55.03	ETBW9441	39.95	47.79
	DS	Tsehay	50.39	ETBW9441	36.82	42.17
SPADD	NW	Alidoro	51.02	ETBW9441	36.31	44.02
	DS	Alidoro	47.88	ETBW9449	33.9	39.58
SPADR	NW	Alidoro	44.94	ETBW9441	31.36	38.36
	DS	Alidoro	41.9	ETBW8881	29.23	34.46
RWC	NW	Alidoro	76.75	ETBW8945	56.78	65.48
	DS	Alidoro	76.91	Katar	51.57	63.12
ELWR	NW	ETBW9088	65.37	ETBW8945	49.46	55.47
	DS	ETBW172872	62.53	Digelu	43.56	53.35
RWL	NW	ETBW8983	44.83	ETBW172872	31.7	38.55
	DS	ETBW8261	45.5	Alidoro	33.27	39.96
LMSI	NW	ETBW9088	77.21	ETBW8827	55	65.99
	DS	Alidoro	69.13	ETBW9441	37.75	51.9

## Sheet: Sheet4
Drought-stressed condition				Normal-watered condition
Traits	PC1	PC2	PC3	Traits	PC1	PC2	PC3
CTDH	0.251	-0.34	0.231	CTDH	0.248	0.251	0.377
CTDA	0.262	-0.258	0.271	CTDA	0.235	0.23	0.452
CTDM	0.279	0.302	-0.039	CTDM	0.299	0.084	-0.246
CTDD	0.268	-0.191	0.206	CTDD	0.241	0.207	0.41
CTDR	0.284	-0.082	0.152	CTDR	0.283	0.138	0.245
SPADH	0.281	0.278	-0.036	SPADH	0.302	0.084	-0.242
SPADA	0.279	0.292	-0.06	SPADA	0.302	0.057	-0.252
SPADM	0.281	0.293	-0.052	SPADM	0.299	0.072	-0.267
SPADD	0.281	0.297	-0.075	SPADD	0.3	0.066	-0.25
SPADR	0.28	0.272	-0.035	SPADR	0.3	0.045	-0.214
RWC	0.254	-0.288	-0.467	RWC	0.264	-0.164	-0.014
ELWR	0.236	-0.336	-0.611	ELWR	0.248	-0.231	0.042
RWL	-0.228	0.082	-0.443	RWL	-0.181	0.629	-0.172
LMSI	0.268	-0.294	0.064	LMSI	0.202	-0.564	0.179
Explained variance (Eigen value)	10.66	1.563	1.002		9.90096	1.27658	1.19397
Difference	79.7603	8.30632	3.92506		70.72	9.118	8.52836
Proportion of total variance (%)	0.7976	0.08306	0.03925		0.7072	0.09118	0.08528
Cumulative variance (%)	79.7603	88.0666	91.9917		70.72	79.8396	88.3679
