# Supplementary material for: Evaluation of bread wheat (Triticum aestivum L.) genotypes for drought tolerance using morpho-physiological traits under drought-stressed and well-watered conditions
Source: PLoS One. 2023 May 4;18(5):e0283347. doi: 10.1371/journal.pone.0283347 (PMC10159169; doi:10.1371/journal.pone.0283347)
Supplement: S2 File — (XLSX) [file pone.0283347.s020.xlsx]

## Sheet: Sheet1
Data of Physiological Traits under Drought-stressed Conditions
Genotype	Env	Rep	Block	Trt	CTDH	CTDA	CTDM	CTDD	CTDR	SPADH	SPADA	SPADM	SPADD	SPADR	RWC	ELWR	RWL	LMSI	Yld
Menze	GH_2020	1	1	1	1.78	2.42	2.28	1.07	0.97	37.83	38.91	35.82	33.85	31.25	45.88	42.37	36.24	46.72	2.84
Dinknesh	GH_2020	1	1	2	3.14	4.02	2.95	2.18	2.01	48.92	49.72	47.68	45.94	41.35	71.43	58.61	48.17	76.18	4.07
Tossa	GH_2020	1	1	3	1.93	2.21	1.88	1.72	1.22	49.02	50.21	48.36	45.68	38.76	63.75	50.73	42.85	48.25	2.87
Ogolcho	GH_2020	1	1	4	1.72	1.98	1.48	1.17	1.06	43.82	43.32	41.91	39.27	35.81	52.84	43.02	37.43	48.04	2.92
Galil	GH_2020	1	1	5	1.88	2.06	1.85	1.71	1.15	46.01	43.15	44.57	42.93	39.12	64.31	50.65	44.16	49.34	2.53
Meraro	GH_2020	1	1	6	1.64	2.85	1.67	1.34	1.08	49.86	49.14	47.49	45.44	39.86	62.57	50.46	42.35	49.86	2.43
Millennium	GH_2020	1	1	7	1.96	2.74	2.33	1.62	1.24	39.53	38.92	36.45	34.46	31.15	63.49	50.88	44.29	50.39	3.15
Kulkulu	GH_2020	1	1	8	1.84	2.17	1.75	1.21	1.16	41.45	42.67	39.18	37.54	32.72	59.92	46.24	39.08	56.21	2.21
KBG01	GH_2020	1	1	9	1.92	2.81	1.83	1.55	1.23	40.55	41.89	39.43	37.17	33.91	61.86	49.32	41.74	55.33	3.47
Bolo	GH_2020	1	1	10	2.95	3.26	1.63	1.44	1.28	42.94	43.11	41.72	39.46	35.98	58.46	46.87	38.67	75.43	4.03
Sulla	GH_2020	1	1	11	1.86	2.58	1.77	1.41	1.12	38.05	39.77	34.95	32.73	28.59	52.08	44.53	38.41	55.05	2.31
Gasay	GH_2020	1	1	12	2.18	2.97	1.82	1.71	1.34	38.96	37.97	35.78	33.02	29.43	54.33	45.92	39.58	38.46	2.59
Kakaba	GH_2020	1	1	13	1.95	2.31	1.61	1.48	1.25	39.17	40.89	38.51	36.48	31.22	68.24	53.07	47.66	64.32	4.53
Shorima	GH_2020	1	1	14	1.84	2.92	1.75	1.42	1.07	41.85	42.33	39.28	38.17	32.83	54.72	45.21	36.73	56.11	3.39
Laketch	GH_2020	1	2	15	1.76	2.54	1.95	1.74	1.55	40.93	41.95	37.54	35.97	31.47	51.65	43.19	36.19	35.78	2.31
Hoggana	GH_2020	1	2	16	2.16	3.26	2.08	1.56	1.27	44.68	45.23	41.08	38.74	33.65	57.14	47.55	40.12	42.85	2.82
Huluka	GH_2020	1	2	17	1.84	2.57	1.76	1.24	1.05	38.91	39.66	35.98	33.44	31.32	57.63	42.83	38.55	34.27	2.68
Abola	GH_2020	1	2	18	1.68	2.95	2.34	1.41	1.28	49.08	50.17	46.15	44.23	41.76	60.95	48.66	42.89	62.53	3.08
Tusie	GH_2020	1	2	19	3.01	4.12	2.48	2.15	1.91	46.72	47.45	43.82	41.88	37.73	71.44	54.14	48.01	72.96	3.71
Hidasie	GH_2020	1	2	20	2.53	4.29	2.57	2.35	1.84	48.28	48.84	46.75	44.16	41.05	60.26	46.73	41.53	65.24	3.41
Dure	GH_2020	1	2	21	1.58	2.91	1.56	1.17	1.04	41.95	40.26	40.55	38.24	35.41	55.75	44.81	37.25	39.81	2.28
Pavon76	GH_2020	1	2	22	1.98	2.84	1.88	1.72	1.36	41.18	41.87	39.79	37.53	32.46	58.32	48.57	42.76	42.65	3.24
Dashen	GH_2020	1	2	23	1.54	2.71	1.42	1.28	1.11	39.22	36.04	34.31	32.05	28.78	57.54	45.19	40.38	32.47	2.86
Kubsa	GH_2020	1	2	24	1.43	2.68	1.39	1.21	1.02	38.56	39.61	35.08	32.94	28.38	43.17	38.61	29.36	28.71	3.15
Katar	GH_2020	1	2	25	1.55	2.75	1.38	1.23	1.19	40.51	41.77	40.67	38.52	35.92	50.83	45.58	35.42	35.64	2.74
Simba	GH_2020	1	2	26	2.14	3.05	1.95	1.58	1.27	42.33	43.15	40.24	38.73	32.07	54.22	45.38	34.65	44.38	3.29
Sofumar	GH_2020	1	2	27	1.92	2.63	1.86	1.48	1.16	45.94	46.52	44.61	42.85	38.93	56.08	46.55	41.23	39.42	3.26
Sirbo	GH_2020	1	2	28	2.26	3.12	1.97	1.54	1.29	46.27	46.84	44.55	41.68	31.64	68.44	50.91	46.02	42.25	3.54
Bobicho	GH_2020	1	3	29	1.81	2.96	1.72	1.34	1.25	48.06	45.36	43.86	41.64	37.52	56.47	42.28	35.63	34.08	2.38
Tay	GH_2020	1	3	30	2.38	3.27	1.96	1.58	1.27	49.48	50.77	48.04	46.92	42.78	64.38	49.86	45.77	52.89	2.89
Hawii	GH_2020	1	3	31	1.94	2.62	1.92	1.57	1.26	40.71	40.87	39.62	37.85	35.37	61.05	45.86	35.36	30.68	2.84
Dereselign	GH_2020	1	3	32	2.82	3.64	2.73	2.11	1.53	43.68	44.74	42.83	41.62	38.12	57.76	43.51	34.98	50.91	2.42
Dandaa	GH_2020	1	3	33	3.07	4.12	2.94	2.17	1.54	49.26	46.79	44.82	43.23	37.64	67.06	51.42	45.25	58.12	3.31
Alidoro	GH_2020	1	3	34	3.16	4.57	2.98	2.46	1.88	50.61	50.44	48.26	46.57	41.28	72.69	56.34	48.81	78.04	3.94
MadaWelabu	GH_2020	1	3	35	2.85	3.73	2.72	1.82	1.58	44.74	44.96	44.71	43.11	38.62	53.73	44.56	34.48	54.79	2.76
Digelu	GH_2020	1	3	36	2.74	3.88	2.39	2.01	1.47	46.38	45.55	44.92	43.24	38.02	50.07	36.71	25.54	48.66	2.32
Gambo	GH_2020	1	3	37	1.98	2.52	1.91	1.57	1.32	39.15	36.92	36.15	34.72	28.25	64.96	52.45	45.04	42.58	2.22
Doddota	GH_2020	1	3	38	1.42	2.76	1.94	1.66	1.21	44.18	43.12	43.03	41.47	36.44	54.27	44.68	32.85	27.83	2.09
K62954A	GH_2020	1	3	39	2.13	3.36	2.99	2.31	1.67	47.54	47.61	45.97	44.08	38.87	55.32	45.74	35.13	51.37	2.52
Enkoy	GH_2020	1	3	40	3.19	4.28	2.96	1.91	1.75	48.92	46.74	45.12	43.58	37.85	52.62	45.52	32.46	55.24	2.84
ET13A2	GH_2020	1	3	41	2.85	3.65	2.71	2.14	1.62	52.83	52.94	51.44	49.57	43.69	67.82	54.58	45.29	62.45	3.21
Galema	GH_2020	1	3	42	1.41	2.68	1.47	1.23	1.02	40.37	40.89	38.82	36.27	31.52	44.74	40.29	28.96	33.05	1.91
Mitike	GH_2020	1	4	43	1.61	2.87	1.63	1.52	1.24	46.88	44.62	42.68	41.59	36.98	45.75	41.24	30.21	36.11	1.93
K6290Bulk	GH_2020	1	4	44	1.78	3.15	2.68	1.75	1.48	44.03	42.47	40.98	40.07	35.26	48.16	42.82	32.94	35.74	1.27
Biqa	GH_2020	1	4	45	1.82	3.46	2.85	1.67	1.77	38.61	39.11	37.26	35.66	31.87	47.87	42.33	32.34	30.52	2.45
Honqolo	GH_2020	1	4	46	2.02	3.35	1.98	1.79	1.62	39.28	37.49	35.45	34.88	31.25	52.35	44.71	33.84	32.36	2.16
Kingbird	GH_2020	1	4	47	2.48	3.72	2.83	1.92	1.51	45.21	45.47	43.96	41.52	36.53	56.89	47.18	35.97	65.18	2.52
Manduyo	GH_2020	1	4	48	2.14	3.58	2.11	1.88	1.69	41.17	40.71	38.57	36.09	32.78	58.33	41.24	32.46	35.43	2.08
Tsehay	GH_2020	1	4	49	3.28	4.23	3.07	2.48	1.95	51.16	49.79	47.36	45.25	41.74	48.71	43.11	32.05	36.85	2.09
ETBW8903	GH_2020	1	4	50	2.94	3.96	2.88	2.32	1.84	48.94	49.28	47.79	45.83	42.06	59.63	47.85	38.26	65.29	2.68
ETBW8817	GH_2020	1	4	51	2.15	2.78	2.04	1.62	1.27	46.65	46.94	45.38	44.56	38.27	55.47	45.36	34.55	53.67	2.61
ETBW8905	GH_2020	1	4	52	2.88	3.96	2.68	2.16	1.75	49.91	49.84	47.04	46.31	41.39	52.02	43.57	32.64	44.32	2.46
ETBW8907	GH_2020	1	4	53	2.04	3.61	2.55	1.95	1.56	45.78	45.05	44.85	43.77	38.01	47.83	42.38	31.42	35.26	2.16
ETBW8908	GH_2020	1	4	54	1.47	1.86	1.35	1.08	0.92	40.33	41.18	40.39	38.21	34.22	53.76	42.93	34.68	34.94	3.88
ETBW8816	GH_2020	1	4	55	2.98	3.82	2.78	2.25	1.75	48.76	49.35	48.17	46.92	42.86	68.77	54.36	44.85	67.51	3.44
ETBW8818	GH_2020	1	4	56	2.82	3.11	2.26	1.83	1.44	44.21	43.72	42.54	41.15	35.95	58.27	45.85	36.08	58.77	2.59
ETBW8820	GH_2020	1	5	57	2.77	3.64	2.58	1.96	1.63	45.07	45.66	43.05	42.91	40.72	55.46	45.28	35.41	46.08	2.94
ETBW8070	GH_2020	1	5	58	2.61	3.38	2.46	1.98	1.56	47.32	45.69	43.83	41.13	38.46	50.82	42.61	32.36	39.13	2.84
ETBW8831	GH_2020	1	5	59	2.08	2.86	1.93	1.56	1.23	45.93	45.98	43.37	41.85	37.27	48.44	40.17	30.65	37.45	2.45
ETBW8827	GH_2020	1	5	60	2.65	3.39	2.46	1.95	1.55	46.24	47.37	46.32	45.76	40.15	51.57	43.08	35.48	55.88	2.38
ETBW8923	GH_2020	1	5	61	3.09	3.97	2.87	2.45	1.82	46.42	45.88	43.94	42.63	37.82	61.35	49.81	41.76	69.06	3.23
ETBW8826	GH_2020	1	5	62	1.49	1.91	1.62	1.43	1.15	43.27	44.93	43.74	43.18	38.52	52.12	42.59	32.91	40.69	1.92
ETBW8823	GH_2020	1	5	63	2.95	3.78	3.22	2.84	2.27	48.71	48.19	46.55	42.96	40.37	56.15	45.22	35.74	65.71	2.91
ETBW9449	GH_2020	1	5	64	1.15	2.85	1.43	1.21	1.08	38.04	38.56	34.76	33.54	30.92	51.63	41.86	31.55	32.82	2.05
ETBW9450	GH_2020	1	5	65	1.36	2.74	1.48	1.31	1.05	41.52	41.78	39.16	37.58	35.87	52.94	43.17	33.08	30.17	2.18
ETBW9444	GH_2020	1	5	66	1.48	2.89	1.62	1.45	1.18	43.52	44.91	43.96	40.55	38.24	57.25	45.53	37.62	47.38	2.27
ETBW9445	GH_2020	1	5	67	1.14	2.46	1.52	1.19	0.98	40.95	38.97	36.52	35.46	31.91	52.28	42.85	31.92	31.29	2.48
ETBW8800	GH_2020	1	5	68	1.25	2.68	2.14	1.53	1.27	48.23	46.24	46.04	44.93	40.95	50.69	43.51	34.14	42.55	2.69
ETBW9027	GH_2020	1	5	69	2.94	3.76	3.22	2.85	2.25	49.02	47.53	46.81	44.93	41.37	68.32	53.47	44.23	66.64	2.86
ETBW9026	GH_2020	1	5	70	1.97	2.58	1.26	1.05	0.97	43.79	42.73	41.14	39.86	36.73	45.26	36.21	30.66	34.28	2.04
ETBW9433	GH_2020	1	6	71	1.28	2.84	1.72	1.34	1.18	45.41	43.82	42.86	40.98	37.47	51.43	44.78	33.54	38.43	2.37
ETBW9435	GH_2020	1	6	72	2.08	3.38	2.51	2.04	1.82	39.87	38.49	37.12	36.55	31.04	52.37	47.01	36.67	33.97	2.14
ETBW9436	GH_2020	1	6	73	2.44	3.12	2.66	2.34	1.87	46.75	45.77	43.65	41.92	39.46	58.94	52.16	45.31	55.14	2.81
ETBW9438	GH_2020	1	6	74	1.15	1.84	1.36	1.12	0.88	38.65	39.14	37.81	36.01	34.62	52.07	46.53	34.42	36.59	2.46
ETBW9378	GH_2020	1	6	75	2.06	2.87	2.26	1.98	1.54	45.61	45.33	43.57	40.91	37.55	54.32	41.22	34.61	58.31	2.16
ETBW9440	GH_2020	1	6	76	1.25	2.94	1.81	1.17	1.02	40.04	41.38	39.36	38.24	32.73	48.71	40.56	32.98	37.14	1.97
ETBW9441	GH_2020	1	6	77	1.52	2.67	1.58	1.25	1.14	38.96	38.65	37.77	36.42	34.91	52.96	44.08	36.25	32.59	1.93
ETBW9383	GH_2020	1	6	78	1.53	1.96	1.67	1.45	1.17	44.13	45.87	45.07	43.72	40.58	52.72	45.58	32.94	39.31	2.35
ETBW9384	GH_2020	1	6	79	2.01	2.57	2.19	1.93	1.54	45.68	44.24	43.95	40.09	38.64	53.14	45.37	34.82	46.42	2.29
ETBW9396	GH_2020	1	6	80	2.33	2.98	2.54	2.24	1.82	49.22	48.56	46.79	44.38	39.96	55.18	46.51	37.64	53.87	2.42
ETBW9402	GH_2020	1	6	81	3.58	4.95	3.91	3.45	2.76	50.25	49.65	47.28	46.51	40.72	60.49	48.76	41.92	70.63	2.97
ETBW9411	GH_2020	1	6	82	3.21	4.12	3.51	3.09	2.47	43.38	41.77	41.05	39.11	36.25	56.38	45.43	37.25	52.96	2.69
ETBW9412	GH_2020	1	6	83	1.82	2.33	1.98	1.75	1.42	45.11	44.26	43.78	41.28	36.98	52.77	41.63	35.16	34.07	3.26
ETBW9413	GH_2020	1	6	84	2.58	3.32	2.83	2.49	1.89	43.15	42.45	40.55	39.08	35.76	53.94	44.71	38.54	51.25	2.29
ETBW9414	GH_2020	1	7	85	1.61	2.14	1.97	1.58	1.26	44.85	45.21	43.96	40.51	37.65	52.06	43.25	36.42	35.02	2.23
ETBW9424	GH_2020	1	7	86	1.21	1.64	1.42	1.19	1.07	45.58	45.06	42.84	41.77	39.02	51.83	40.37	32.79	30.55	2.51
ETBW9416	GH_2020	1	7	87	2.54	3.26	2.78	2.45	1.95	47.26	45.37	43.81	42.51	37.05	58.22	47.04	38.97	54.28	2.69
ETBW8901	GH_2020	1	7	88	1.68	2.23	1.88	1.56	1.28	46.18	45.44	44.32	40.58	36.16	56.91	46.57	35.44	38.69	2.46
ETBW8394	GH_2020	1	7	89	3.36	4.31	3.67	3.24	2.55	49.33	47.62	45.95	41.07	37.86	67.28	56.15	46.86	59.36	2.25
ETBW9409	GH_2020	1	7	90	2.44	3.16	2.69	2.37	1.68	39.71	39.16	37.49	35.14	33.97	57.44	48.77	41.72	42.36	2.38
ETBW9410	GH_2020	1	7	91	2.48	3.45	2.71	2.53	1.42	38.86	38.74	36.35	34.22	32.41	64.85	55.05	45.36	48.72	2.97
ETBW9404	GH_2020	1	7	92	3.71	4.55	4.26	3.44	2.72	51.28	51.87	49.21	47.84	43.56	68.51	61.98	49.27	72.81	3.26
ETBW9406	GH_2020	1	7	93	3.54	4.61	3.14	2.78	2.24	48.79	49.12	47.86	44.25	40.64	68.06	59.41	48.74	74.09	3.14
ETBW9422	GH_2020	1	7	94	3.62	4.66	3.37	2.73	2.16	49.42	47.78	45.75	43.96	39.57	71.52	62.48	52.66	72.47	3.22
ETBW9407	GH_2020	1	7	95	3.25	4.18	3.22	2.51	2.07	45.73	45.26	44.88	43.41	35.54	66.34	58.29	47.93	67.94	2.71
ETBW8983	GH_2020	1	7	96	1.98	2.75	1.87	1.38	0.71	40.61	39.29	38.71	36.43	32.75	56.87	47.61	45.82	30.87	1.95
ETBW8944	GH_2020	1	7	97	0.96	1.23	0.89	0.72	0.58	38.86	39.52	37.98	35.83	31.62	52.36	42.67	31.44	26.45	1.84
ETBW8984	GH_2020	1	7	98	1.02	1.35	0.95	0.77	0.64	39.51	40.28	38.62	36.24	30.53	52.74	42.85	32.27	28.02	1.92
ETBW8945	GH_2020	1	8	99	1.24	1.54	1.16	0.98	0.82	46.36	45.64	43.82	41.26	37.95	54.12	45.04	38.49	32.61	2.12
ETBW8981	GH_2020	1	8	100	1.91	2.52	1.72	1.25	1.14	47.12	46.75	45.67	43.74	39.23	54.28	45.78	39.01	33.92	2.17
ETBW8987	GH_2020	1	8	101	1.58	2.31	1.48	1.22	1.09	41.32	41.18	40.16	38.77	34.28	56.93	48.59	41.22	37.18	2.62
ETBW8974	GH_2020	1	8	102	1.88	2.41	1.75	1.43	1.12	46.35	47.35	46.94	44.81	39.86	57.86	50.08	43.27	38.26	2.38
ETBW8260	GH_2020	1	8	103	2.65	3.85	2.46	1.99	1.62	49.64	48.76	46.75	44.72	38.45	64.48	52.37	44.13	52.39	2.56
ETBW8261	GH_2020	1	8	104	1.85	2.37	1.72	1.39	1.14	40.38	38.15	36.94	35.48	30.53	55.04	46.79	41.55	38.54	2.34
ETBW8489	GH_2020	1	8	105	3.54	4.53	3.29	2.66	2.13	47.82	49.54	47.07	45.75	40.04	68.46	55.03	45.74	69.73	3.08
ETBW8491	GH_2020	1	8	106	3.82	5.07	3.48	2.62	1.92	49.91	50.42	49.88	47.52	41.08	72.87	64.52	52.68	80.03	3.49
ETBW8492	GH_2020	1	8	107	3.06	3.92	2.85	2.41	1.84	39.63	39.08	37.27	36.18	32.31	62.45	52.21	44.95	57.38	2.98
ETBW8725	GH_2020	1	8	108	3.67	4.58	3.42	2.76	1.98	48.71	47.96	45.74	44.05	40.36	68.19	59.81	48.37	78.25	3.12
ETBW8668	GH_2020	1	8	109	3.78	4.84	3.52	2.84	1.72	44.43	45.25	41.92	39.23	35.77	68.78	60.42	49.14	78.14	3.05
ETBW8675	GH_2020	1	8	110	3.09	3.95	2.87	2.32	1.85	43.96	42.72	41.06	39.71	35.81	55.93	46.59	42.61	74.03	2.52
ETBW8676	GH_2020	1	8	111	2.71	3.47	2.52	2.04	1.63	47.26	45.93	44.37	42.45	37.69	54.22	44.87	40.26	54.72	2.45
ETBW9092	GH_2020	1	8	112	2.34	2.99	2.17	1.75	1.42	44.86	43.28	42.53	40.67	36.42	62.07	50.63	41.33	47.86	2.54
ETBW8684	GH_2020	1	9	113	1.55	1.98	1.47	1.16	0.93	45.67	45.64	43.94	41.37	37.03	55.71	45.24	35.64	42.59	2.36
ETBW8597	GH_2020	1	9	114	1.51	1.93	1.41	1.14	0.87	38.71	39.84	37.46	35.51	31.62	56.84	47.62	38.75	40.47	2.43
ETBW8797	GH_2020	1	9	115	1.69	2.16	1.57	1.27	1.02	36.77	37.85	35.91	34.08	30.95	58.63	49.42	38.05	40.91	1.99
ETBW9068	GH_2020	1	9	116	3.26	4.17	3.03	2.45	1.96	49.93	50.11	48.17	46.72	39.43	67.35	55.58	45.32	68.63	2.98
ETBW8486	GH_2020	1	9	117	1.72	2.24	1.63	1.38	1.18	44.56	44.31	43.25	41.76	37.55	54.68	46.72	38.54	41.48	2.45
ETBW8654	GH_2020	1	9	118	3.27	4.28	3.04	2.51	2.11	48.63	46.47	44.65	42.12	38.07	62.71	52.56	44.92	67.75	2.84
ETBW8996	GH_2020	1	9	119	3.55	4.54	3.32	2.72	2.15	49.85	49.34	47.11	46.35	41.24	65.08	55.43	46.34	72.33	3.18
ETBW9104	GH_2020	1	9	120	3.11	3.98	2.94	2.44	1.91	45.08	45.59	43.54	41.98	36.19	61.25	52.67	42.89	65.54	2.47
ETBW8659	GH_2020	1	9	121	3.46	4.43	3.22	1.82	1.44	48.97	48.09	46.84	44.06	37.48	64.05	55.12	42.13	68.22	3.15
ETBW9084	GH_2020	1	9	122	2.34	3.18	2.14	1.78	1.43	39.82	39.46	38.61	37.44	33.86	54.87	45.61	35.42	52.45	2.34
ETBW8661	GH_2020	1	9	123	1.58	2.08	1.48	1.22	1.09	38.68	38.94	36.57	34.49	31.28	52.35	44.26	35.94	40.87	2.24
ETBW9220	GH_2020	1	9	124	3.22	4.02	2.98	2.42	1.84	43.21	43.75	42.83	42.32	37.04	58.55	48.72	38.15	64.28	2.61
ETBW9305	GH_2020	1	9	125	3.48	4.61	3.42	2.64	1.92	50.31	49.75	47.74	45.93	40.25	68.14	58.31	48.19	75.44	2.37
ETBW9221	GH_2020	1	9	126	3.41	4.34	3.29	2.66	1.84	37.73	37.07	37.12	35.54	31.08	69.78	57.51	47.93	67.53	2.76
ETBW9091	GH_2020	1	10	127	1.46	1.87	1.54	1.28	0.97	39.95	41.05	40.28	38.22	32.73	56.06	45.48	36.23	48.66	2.19
ETBW9473	GH_2020	1	10	128	1.39	1.88	1.72	1.43	1.08	45.24	45.13	44.15	42.88	37.51	54.65	44.37	35.82	45.57	2.23
ETBW9089	GH_2020	1	10	129	2.63	3.34	2.42	1.96	1.45	49.65	49.58	48.54	46.03	41.25	58.74	47.59	37.98	55.01	2.29
ETBW9202	GH_2020	1	10	130	3.32	4.21	3.09	2.54	1.96	48.32	47.84	46.98	44.81	40.92	62.46	50.44	42.02	62.99	2.99
ETBW9294	GH_2020	1	10	131	3.68	4.71	3.42	2.76	1.91	43.96	44.57	43.23	41.02	36.58	64.25	57.61	48.72	67.24	3.04
ETBW9295	GH_2020	1	10	132	2.74	3.52	2.56	2.08	1.58	49.26	50.85	47.96	46.24	41.39	61.15	52.76	44.89	63.82	2.53
ETBW9102	GH_2020	1	10	133	3.42	4.38	3.18	2.62	1.99	44.38	45.26	45.01	43.15	39.66	58.24	49.32	40.48	58.35	2.45
ETBW9200	GH_2020	1	10	134	2.43	3.11	2.31	1.82	1.38	45.23	43.92	41.74	40.48	36.82	57.62	48.45	39.23	56.13	2.56
ETBW9107	GH_2020	1	10	135	3.84	4.91	3.57	2.91	2.12	48.97	47.44	46.71	44.97	39.76	67.36	57.36	44.26	78.34	3.02
ETBW9087	GH_2020	1	10	136	3.05	3.92	2.84	2.29	1.74	49.06	50.82	48.28	46.64	41.02	62.45	51.95	42.62	59.46	2.58
ETBW9134	GH_2020	1	10	137	3.56	4.56	3.31	2.67	1.85	44.12	43.91	41.85	39.98	32.46	64.87	55.69	45.85	75.89	2.96
ETBW9135	GH_2020	1	10	138	2.48	3.17	2.31	1.86	1.41	43.98	44.87	44.76	42.85	37.61	58.09	48.25	38.51	55.78	2.48
ETBW9484	GH_2020	1	10	139	2.44	3.12	2.27	1.83	1.39	47.81	47.33	45.68	44.23	40.78	57.41	47.84	37.58	55.65	2.45
ETBW9137	GH_2020	1	10	140	3.66	4.68	3.41	2.75	1.88	45.73	45.65	43.21	42.34	36.65	62.74	50.57	42.52	78.23	3.13
ETBW9138	GH_2020	1	11	141	2.37	3.03	2.21	1.79	1.36	44.84	44.11	41.95	39.26	34.06	58.67	49.12	38.17	48.57	2.68
ETBW9139	GH_2020	1	11	142	3.12	3.99	2.92	2.44	1.85	45.08	44.76	43.32	41.44	38.59	62.52	52.33	41.54	58.62	2.89
ETBW9108	GH_2020	1	11	143	2.68	3.43	2.52	2.06	1.56	39.52	39.49	37.41	36.29	31.04	56.36	45.25	35.72	56.74	2.64
ETBW9140	GH_2020	1	11	144	3.56	4.65	3.35	2.85	1.92	48.96	46.38	44.78	42.64	36.68	64.92	55.46	43.32	72.36	3.08
ETBW9109	GH_2020	1	11	145	3.52	4.48	3.26	2.64	1.81	45.06	46.51	45.25	44.92	37.45	64.59	54.57	44.75	72.11	2.91
ETBW9088	GH_2020	1	11	146	3.67	4.32	3.05	2.57	1.85	48.01	47.54	46.92	44.76	38.53	71.28	57.78	47.51	78.15	3.32
ETBW9110	GH_2020	1	11	147	3.24	4.28	3.11	2.51	1.95	49.55	48.72	47.57	45.09	39.41	68.85	49.73	37.65	68.72	2.97
ETBW9470	GH_2020	1	11	148	3.49	4.75	3.45	2.76	1.92	48.19	49.22	48.06	46.81	41.15	70.55	55.49	45.44	74.54	3.08
ETBW9169	GH_2020	1	11	149	3.35	4.56	3.38	2.73	1.97	48.52	48.27	47.56	45.29	39.84	69.54	51.62	42.19	72.35	2.85
ETBW9112	GH_2020	1	11	150	2.74	3.55	2.61	2.14	1.59	43.95	42.02	40.58	39.01	32.17	58.21	48.84	38.22	68.07	2.69
ETBW9233	GH_2020	1	11	151	2.77	3.68	2.72	2.24	1.72	49.57	48.81	46.63	44.56	38.21	60.68	51.83	42.28	70.85	2.54
ETBW8303	GH_2020	1	11	152	3.72	4.76	3.42	2.56	1.88	45.05	44.89	44.06	42.65	40.05	62.36	54.82	43.51	75.81	3.22
ETBW8735	GH_2020	1	11	153	2.65	3.41	2.48	1.84	1.26	41.39	39.48	38.14	37.93	32.67	57.53	46.88	35.23	66.59	2.28
ETBW8311	GH_2020	1	11	154	3.47	4.48	3.26	2.38	1.55	47.41	47.23	45.72	44.83	39.28	66.78	58.32	48.63	72.45	3.31
ETBW8484	GH_2020	1	12	155	2.27	2.95	2.14	1.72	1.34	37.22	36.29	35.83	34.07	29.06	58.57	48.35	38.56	50.12	2.14
ETBW8289	GH_2020	1	12	156	2.29	2.97	2.16	1.67	1.21	38.88	38.61	36.94	34.56	28.44	58.84	48.97	40.17	52.23	2.11
ETBW9095	GH_2020	1	12	157	2.35	3.07	2.23	1.85	1.42	37.65	37.81	36.37	35.54	30.93	58.95	49.83	41.35	52.47	2.09
ETBW9093	GH_2020	1	12	158	3.34	4.18	3.11	2.55	1.92	43.62	43.78	42.08	40.95	36.45	67.96	58.91	48.35	72.63	2.78
ETBW8577	GH_2020	1	12	159	1.75	2.24	1.63	1.26	0.98	43.74	42.08	41.87	40.83	35.98	57.22	46.64	35.42	48.75	1.56
ETBW9175	GH_2020	1	12	160	1.36	1.74	1.26	0.94	0.71	40.38	41.27	40.52	38.41	32.67	58.45	45.79	38.58	48.91	2.35
ETBW8640	GH_2020	1	12	161	3.68	4.71	3.42	2.47	1.83	46.09	48.76	46.84	44.75	39.53	68.35	58.92	47.85	74.55	3.08
ETBW8862	GH_2020	1	12	162	3.54	4.53	3.29	2.61	1.98	47.16	46.65	45.91	44.32	38.57	70.54	62.65	50.13	74.37	2.98
ETBW8583	GH_2020	1	12	163	3.52	4.51	3.27	2.64	1.96	48.91	48.18	46.72	45.21	40.94	68.75	56.43	47.16	72.86	2.89
ETBW9183	GH_2020	1	12	164	2.57	3.28	2.38	1.92	1.45	43.42	43.12	41.86	39.42	33.75	66.51	57.69	46.42	56.79	2.55
ETBW8772	GH_2020	1	12	165	3.12	4.02	2.92	2.35	1.78	45.83	45.84	44.34	42.97	36.82	68.73	58.82	49.17	58.13	2.85
ETBW8584	GH_2020	1	12	166	2.38	3.04	2.24	1.81	1.36	45.17	44.56	43.73	41.86	37.66	53.67	44.64	32.56	52.48	2.17
ETBW9176	GH_2020	1	12	167	2.34	3.02	2.21	1.76	1.17	38.32	38.96	37.55	35.17	30.41	56.42	47.25	35.49	50.77	2.48
ETBW8585	GH_2020	1	12	168	1.47	1.88	1.37	0.96	0.72	39.94	39.43	37.04	36.39	31.87	51.89	43.18	31.55	40.65	2.24
ETBW9177	GH_2020	1	13	169	1.88	2.41	2.48	2.18	1.65	40.23	41.57	39.32	37.13	32.22	55.84	47.51	36.91	45.04	2.26
ETBW9179	GH_2020	1	13	170	2.25	2.88	2.09	1.63	1.22	39.67	39.05	38.45	36.52	30.94	56.85	48.44	38.32	51.22	2.31
ETBW9180	GH_2020	1	13	171	3.28	4.21	3.05	2.46	1.82	42.45	41.59	39.38	37.57	31.97	60.26	52.37	42.88	68.93	2.59
ETBW9279	GH_2020	1	13	172	2.66	3.42	2.49	2.01	1.15	46.63	43.93	41.69	38.73	34.52	62.27	48.76	36.66	65.82	2.34
ETBW9019	GH_2020	1	13	173	2.41	3.08	2.24	1.81	1.34	41.81	40.28	38.92	36.91	32.45	61.58	52.43	35.85	65.44	2.77
ETBW9184	GH_2020	1	13	174	2.39	3.06	2.22	1.79	1.35	40.56	40.52	39.42	37.86	32.07	61.22	50.15	36.08	64.17	2.52
ETBW9029	GH_2020	1	13	175	3.88	4.97	3.61	2.92	2.21	50.47	51.69	49.92	47.23	42.91	72.16	62.34	46.25	75.08	3.23
ETBW8777	GH_2020	1	13	176	3.29	4.21	3.06	2.47	1.87	41.72	41.92	39.24	37.28	31.96	68.23	54.57	42.92	70.02	2.74
ETBW8870	GH_2020	1	13	177	3.85	4.93	3.58	2.89	2.19	45.04	44.55	43.71	41.12	37.48	72.21	61.32	45.44	75.49	3.08
ETBW8653	GH_2020	1	13	178	2.64	3.38	2.45	1.98	1.52	39.15	38.72	38.01	36.93	31.25	65.87	50.12	42.85	65.72	2.43
ETBW9083	GH_2020	1	13	179	3.33	4.26	3.09	2.51	1.88	47.66	47.09	46.34	44.78	39.83	67.36	58.33	48.84	72.55	2.87
ETBW9185	GH_2020	1	13	180	3.31	4.24	3.26	2.63	1.95	49.61	47.94	45.66	43.89	38.77	68.26	59.64	48.94	73.28	2.69
ETBW9001	GH_2020	1	13	181	3.57	4.57	3.32	2.68	2.01	49.48	50.56	48.82	45.94	40.35	72.64	62.28	52.22	74.63	2.94
ETBW8881	GH_2020	1	13	182	2.54	3.25	2.38	1.91	1.42	38.17	39.46	38.55	36.73	30.28	64.56	55.42	42.75	62.91	2.45
ETBW8840	GH_2020	1	14	183	3.26	4.24	3.72	2.52	1.81	43.91	42.79	41.84	39.05	31.36	71.35	58.83	42.64	70.47	2.56
ETBW8751	GH_2020	1	14	184	1.89	2.48	1.82	1.41	1.01	39.76	39.53	38.17	36.55	31.07	56.17	44.78	35.45	41.05	2.29
ETBW9066	GH_2020	1	14	185	2.62	3.44	2.51	2.02	1.19	41.07	41.19	39.83	37.56	31.54	68.65	57.25	48.57	67.38	2.53
ETBW8882	GH_2020	1	14	186	2.57	3.58	2.62	2.11	1.57	49.31	48.98	47.25	45.69	41.63	65.41	54.75	46.36	65.86	2.62
WANE	GH_2020	1	14	187	3.58	4.16	3.46	2.42	1.08	39.73	39.57	37.93	36.31	31.47	65.23	54.21	42.58	74.51	3.08
LEMU	GH_2020	1	14	188	3.36	4.02	3.14	2.25	1.34	46.08	45.37	43.92	41.58	36.86	64.74	52.68	42.43	73.98	2.76
ETBW172862	GH_2020	1	14	189	1.78	2.31	1.68	1.31	0.98	40.12	41.45	39.44	37.68	32.74	57.62	45.84	38.19	44.06	2.15
ETBW172864	GH_2020	1	14	190	3.82	4.19	3.55	2.86	2.05	45.62	45.48	44.02	42.95	38.45	68.47	56.35	46.13	73.25	2.97
ETBW172872	GH_2020	1	14	191	3.52	4.47	3.21	3.17	2.21	50.35	51.85	49.72	47.36	43.97	75.16	65.96	52.88	78.42	3.11
ETBW172936	GH_2020	1	14	192	3.67	4.55	3.43	2.52	1.84	46.02	45.76	43.29	41.77	37.84	68.24	57.85	42.55	72.69	3.52
ETBW172938	GH_2020	1	14	193	4.32	5.17	4.19	3.29	2.46	49.68	45.07	43.21	41.72	38.65	82.51	67.25	55.36	86.32	3.78
ETBW172955	GH_2020	1	14	194	3.16	4.05	2.86	2.13	1.59	39.14	38.82	36.42	34.99	29.43	67.71	65.82	47.54	68.81	2.89
ETBW172082	GH_2020	1	14	195	3.28	4.21	3.08	2.28	1.44	44.05	44.95	42.93	41.75	38.41	68.87	54.37	42.81	71.48	2.74
ETBW172996	GH_2020	1	14	196	3.24	4.11	3.02	2.32	1.73	47.82	47.25	45.57	43.07	38.42	69.05	56.19	42.55	70.56	2.65
ETBW8908	GH_2020	2	1	54	2.08	2.98	1.75	1.06	0.72	40.91	43.74	42.35	40.76	35.83	54.73	48.87	32.35	57.07	2.28
ETBW9087	GH_2020	2	1	136	3.06	4.24	2.44	2.33	1.35	48.36	46.54	45.18	42.87	37.64	75.08	63.42	52.04	76.23	2.75
ETBW172996	GH_2020	2	1	196	3.22	4.21	3.05	2.37	1.69	45.42	44.28	44.06	42.39	38.78	62.43	54.41	44.35	68.52	2.86
ETBW9407	GH_2020	2	1	95	2.36	3.38	2.03	1.81	1.35	36.94	37.52	36.45	34.95	29.36	60.67	52.32	38.55	56.27	2.66
ETBW9091	GH_2020	2	1	127	2.42	3.45	2.07	1.24	0.92	39.35	39.88	38.57	37.09	32.84	61.92	55.61	40.95	56.42	2.45
ETBW9383	GH_2020	2	1	78	2.76	3.75	2.27	1.55	1.14	38.41	39.21	38.32	36.25	32.41	64.29	56.91	41.15	65.06	2.72
ETBW8981	GH_2020	2	1	100	2.44	3.22	2.03	1.19	0.79	41.32	40.92	40.12	38.73	34.65	64.25	52.73	41.06	55.18	2.31
ETBW8394	GH_2020	2	1	89	3.88	5.02	3.26	2.38	1.52	46.73	45.66	42.75	41.92	35.37	74.11	62.94	46.21	76.41	3.07
ETBW8676	GH_2020	2	1	111	4.18	5.16	3.09	2.12	1.45	39.11	37.42	36.96	34.26	28.86	78.52	67.42	54.96	85.34	3.39
Abola	GH_2020	2	1	18	4.15	5.07	3.65	3.27	2.29	44.49	43.51	42.44	40.81	36.05	68.14	58.72	43.27	78.05	3.07
ETBW8826	GH_2020	2	1	62	4.08	5.14	3.54	3.15	2.28	45.37	45.03	44.53	42.21	38.92	67.47	58.42	44.25	79.22	2.81
ETBW9180	GH_2020	2	1	171	1.29	1.69	0.93	0.72	0.52	39.12	40.91	40.22	38.29	33.54	55.36	45.02	36.45	40.68	2.06
MadaWelabu	GH_2020	2	1	35	3.58	4.15	3.11	2.41	1.48	46.33	45.77	42.74	41.16	37.67	75.17	64.72	50.02	74.26	2.84
ETBW8870	GH_2020	2	1	177	3.75	4.28	3.16	2.27	1.56	45.92	43.79	41.77	40.32	36.02	72.06	61.75	42.75	76.45	3.08
ETBW8983	GH_2020	2	2	96	2.26	2.93	2.02	1.62	1.24	40.86	41.64	40.85	38.94	32.43	68.15	57.35	42.24	52.14	2.35
ETBW9112	GH_2020	2	2	150	2.61	3.34	3.03	2.72	2.06	37.51	39.56	38.09	36.96	32.16	65.73	58.42	40.66	67.81	2.48
ETBW8311	GH_2020	2	2	154	2.38	3.15	2.34	2.11	1.68	36.72	36.64	34.88	32.82	28.41	64.76	57.95	35.41	58.44	2.69
ETBW8661	GH_2020	2	2	123	3.24	4.11	2.92	2.44	2.16	39.45	38.79	35.51	34.13	30.74	68.12	57.95	42.64	72.12	3.02
ETBW8684	GH_2020	2	2	113	3.18	4.19	3.42	2.81	2.44	40.19	40.44	38.71	36.28	32.56	67.51	54.37	40.76	70.33	2.77
ETBW8862	GH_2020	2	2	162	3.46	4.64	3.67	2.65	2.73	45.45	44.72	42.14	41.66	36.85	72.05	64.55	48.85	72.46	2.65
ETBW9179	GH_2020	2	2	170	2.62	3.82	2.44	2.18	1.71	39.27	39.05	37.76	35.91	30.63	62.47	51.96	36.58	65.84	2.54
ETBW9294	GH_2020	2	2	131	1.98	2.71	1.91	1.42	1.18	46.26	47.09	45.59	44.98	40.14	62.45	52.71	42.33	51.08	2.13
ETBW9412	GH_2020	2	2	83	2.28	3.04	3.06	2.47	2.07	41.01	41.86	40.33	38.72	32.45	63.52	54.87	44.29	56.49	2.34
ETBW8882	GH_2020	2	2	186	3.72	3.92	3.26	2.48	2.13	47.82	46.34	44.69	43.45	38.52	65.34	56.62	42.57	74.51	2.81
ETBW9088	GH_2020	2	2	146	3.64	4.29	3.72	3.27	2.54	45.04	45.31	43.26	41.93	37.94	74.88	65.38	52.84	74.92	3.15
ETBW8831	GH_2020	2	2	59	3.48	4.42	2.81	2.23	1.97	39.51	39.73	37.52	35.62	30.68	68.91	58.25	42.68	73.64	2.92
ETBW9441	GH_2020	2	2	77	1.71	2.56	1.38	0.98	0.85	38.74	38.52	36.42	35.11	30.46	58.72	46.98	37.55	40.76	2.07
ETBW172872	GH_2020	2	2	191	3.86	4.89	3.54	2.86	2.16	48.56	47.96	45.58	43.81	38.21	78.65	67.53	54.27	75.34	3.15
ETBW172955	GH_2020	2	3	194	2.28	3.73	2.67	2.41	1.69	40.05	41.11	40.01	38.74	33.28	65.29	52.36	42.54	42.25	2.52
ETBW8653	GH_2020	2	3	178	2.92	3.81	3.45	2.95	2.11	46.08	45.01	44.88	42.55	37.34	68.75	57.43	43.65	65.82	2.79
ETBW9092	GH_2020	2	3	112	3.32	4.45	3.46	3.06	2.36	45.81	46.19	45.12	43.92	38.23	68.52	54.17	40.38	70.58	2.94
ETBW9083	GH_2020	2	3	179	2.77	3.62	3.35	2.93	2.13	44.96	43.36	42.41	40.84	36.19	65.89	55.24	35.71	65.29	2.55
ETBW9138	GH_2020	2	3	141	3.21	4.18	3.04	2.47	2.15	49.51	48.22	46.96	44.63	39.83	67.44	58.27	45.86	67.96	2.66
ETBW9200	GH_2020	2	3	134	2.28	3.14	2.41	2.09	1.19	43.76	43.15	41.82	39.94	34.17	64.32	52.82	38.51	58.15	3.08
ETBW9435	GH_2020	2	3	72	1.59	2.43	2.03	1.55	0.93	39.95	37.78	36.31	34.74	29.12	55.84	42.69	32.18	50.41	2.14
ETBW9019	GH_2020	2	3	173	2.71	3.88	3.38	2.52	2.28	45.32	43.74	42.38	40.86	38.06	62.78	53.02	41.75	64.23	2.68
ETBW9484	GH_2020	2	3	139	2.78	3.86	3.36	2.88	2.49	40.75	41.57	40.47	38.65	32.73	63.16	51.74	46.21	62.34	2.59
ETBW9202	GH_2020	2	3	130	3.36	4.32	3.48	2.96	2.17	46.25	44.87	43.96	41.53	36.38	57.25	48.57	34.62	68.26	2.53
LEMU	GH_2020	2	3	188	3.11	3.97	3.04	2.31	1.85	36.98	35.73	34.71	32.43	27.64	57.48	46.92	37.85	67.84	2.54
Tusie	GH_2020	2	3	19	2.88	3.44	2.93	2.06	1.46	39.27	39.61	38.14	36.88	31.55	56.74	47.05	34.63	65.52	2.31
ETBW8996	GH_2020	2	3	119	3.24	4.19	3.81	3.01	2.25	48.99	47.66	46.58	44.95	39.61	64.92	52.51	42.28	70.57	3.07
ETBW8583	GH_2020	2	3	163	3.28	4.26	3.34	2.54	1.96	48.17	49.32	47.68	45.82	40.72	62.88	54.63	36.48	68.73	2.59
ETBW9135	GH_2020	2	4	138	3.12	4.32	4.06	3.24	2.18	45.75	48.54	46.15	44.53	39.65	60.47	52.21	42.07	71.02	2.94
ETBW9084	GH_2020	2	4	122	3.76	5.02	4.23	3.46	2.28	40.14	39.82	37.66	36.04	31.26	70.06	61.45	48.62	78.54	3.07
ETBW8984	GH_2020	2	4	98	1.84	2.77	2.19	2.05	1.35	38.67	39.55	38.24	35.22	29.82	57.18	46.62	38.47	37.88	1.99
ETBW9233	GH_2020	2	4	151	3.23	4.57	3.21	2.52	2.26	50.98	51.05	50.47	48.61	42.34	68.28	59.05	46.75	70.56	2.71
ETBW8484	GH_2020	2	4	155	3.65	4.24	3.47	2.66	2.23	38.14	37.05	36.42	33.71	26.85	72.56	62.88	50.33	72.24	2.94
ETBW9470	GH_2020	2	4	148	3.74	5.07	3.75	3.13	2.46	49.74	49.44	47.23	45.97	41.82	78.83	67.65	55.24	73.89	2.74
ETBW8751	GH_2020	2	4	184	2.83	3.76	2.84	2.44	2.15	45.55	45.06	43.92	41.97	38.14	68.53	55.16	46.52	67.95	2.38
Galil	GH_2020	2	4	5	2.54	4.25	2.88	2.91	1.76	46.85	46.18	44.52	42.94	38.57	65.42	51.31	44.91	58.46	2.72
ETBW172082	GH_2020	2	4	195	2.68	3.86	2.53	2.17	1.63	37.71	38.22	36.28	34.81	39.96	58.77	52.32	42.18	55.71	2.42
ETBW9093	GH_2020	2	4	158	2.96	3.58	2.64	1.85	1.67	39.66	40.84	38.63	37.08	32.25	56.48	45.61	36.85	45.18	2.27
ETBW9184	GH_2020	2	4	174	2.82	3.57	2.64	1.92	1.76	41.61	41.39	39.91	37.65	32.38	58.25	47.56	40.97	43.97	2.13
ETBW8797	GH_2020	2	4	115	2.96	4.12	2.88	2.25	1.68	40.15	42.03	40.73	38.82	33.23	60.26	51.44	41.38	52.07	2.46
ETBW9110	GH_2020	2	4	147	3.18	4.82	3.87	2.94	2.03	39.87	39.24	37.44	35.31	30.48	55.31	45.95	35.57	46.54	2.39
ETBW9169	GH_2020	2	4	149	3.57	4.32	3.61	3.02	2.54	43.81	42.51	40.64	38.52	34.12	58.74	48.83	40.61	51.37	2.58
ETBW9185	GH_2020	2	5	180	3.64	4.78	3.58	2.85	2.43	49.36	48.65	47.02	45.74	40.85	65.73	54.38	48.87	42.66	2.06
Kubsa	GH_2020	2	5	24	2.85	3.97	2.576	2.32	1.82	38.92	39.81	37.25	35.22	30.07	72.84	63.21	44.58	75.73	3.18
ETBW8585	GH_2020	2	5	168	3.22	4.57	3.19	2.74	2.26	39.31	39.06	37.36	36.65	30.85	58.45	46.93	38.62	44.98	2.06
ETBW172938	GH_2020	2	5	193	2.82	4.21	2.85	2.37	1.75	45.72	44.57	42.82	40.76	32.18	69.26	57.38	54.75	65.39	2.74
ETBW8945	GH_2020	2	5	99	2.27	3.41	2.67	2.12	1.34	43.62	41.25	40.82	38.74	32.96	55.12	43.93	32.35	38.74	2.09
ETBW9104	GH_2020	2	5	120	3.16	4.37	3.14	2.42	2.13	46.95	46.15	45.02	43.95	38.26	68.47	57.38	42.86	67.15	3.48
ETBW9473	GH_2020	2	5	128	3.21	4.31	3.48	2.57	2.11	43.73	43.21	41.42	39.55	33.13	68.15	58.66	40.98	67.08	2.62
WANE	GH_2020	2	5	187	3.36	4.77	3.56	2.92	1.76	41.32	41.05	40.19	38.61	32.58	67.59	58.71	41.84	72.54	2.45
ETBW8735	GH_2020	2	5	153	3.22	4.35	3.11	2.76	1.95	39.47	40.17	38.41	36.37	31.04	70.13	54.47	45.22	70.65	3.47
ETBW9140	GH_2020	2	5	144	3.52	4.51	3.36	2.83	2.12	37.86	37.78	35.92	33.94	27.62	68.34	52.97	43.68	71.28	2.85
ETBW9175	GH_2020	2	5	160	2.58	3.55	2.72	2.15	1.57	39.08	39.01	38.21	36.49	31.44	64.77	52.58	44.81	68.16	2.73
ETBW9066	GH_2020	2	5	185	3.36	4.15	3.44	2.68	2.12	42.25	42.19	40.83	38.43	33.12	71.46	58.11	47.28	73.85	3.09
ETBW9029	GH_2020	2	5	175	3.18	4.23	3.22	2.17	1.86	39.82	40.44	38.97	36.71	31.46	70.55	62.36	51.82	71.73	2.83
KBG01	GH_2020	2	5	9	2.56	3.71	2.45	1.85	1.33	38.72	38.75	36.58	34.23	29.54	55.76	43.96	38.62	35.62	2.06
ETBW8584	GH_2020	2	6	166	3.62	4.08	3.52	2.53	1.95	45.17	44.32	43.67	41.98	36.42	68.75	56.81	46.15	73.58	2.97
ETBW172936	GH_2020	2	6	192	3.47	4.52	3.79	2.82	2.36	47.14	49.08	47.82	45.23	40.55	67.38	54.27	46.82	72.33	2.94
ETBW9137	GH_2020	2	6	140	3.24	4.25	3.34	2.65	2.21	43.96	44.32	43.18	41.52	37.07	72.41	61.32	50.68	69.75	1.83
Katar	GH_2020	2	6	25	2.27	3.15	2.78	2.06	1.38	38.37	40.61	39.74	37.88	32.45	54.17	42.57	32.66	37.22	2.05
Bobicho	GH_2020	2	6	29	2.83	3.47	2.66	2.18	1.43	39.62	40.35	37.56	35.67	31.28	64.52	51.84	42.35	64.17	2.76
ETBW8777	GH_2020	2	6	176	2.37	3.28	2.14	1.86	1.35	41.52	41.56	39.22	37.71	32.46	55.74	43.65	32.48	36.42	2.15
ETBW9139	GH_2020	2	6	142	3.74	4.52	3.72	2.81	2.14	46.57	46.54	45.75	43.98	38.73	77.35	62.53	54.75	73.97	2.87
ETBW8577	GH_2020	2	6	159	3.27	4.23	3.33	2.84	2.08	40.93	40.48	38.47	36.54	31.47	58.24	46.84	38.44	71.05	2.94
ETBW9001	GH_2020	2	6	181	3.24	4.27	3.18	2.56	2.02	37.42	37.72	36.21	34.83	29.26	69.17	56.23	52.45	71.42	2.69
ETBW9279	GH_2020	2	6	172	2.74	3.81	2.53	2.17	1.31	39.11	37.83	35.95	33.72	26.82	57.33	46.62	33.95	58.64	3.08
ETBW9295	GH_2020	2	6	132	3.47	4.85	3.66	3.13	2.05	48.74	48.21	46.33	44.51	39.62	68.63	54.69	46.52	72.83	2.82
ETBW9108	GH_2020	2	6	143	3.36	4.36	3.25	2.46	1.74	38.26	37.12	35.97	33.59	27.46	64.79	52.66	45.19	70.99	2.76
ETBW8640	GH_2020	2	6	161	3.28	4.52	3.27	2.75	2.11	43.58	47.24	46.82	44.37	39.78	62.45	50.58	43.21	68.35	2.52
ETBW8772	GH_2020	2	6	165	3.71	4.95	3.88	3.47	2.32	39.68	40.84	38.76	37.29	31.93	72.41	63.18	48.31	75.91	3.23
ETBW9220	GH_2020	2	7	124	3.65	4.78	3.71	3.18	2.51	45.71	44.22	43.04	41.32	35.87	78.52	65.36	55.84	74.58	3.16
ETBW9183	GH_2020	2	7	164	3.82	4.83	3.26	2.96	2.27	47.96	48.92	47.24	45.86	40.13	68.71	56.12	46.25	71.45	2.71
ETBW8881	GH_2020	2	7	182	2.84	3.77	3.21	2.24	1.66	39.24	38.55	36.85	34.18	29.52	62.84	50.47	46.45	52.96	2.46
ETBW9402	GH_2020	2	7	81	3.25	4.32	3.42	2.63	1.94	46.56	49.02	47.74	45.84	40.66	68.47	54.53	44.51	70.79	2.84
ETBW9177	GH_2020	2	7	169	3.43	4.26	3.38	2.47	1.98	45.86	44.98	42.68	39.98	33.58	69.71	57.75	48.84	72.22	2.96
Pavon76	GH_2020	2	7	22	2.85	3.78	2.41	1.96	1.42	46.13	43.04	41.87	39.45	32.72	58.24	45.85	36.87	51.84	2.32
ETBW8289	GH_2020	2	7	156	2.57	3.94	2.72	2.34	1.77	38.58	38.34	37.02	35.94	30.51	61.44	48.61	38.54	54.82	2.43
ETBW9109	GH_2020	2	7	145	3.13	4.42	3.32	2.72	1.68	39.31	39.52	38.47	36.95	31.34	68.11	52.83	47.99	72.56	2.66
ETBW9176	GH_2020	2	7	167	2.51	3.27	2.64	1.98	1.61	42.05	42.77	41.52	39.46	33.93	52.79	43.27	31.76	34.53	1.98
Dereselign	GH_2020	2	7	32	2.42	3.86	2.52	2.12	1.72	40.14	40.35	39.77	37.61	32.65	57.04	48.73	36.65	42.18	2.29
Meraro	GH_2020	2	7	6	3.17	4.24	3.31	2.58	1.83	44.19	43.67	41.63	39.82	32.27	68.95	57.13	47.62	68.35	2.76
ETBW9095	GH_2020	2	7	157	2.58	3.81	2.71	2.16	1.42	38.75	39.11	37.24	35.02	30.22	64.43	52.08	45.71	67.57	2.24
ETBW172862	GH_2020	2	7	189	3.71	4.88	3.98	2.88	2.25	41.16	40.94	38.25	36.64	31.09	67.24	56.72	42.34	74.32	2.87
ETBW8817	GH_2020	2	7	51	3.68	5.01	3.77	2.68	2.18	45.98	45.12	43.58	41.45	35.81	73.28	62.75	48.62	72.63	2.97
ETBW8303	GH_2020	2	8	152	3.46	4.91	3.57	2.73	2.12	46.94	46.49	44.73	43.37	38.08	62.88	51.64	42.81	70.25	3.08
Bolo	GH_2020	2	8	10	3.25	4.65	3.33	2.62	1.85	38.06	39.28	37.48	35.25	30.62	67.86	55.38	45.97	67.76	2.69
ETBW8818	GH_2020	2	8	56	3.27	3.46	2.95	2.63	1.94	39.78	39.07	36.96	35.61	30.51	66.78	57.86	46.37	55.23	2.24
ETBW9134	GH_2020	2	8	137	2.86	3.48	2.92	1.68	1.49	40.51	40.32	38.12	36.83	31.88	72.33	61.25	47.62	66.51	2.82
Laketch	GH_2020	2	8	15	2.83	3.75	2.88	1.96	1.74	37.45	38.02	36.72	34.97	29.24	65.84	52.16	42.66	65.08	2.73
ETBW172864	GH_2020	2	8	190	2.64	3.62	2.59	2.47	1.53	39.02	39.41	37.81	35.73	30.42	58.52	47.65	45.61	45.36	2.31
Tay	GH_2020	2	8	30	3.22	4.52	3.38	2.48	1.96	41.55	40.73	39.72	37.29	31.76	67.24	55.73	46.74	71.88	2.78
Dandaa	GH_2020	2	8	33	3.18	4.52	3.24	2.84	2.17	44.63	44.85	43.81	41.79	34.63	68.35	54.81	46.23	68.37	2.79
Kakaba	GH_2020	2	8	13	2.73	3.41	2.35	1.86	1.64	40.82	40.77	40.03	38.55	32.87	65.45	52.11	48.53	52.44	2.43
Ogolcho	GH_2020	2	8	4	3.06	4.18	3.23	2.37	1.71	38.85	37.51	35.46	33.28	28.92	62.38	48.75	40.65	65.19	2.55
Alidoro	GH_2020	2	8	34	4.12	5.03	3.94	2.28	1.96	46.22	46.92	44.02	43.59	28.81	82.97	71.34	57.62	85.62	3.78
Biqa	GH_2020	2	8	45	2.78	3.66	2.77	1.94	2.03	43.92	42.26	40.84	38.38	32.51	60.44	48.51	40.24	64.38	3.53
ETBW8489	GH_2020	2	8	105	3.08	4.23	3.11	2.04	1.44	45.51	44.74	43.45	41.75	36.92	62.79	50.84	44.45	67.49	2.52
ETBW9450	GH_2020	2	8	65	3.02	4.14	3.26	2.12	1.58	38.13	39.15	37.32	35.91	30.86	62.58	52.33	48.65	65.84	2.55
ETBW8800	GH_2020	2	9	68	3.17	4.39	3.08	2.34	1.92	49.72	48.68	47.05	45.52	40.64	65.73	52.54	40.29	72.26	2.83
ETBW8905	GH_2020	2	9	52	3.45	4.74	3.64	2.92	1.96	49.03	49.91	49.18	47.31	41.72	62.94	50.16	38.44	71.55	2.84
Galema	GH_2020	2	9	42	2.73	3.58	2.96	2.55	1.87	36.98	36.76	34.93	32.66	24.76	62.35	52.37	40.65	37.21	2.06
ETBW8907	GH_2020	2	9	53	2.78	3.91	2.82	2.07	1.74	39.44	38.82	37.06	36.26	31.92	62.77	52.58	41.69	46.54	2.21
ETBW8840	GH_2020	2	9	183	3.41	4.68	3.42	2.71	2.32	43.57	43.88	42.65	40.37	36.23	68.55	54.96	46.81	72.68	2.13
Kulkulu	GH_2020	2	9	8	3.68	4.89	3.85	2.97	2.18	40.88	40.56	38.47	36.92	31.03	62.08	50.42	44.36	62.83	2.46
Dinknesh	GH_2020	2	9	2	2.58	3.88	2.76	2.28	1.81	40.09	39.14	37.44	36.17	32.28	58.27	47.76	36.82	64.39	2.99
Kingbird	GH_2020	2	9	47	3.38	5.02	3.59	2.94	2.26	44.62	44.85	43.62	41.56	37.46	62.88	52.06	41.62	72.67	2.87
Sofumar	GH_2020	2	9	27	2.67	3.59	2.72	2.43	1.93	39.05	38.61	36.95	34.78	29.37	60.47	48.25	40.68	52.57	2.27
Honqolo	GH_2020	2	9	46	2.28	3.19	2.32	1.94	1.57	40.12	40.09	39.25	37.63	32.14	62.32	52.63	42.85	36.21	2.25
Manduyo	GH_2020	2	9	48	3.36	4.61	3.24	2.61	1.98	38.71	38.51	37.09	36.49	31.45	67.86	54.94	48.78	72.43	2.92
Tossa	GH_2020	2	9	3	3.74	4.78	3.81	2.92	2.41	45.67	45.21	43.62	41.88	36.21	77.05	65.47	52.31	75.76	3.08
Tsehay	GH_2020	2	9	49	4.25	5.06	4.17	3.38	2.38	49.26	47.89	45.81	43.93	39.55	83.91	66.46	56.98	85.54	3.63
Dashen	GH_2020	2	9	23	3.97	5.01	4.03	3.44	2.13	46.07	45.52	44.41	42.82	38.36	78.65	65.72	50.16	77.39	3.75
Gasay	GH_2020	2	10	12	3.25	4.15	2.52	2.56	1.68	45.87	45.92	43.69	42.33	37.72	62.74	52.41	46.33	55.02	2.53
ETBW9396	GH_2020	2	10	80	3.36	5.07	4.25	3.13	2.83	45.16	46.11	44.75	42.61	36.94	67.11	57.26	48.05	66.34	2.45
ETBW9026	GH_2020	2	10	70	3.42	4.72	3.75	2.96	1.88	40.81	38.73	37.63	35.92	30.74	64.72	51.89	45.32	69.88	2.62
ETBW9107	GH_2020	2	10	135	3.38	3.87	3.15	2.48	1.84	46.85	45.59	44.39	42.58	37.22	68.53	58.04	48.75	72.44	2.78
ETBW9433	GH_2020	2	10	71	3.22	4.27	3.24	2.65	1.63	39.33	39.03	37.43	35.58	30.11	64.77	52.63	45.16	71.04	2.53
ETBW8903	GH_2020	2	10	50	2.41	3.53	2.63	2.51	1.71	38.72	38.12	36.84	34.27	29.35	57.52	48.27	36.75	63.55	2.24
Hoggana	GH_2020	2	10	16	2.54	3.96	2.42	2.23	1.89	39.24	38.95	36.41	34.65	30.74	58.03	46.74	38.46	47.02	2.11
ETBW8923	GH_2020	2	10	61	2.56	3.85	2.68	2.35	1.51	41.58	41.31	39.83	37.24	31.55	57.04	46.79	36.55	56.71	2.54
ET13A2	GH_2020	2	10	41	3.65	5.11	3.86	2.92	2.41	49.66	48.49	46.88	44.81	40.32	59.25	47.43	38.78	74.35	3.49
ETBW8827	GH_2020	2	10	60	3.52	4.91	3.34	2.36	2.05	39.28	38.85	37.35	36.09	31.85	68.59	56.24	50.08	71.23	3.21
ETBW9440	GH_2020	2	10	76	3.36	3.98	2.41	1.76	1.58	41.63	41.55	39.15	37.11	31.63	62.97	52.48	46.35	54.16	2.31
Huluka	GH_2020	2	10	17	3.11	4.42	3.25	2.63	2.22	40.29	40.92	39.95	37.12	32.74	58.74	47.52	36.49	65.92	2.61
Dure	GH_2020	2	10	21	2.62	3.45	2.51	2.18	1.74	38.33	37.87	35.72	33.96	28.47	56.93	44.61	35.42	62.68	2.83
Gambo	GH_2020	2	10	37	3.49	4.83	3.65	2.63	1.83	39.58	39.83	37.59	35.54	30.95	66.41	56.85	47.05	55.09	2.62
ETBW8675	GH_2020	2	11	110	2.52	3.51	2.67	2.49	1.72	40.97	41.56	39.32	37.94	32.85	68.52	57.08	48.39	58.35	2.06
ETBW9422	GH_2020	2	11	94	2.75	3.85	2.74	2.56	1.81	48.78	49.24	47.07	45.31	40.65	57.18	46.58	38.84	64.49	2.97
Shorima	GH_2020	2	11	14	3.67	4.97	3.25	2.96	2.08	38.02	37.72	36.19	34.75	29.36	65.33	54.72	41.67	67.05	2.78
Sulla	GH_2020	2	11	11	3.88	4.94	3.62	2.91	2.26	39.85	39.08	37.75	36.03	31.84	68.95	56.81	46.06	78.53	2.91
ETBW9414	GH_2020	2	11	85	2.46	3.28	2.32	1.92	1.65	41.24	40.91	38.93	36.01	31.54	56.84	44.56	35.04	56.27	2.23
Digelu	GH_2020	2	11	36	2.56	3.27	2.36	1.83	1.74	42.17	42.62	40.65	38.26	33.02	52.31	40.82	28.22	41.89	2.35
ETBW9424	GH_2020	2	11	86	2.94	3.65	2.35	1.88	1.61	40.01	41.79	40.16	38.64	31.82	55.72	42.16	30.85	52.62	2.46
ETBW9378	GH_2020	2	11	75	3.25	4.63	3.11	2.78	1.77	39.68	39.45	37.73	35.21	30.48	64.25	52.37	42.11	67.85	2.85
ETBW8816	GH_2020	2	11	55	3.69	4.81	2.96	2.54	1.96	38.24	38.06	36.46	35.96	30.61	68.36	55.57	48.64	68.27	2.69
ETBW9438	GH_2020	2	11	74	1.62	2.72	1.98	1.57	1.33	39.63	39.68	37.25	35.34	30.42	53.48	42.12	28.39	37.03	1.97
ETBW9409	GH_2020	2	11	90	2.88	3.24	2.31	1.79	1.42	41.09	41.02	39.27	37.49	32.71	56.14	45.26	35.47	54.79	2.51
ETBW9436	GH_2020	2	11	73	3.16	3.85	2.34	1.98	1.35	40.38	39.88	38.33	36.48	32.06	60.84	48.06	39.62	65.74	3.62
Millennium	GH_2020	2	11	7	2.92	3.93	1.98	1.87	1.82	41.45	40.39	38.36	36.22	32.45	58.75	47.35	40.24	55.56	2.45
ETBW8492	GH_2020	2	11	107	4.12	5.35	4.29	3.35	2.51	39.74	37.72	35.43	33.62	28.35	81.42	67.94	52.16	78.21	3.21
ETBW9411	GH_2020	2	12	82	2.43	4.13	2.45	1.78	1.44	45.64	43.95	41.32	39.63	33.56	68.76	56.23	48.84	64.09	2.74
ETBW8725	GH_2020	2	12	108	3.67	4.76	3.24	2.94	2.11	49.66	48.02	46.28	45.29	40.17	64.37	52.86	43.32	73.52	2.94
Sirbo	GH_2020	2	12	28	2.46	2.82	2.65	2.21	1.23	40.37	41.21	40.09	38.64	32.75	52.45	41.87	27.22	38.62	2.26
ETBW9445	GH_2020	2	12	67	2.81	3.22	2.65	2.29	1.45	39.86	39.47	37.98	35.53	30.27	54.27	42.95	30.88	41.89	2.27
Menze	GH_2020	2	12	1	2.04	2.65	2.23	1.88	1.25	39.92	39.88	38.03	36.72	30.68	52.96	41.15	28.45	37.96	2.05
ETBW9404	GH_2020	2	12	92	2.88	3.53	2.61	1.72	1.58	38.31	38.25	36.77	35.45	30.95	56.34	44.72	30.56	54.87	2.03
ETBW8070	GH_2020	2	12	58	2.53	2.87	2.56	2.26	1.39	41.05	39.73	37.21	35.92	31.85	53.83	42.63	34.74	42.56	1.93
ETBW8260	GH_2020	2	12	103	3.51	4.46	3.62	2.65	2.12	46.21	44.97	42.88	40.94	36.61	72.96	60.48	50.03	71.42	2.54
ETBW9027	GH_2020	2	12	69	3.86	5.45	3.91	3.57	2.74	44.76	44.11	42.46	40.28	37.09	78.73	64.23	52.75	75.07	3.13
ETBW8901	GH_2020	2	12	88	2.72	4.31	2.93	2.28	1.85	45.33	43.52	42.54	40.74	38.34	68.45	58.02	46.51	64.11	2.78
ETBW8261	GH_2020	2	12	104	2.56	2.82	2.01	1.92	1.53	38.61	38.67	36.44	34.03	29.73	65.38	55.86	45.77	55.03	2.42
Hawii	GH_2020	2	12	31	2.54	2.89	1.96	1.62	1.46	42.12	41.87	39.86	37.81	31.52	54.32	42.85	30.74	48.65	2.05
ETBW8823	GH_2020	2	12	63	2.85	3.71	2.69	2.42	1.82	47.28	46.94	44.56	42.57	38.47	58.45	46.82	37.06	53.23	2.47
ETBW9406	GH_2020	2	12	93	3.27	3.95	3.74	2.81	2.11	45.04	44.16	42.38	40.08	32.95	67.32	54.25	46.34	54.81	2.52
Simba	GH_2020	2	13	26	3.08	3.78	2.61	2.55	1.63	36.71	36.23	34.52	33.91	29.32	56.43	44.02	32.48	52.76	2.08
ETBW9444	GH_2020	2	13	66	3.41	4.23	3.09	2.82	2.17	39.75	39.82	37.47	35.85	30.39	62.74	51.23	42.05	56.95	2.45
ETBW9413	GH_2020	2	13	84	3.25	3.91	3.02	2.77	2.08	41.47	41.22	39.31	37.48	32.61	55.76	42.94	30.52	57.99	2.21
K62954A	GH_2020	2	13	39	3.36	4.15	3.22	2.62	2.12	40.92	40.05	39.72	37.94	32.56	65.07	55.48	43.25	52.64	2.69
Mitike	GH_2020	2	13	43	4.12	5.27	4.21	2.83	2.29	39.73	39.62	37.51	35.73	30.24	65.25	56.25	41.37	67.25	3.08
ETBW8491	GH_2020	2	13	106	3.56	4.84	3.76	3.16	2.42	41.06	40.33	39.07	37.52	32.44	67.82	58.37	48.32	65.12	2.94
K6290Bulk	GH_2020	2	13	44	3.28	4.72	2.79	2.48	1.77	38.01	36.69	34.47	32.53	26.81	54.35	45.86	32.46	54.94	2.13
ETBW8486	GH_2020	2	13	117	3.52	5.15	2.76	2.48	2.31	43.94	42.81	38.73	36.38	30.59	62.08	52.72	42.58	64.37	2.84
ETBW8944	GH_2020	2	13	97	3.51	4.85	2.66	2.16	1.96	39.51	38.44	37.68	35.83	30.32	60.94	52.05	40.74	63.92	2.01
ETBW9068	GH_2020	2	13	116	3.24	3.74	2.57	2.33	1.68	45.81	45.36	43.58	41.92	34.96	62.35	52.85	44.36	52.71	2.31
ETBW8654	GH_2020	2	13	118	2.98	4.11	2.82	2.56	1.75	45.02	44.97	43.67	41.84	33.54	65.47	52.15	43.29	65.13	2.37
ETBW8987	GH_2020	2	13	101	3.48	4.82	2.61	1.86	1.73	40.35	41.93	39.76	37.98	32.68	62.48	50.96	41.54	61.38	1.83
ETBW9410	GH_2020	2	13	91	3.55	4.56	3.21	2.28	1.82	39.27	37.75	35.43	33.86	29.71	67.42	54.66	45.16	62.32	2.76
ETBW8659	GH_2020	2	13	121	3.47	4.88	2.78	2.31	1.95	41.66	41.08	40.24	38.87	32.92	62.28	50.42	42.28	64.78	2.48
Enkoy	GH_2020	2	14	40	3.27	4.37	2.65	2.44	1.66	44.37	44.15	42.73	40.52	34.66	55.37	45.78	32.74	57.22	2.34
Doddota	GH_2020	2	14	38	2.62	3.41	2.73	2.32	1.52	41.85	41.63	39.32	37.93	31.57	52.71	42.56	31.92	48.61	2.09
ETBW9221	GH_2020	2	14	126	3.13	3.81	2.62	2.25	1.84	47.55	47.78	46.97	44.55	40.03	65.08	54.43	45.67	62.29	2.25
ETBW8668	GH_2020	2	14	109	2.56	3.94	2.85	1.98	1.72	37.96	37.51	35.38	33.25	28.87	63.34	52.25	45.05	57.66	2.06
ETBW8820	GH_2020	2	14	57	2.88	3.84	2.48	2.14	1.59	39.61	39.03	37.62	35.86	30.24	60.89	50.72	40.55	54.25	2.17
ETBW9449	GH_2020	2	14	64	2.81	4.32	2.51	1.88	1.65	38.92	38.46	36.81	34.17	29.27	57.12	48.61	38.42	56.28	2.05
ETBW8597	GH_2020	2	14	114	2.92	4.98	2.75	2.37	1.57	39.11	38.44	36.75	34.51	28.94	54.87	45.94	37.26	54.85	2.06
ETBW9089	GH_2020	2	14	129	3.81	5.22	3.76	2.74	2.14	40.62	38.96	36.54	34.85	28.73	58.72	48.66	40.85	65.48	2.69
ETBW9305	GH_2020	2	14	125	3.11	4.27	2.78	2.63	1.88	39.73	39.13	37.09	36.52	30.61	62.65	51.82	42.74	52.67	2.07
ETBW8974	GH_2020	2	14	102	2.63	3.74	2.81	2.55	1.62	42.03	42.11	40.27	37.91	32.57	55.02	45.68	38.25	48.77	2.14
Hidasie	GH_2020	2	14	20	3.58	4.82	2.86	2.53	2.05	38.95	38.57	36.74	35.21	30.62	67.78	57.51	46.93	67.05	2.64
ETBW9416	GH_2020	2	14	87	3.29	4.55	2.43	2.15	1.78	39.45	39.55	37.71	35.15	31.45	68.32	58.17	48.92	65.28	2.45
ETBW9102	GH_2020	2	14	133	2.53	3.96	2.45	1.96	1.35	40.62	38.76	36.82	34.34	29.48	55.84	45.69	35.65	65.72	2.43
ETBW9384	GH_2020	2	14	79	2.76	3.47	2.55	2.27	1.48	41.26	40.82	38.86	36.83	32.11	54.36	44.75	32.58	52.64	2.12
Menze	Field_2020	1	1	1	2.06	2.68	2.26	1.64	1.25	38.92	40.47	36.02	34.82	32.06	62.04	52.35	48.23	44.32	1.97
Dinknesh	Field_2020	1	1	2	3.26	4.55	3.12	2.49	2.07	54.25	56.36	50.11	45.76	43.22	76.49	57.48	26.87	77.54	4.12
Tossa	Field_2020	1	1	3	2.12	2.45	2.18	1.95	1.64	50.45	52.08	48.15	46.94	39.53	62.17	52.03	42.11	53.36	2.26
Ogolcho	Field_2020	1	1	4	2.15	2.68	2.22	1.43	1.36	45.49	48.17	43.52	40.88	37.65	55.83	49.75	44.58	46.85	2.17
Galil	Field_2020	1	1	5	2.88	3.21	2.76	2.37	1.85	51.07	53.11	48.35	46.57	41.58	64.06	47.29	42.64	53.07	2.24
Meraro	Field_2020	1	1	6	2.14	2.94	2.24	1.65	1.25	52.44	54.03	49.64	46.39	40.25	61.25	46.54	42.35	51.45	2.22
Millennium	Field_2020	1	1	7	2.16	2.87	2.52	1.96	1.44	40.75	42.51	38.45	35.62	32.84	65.41	52.16	39.24	47.94	2.42
Kulkulu	Field_2020	1	1	8	2.22	2.62	2.34	1.83	1.55	42.56	45.78	41.78	38.15	33.79	57.95	50.83	41.69	56.35	2.32
KBG01	Field_2020	1	1	9	1.99	2.88	1.95	1.72	1.36	42.05	44.82	41.54	39.42	35.07	58.64	48.21	43.18	44.21	2.31
Bolo	Field_2020	1	1	10	3.48	3.75	2.89	2.43	1.67	44.01	46.14	43.96	41.65	36.43	72.43	56.97	28.56	74.58	3.98
Sulla	Field_2020	1	1	11	2.06	2.62	2.06	1.71	1.36	42.63	45.09	39.58	36.21	30.76	58.23	49.32	42.73	42.71	2.31
Gasay	Field_2020	1	1	12	2.37	3.22	2.58	1.85	1.48	40.12	43.25	39.04	35.72	32.81	52.76	47.78	41.38	43.56	2.37
Kakaba	Field_2020	1	1	13	2.45	2.86	2.42	1.67	1.42	36.75	40.37	38.49	33.85	29.17	69.55	54.02	34.71	65.08	3.02
Shorima	Field_2020	1	1	14	2.61	3.02	2.55	2.16	1.59	42.78	45.13	41.46	39.05	34.05	56.06	52.85	36.85	55.92	2.79
Laketch	Field_2020	1	2	15	2.24	2.86	2.46	1.92	1.52	45.62	48.54	42.95	39.77	36.23	60.22	59.43	41.64	45.25	2.38
Hoggana	Field_2020	1	2	16	2.16	3.51	2.74	2.35	1.83	42.35	47.56	43.71	39.14	35.02	58.37	46.24	39.56	43.34	2.58
Huluka	Field_2020	1	2	17	2.05	2.84	2.28	1.64	1.35	41.08	43.55	37.18	35.02	32.38	61.33	52.34	45.94	46.43	2.37
Abola	Field_2020	1	2	18	2.36	3.15	2.66	2.22	2.03	48.35	52.45	49.37	46.16	42.22	63.18	53.47	34.75	57.89	2.97
Tusie	Field_2020	1	2	19	3.22	4.33	3.07	2.76	1.96	45.68	48.54	44.13	42.06	38.47	72.45	55.88	30.47	71.05	3.47
Hidasie	Field_2020	1	2	20	2.36	4.47	2.38	1.95	1.77	48.21	50.18	47.05	43.46	40.97	61.22	52.56	35.68	58.67	2.88
Dure	Field_2020	1	2	21	2.08	2.96	1.82	1.63	1.54	42.34	44.75	40.55	38.24	35.41	58.04	51.48	46.25	45.12	2.35
Pavon76	Field_2020	1	2	22	2.29	2.88	2.05	1.76	1.52	42.65	43.57	40.91	38.36	34.48	62.35	57.45	42.08	45.76	2.47
Dashen	Field_2020	1	2	23	2.52	2.75	2.43	1.62	1.33	38.26	40.47	38.92	35.53	31.04	61.49	52.38	46.98	44.15	2.21
Kubsa	Field_2020	1	2	24	2.33	2.62	2.08	1.59	1.27	39.02	42.81	37.64	34.29	32.16	61.78	56.04	49.42	42.54	1.87
Katar	Field_2020	1	2	25	2.42	2.84	2.36	1.73	1.48	43.64	45.27	43.26	40.32	36.55	59.45	54.25	47.16	45.87	2.22
Simba	Field_2020	1	2	26	2.63	3.15	2.51	1.88	1.63	42.59	44.15	41.25	38.93	33.42	52.19	46.89	39.82	48.61	2.51
Sofumar	Field_2020	1	2	27	2.25	3.19	2.46	2.22	1.75	45.74	47.22	45.83	43.29	38.65	54.13	47.01	43.36	52.35	2.39
Sirbo	Field_2020	1	2	28	2.56	3.44	2.52	2.36	2.14	47.06	49.31	46.48	42.11	38.85	63.94	50.64	41.57	50.42	2.43
Bobicho	Field_2020	1	3	29	2.01	3.25	2.84	1.83	1.66	44.35	46.77	44.23	42.45	36.91	61.38	54.31	47.45	42.33	2.18
Tay	Field_2020	1	3	30	2.82	4.02	2.76	2.35	2.22	50.43	52.26	49.52	46.27	43.06	62.11	51.83	35.08	55.94	2.76
Hawii	Field_2020	1	3	31	1.98	2.58	1.96	1.62	1.41	40.15	42.52	39.82	35.14	32.86	58.72	54.35	47.32	43.72	2.15
Dereselign	Field_2020	1	3	32	2.75	3.67	2.68	2.25	1.65	42.52	45.16	41.73	39.65	36.47	58.63	45.17	36.72	54.18	2.65
Dandaa	Field_2020	1	3	33	3.23	4.86	3.17	2.68	2.34	46.78	48.94	46.18	44.27	38.51	64.39	52.68	33.06	59.04	2.91
Alidoro	Field_2020	1	3	34	4.02	5.12	3.55	2.96	2.42	56.32	57.83	54.27	50.45	43.06	75.28	55.07	28.84	72.95	3.97
MadaWelabu	Field_2020	1	3	35	2.89	3.61	2.78	1.92	1.83	45.18	43.67	45.15	42.56	36.71	54.72	47.39	34.95	54.28	2.63
Digelu	Field_2020	1	3	36	2.77	3.56	2.72	1.97	1.85	42.74	45.36	43.08	40.13	37.54	56.36	43.52	36.14	45.66	2.58
Gambo	Field_2020	1	3	37	2.26	2.48	1.76	1.52	1.28	40.97	43.46	41.93	39.24	32.75	62.83	50.45	43.85	47.32	2.25
Doddota	Field_2020	1	3	38	2.34	2.85	2.03	1.71	1.55	42.88	45.14	43.35	40.52	35.27	60.68	55.42	48.62	51.19	1.92
K62954A	Field_2020	1	3	39	2.07	3.43	2.38	1.96	1.73	45.74	47.32	45.56	43.28	36.55	62.08	53.46	45.91	42.85	2.32
Enkoy	Field_2020	1	3	40	3.56	4.32	3.24	2.57	2.16	46.05	48.96	45.63	42.76	36.72	58.93	47.81	35.58	58.41	2.86
ET13A2	Field_2020	1	3	41	3.11	4.68	2.96	2.73	2.48	53.61	55.49	53.11	50.24	44.15	71.34	54.87	32.79	64.82	3.08
Galema	Field_2020	1	3	42	2.25	2.75	2.23	1.81	1.42	39.53	41.45	37.38	34.82	30.67	65.25	58.12	49.12	46.37	1.89
Mitike	Field_2020	1	4	43	2.32	2.93	2.38	1.74	1.58	44.07	45.84	43.26	40.93	35.42	62.03	52.92	48.37	47.65	1.98
K6290Bulk	Field_2020	1	4	44	2.71	3.26	2.75	2.32	1.63	45.24	47.36	44.76	41.35	36.28	60.66	51.36	46.04	52.23	2.17
Biqa	Field_2020	1	4	45	2.06	3.55	2.13	1.66	1.26	38.78	40.12	38.91	34.85	28.59	62.45	54.75	45.26	45.78	2.11
Honqolo	Field_2020	1	4	46	2.12	3.22	2.36	1.85	1.45	40.33	41.84	39.45	35.72	30.56	60.38	48.43	44.83	43.51	2.31
Kingbird	Field_2020	1	4	47	2.78	3.75	2.82	2.41	1.64	43.51	46.24	43.47	40.92	34.45	67.51	51.37	31.45	65.06	3.15
Manduyo	Field_2020	1	4	48	2.44	3.52	2.96	1.85	1.53	39.18	41.92	39.05	36.77	32.03	60.55	52.82	45.24	46.48	2.25
Tsehay	Field_2020	1	4	49	3.62	4.94	3.45	2.86	2.42	50.85	52.26	47.64	44.53	40.23	62.49	53.97	43.66	45.93	2.36
ETBW8903	Field_2020	1	4	50	3.35	4.23	3.07	2.65	2.25	47.34	49.42	47.25	44.48	42.12	61.75	53.46	36.05	65.74	3.06
ETBW8817	Field_2020	1	4	51	2.37	2.96	2.14	1.72	1.63	46.22	48.35	46.37	43.83	39.74	59.12	49.05	35.88	52.31	2.84
ETBW8905	Field_2020	1	4	52	2.65	4.48	2.59	2.41	2.22	47.85	49.94	47.17	43.53	37.52	62.36	52.46	42.13	45.59	2.47
ETBW8907	Field_2020	1	4	53	2.32	3.71	2.67	2.25	1.73	45.02	48.51	45.62	42.55	35.48	60.15	55.21	47.94	48.02	2.08
ETBW8908	Field_2020	1	4	54	2.71	3.26	2.54	1.83	1.44	38.24	41.59	37.75	35.32	31.44	56.25	50.44	45.26	47.98	2.38
ETBW8816	Field_2020	1	4	55	3.28	4.32	2.88	2.51	2.17	48.92	50.15	48.72	45.27	41.95	72.44	56.35	31.69	71.14	3.35
ETBW8818	Field_2020	1	4	56	2.54	3.25	2.47	1.95	1.55	42.63	44.32	42.51	38.49	34.71	61.58	48.22	44.51	56.46	2.91
ETBW8820	Field_2020	1	5	57	2.86	3.66	2.82	2.27	1.78	44.58	46.57	44.76	41.62	38.94	59.76	53.47	45.77	49.25	2.56
ETBW8070	Field_2020	1	5	58	2.65	4.02	2.86	2.49	1.84	45.82	47.94	45.31	40.36	36.42	63.22	54.38	47.52	44.68	2.38
ETBW8831	Field_2020	1	5	59	2.24	3.21	2.55	1.85	1.66	42.67	45.31	42.92	39.25	35.47	64.05	52.16	47.68	52.17	2.36
ETBW8827	Field_2020	1	5	60	2.38	3.45	2.88	2.41	1.85	45.38	48.27	45.39	41.12	37.46	57.93	46.89	42.55	54.76	2.77
ETBW8923	Field_2020	1	5	61	3.55	4.22	2.96	2.38	2.12	47.32	49.85	46.52	43.48	39.09	71.68	52.44	28.97	65.24	3.45
ETBW8826	Field_2020	1	5	62	1.96	2.37	1.83	1.62	1.39	40.68	42.47	41.02	39.32	32.81	62.28	54.93	47.29	45.89	2.38
ETBW8823	Field_2020	1	5	63	2.87	3.85	2.92	2.46	2.34	45.22	48.36	45.83	42.37	37.52	66.45	45.24	29.08	75.48	3.37
ETBW9449	Field_2020	1	5	64	2.34	2.53	1.68	1.43	1.21	36.49	39.54	35.92	30.19	28.65	64.11	57.02	48.64	52.67	2.33
ETBW9450	Field_2020	1	5	65	1.68	2.98	2.41	2.03	1.46	40.78	42.02	39.16	37.53	32.14	62.57	56.44	46.38	45.32	2.45
ETBW9444	Field_2020	1	5	66	1.85	3.02	1.99	1.58	1.36	38.95	41.38	39.05	35.47	30.61	59.03	52.31	44.82	47.62	2.6
ETBW9445	Field_2020	1	5	67	2.18	2.85	1.84	1.62	1.25	39.45	40.15	39.62	34.25	29.77	58.21	52.82	46.17	47.03	2.41
ETBW8800	Field_2020	1	5	68	1.76	2.76	2.22	1.75	1.72	43.35	46.52	43.82	40.48	34.63	62.06	51.23	45.06	45.23	2.43
ETBW9027	Field_2020	1	5	69	3.42	4.43	3.26	2.93	2.46	49.38	52.85	50.74	47.92	42.85	69.74	54.12	32.74	67.65	3.29
ETBW9026	Field_2020	1	5	70	2.17	2.79	2.15	1.75	1.47	40.15	42.76	40.53	37.23	32.57	65.94	54.39	48.07	42.35	2.09
ETBW9433	Field_2020	1	6	71	2.38	3.12	2.63	2.31	1.65	42.47	45.89	43.52	39.82	35.62	60.28	54.23	46.96	45.26	2.33
ETBW9435	Field_2020	1	6	72	2.63	3.44	2.82	1.96	1.43	37.62	39.74	37.26	34.55	31.89	62.55	57.29	45.78	51.87	2.22
ETBW9436	Field_2020	1	6	73	2.47	3.25	2.75	2.15	1.86	43.93	46.08	43.36	40.85	35.27	60.58	52.45	43.25	54.69	2.88
ETBW9438	Field_2020	1	6	74	2.05	2.63	1.86	1.42	1.17	36.28	38.43	36.57	32.68	28.36	59.32	54.72	46.87	48.52	2.31
ETBW9378	Field_2020	1	6	75	2.19	2.92	2.41	1.95	1.54	38.95	42.54	39.33	36.54	30.15	61.75	54.26	44.59	57.17	2.71
ETBW9440	Field_2020	1	6	76	2.35	3.28	1.94	1.56	1.38	36.75	39.28	36.58	32.26	27.88	62.45	53.48	47.14	52.67	2.15
ETBW9441	Field_2020	1	6	77	1.82	2.45	1.77	1.36	1.16	37.92	40.56	37.32	34.87	29.05	64.25	57.43	49.31	45.41	1.89
ETBW9383	Field_2020	1	6	78	2.87	2.06	1.69	1.52	1.42	41.46	42.76	40.51	39.37	35.48	61.27	53.05	45.63	53.09	2.38
ETBW9384	Field_2020	1	6	79	2.46	3.15	2.43	1.97	1.65	42.89	45.03	43.55	41.45	36.12	54.23	45.74	41.15	54.85	2.51
ETBW9396	Field_2020	1	6	80	2.58	3.24	2.66	2.31	2.18	47.95	49.73	46.69	41.82	37.45	58.98	47.11	39.76	52.74	2.69
ETBW9402	Field_2020	1	6	81	3.66	5.07	3.47	3.22	2.62	48.44	52.82	47.57	45.86	42.75	67.54	53.36	32.28	72.25	3.44
ETBW9411	Field_2020	1	6	82	3.37	3.76	2.54	2.13	1.45	37.54	42.06	38.36	34.12	30.48	58.39	48.52	44.72	62.59	2.91
ETBW9412	Field_2020	1	6	83	2.28	2.83	2.19	1.85	1.66	42.83	45.29	42.52	39.85	34.62	60.72	51.28	45.24	45.82	2.32
ETBW9413	Field_2020	1	6	84	2.45	3.48	2.42	2.19	1.57	41.53	43.05	40.74	36.65	32.17	55.01	47.85	43.11	56.42	2.75
ETBW9414	Field_2020	1	7	85	1.98	2.65	1.95	1.76	1.43	42.55	45.28	42.16	36.97	31.23	63.05	50.56	42.67	46.54	2.24
ETBW9424	Field_2020	1	7	86	1.84	2.14	1.78	1.52	1.41	40.78	42.59	39.47	36.42	30.68	61.48	52.49	45.55	44.32	2.23
ETBW9416	Field_2020	1	7	87	2.67	3.28	2.85	2.56	2.05	45.94	47.32	45.73	42.17	36.75	62.35	46.32	43.22	57.36	2.81
ETBW8901	Field_2020	1	7	88	2.16	2.46	1.96	1.63	1.48	41.56	43.26	42.08	39.86	34.11	59.28	52.69	46.03	42.92	2.39
ETBW8394	Field_2020	1	7	89	3.29	4.85	3.22	2.93	2.62	54.25	57.03	53.19	49.38	44.02	62.14	54.13	42.47	62.07	2.96
ETBW9409	Field_2020	1	7	90	2.47	3.34	2.43	1.88	1.37	39.14	40.41	38.42	35.16	30.74	52.92	48.94	45.09	53.85	2.43
ETBW9410	Field_2020	1	7	91	3.12	3.45	2.46	1.84	1.36	36.48	39.02	35.92	32.14	28.03	63.38	50.88	45.28	58.22	2.65
ETBW9404	Field_2020	1	7	92	3.81	4.72	3.58	3.12	2.64	51.97	54.36	52.98	48.52	43.34	72.15	57.45	32.94	72.65	3.58
ETBW9406	Field_2020	1	7	93	3.74	4.45	3.44	2.95	2.31	47.45	50.37	47.55	45.76	42.06	74.56	58.77	28.15	75.49	3.69
ETBW9422	Field_2020	1	7	94	3.62	4.69	3.47	2.86	2.42	46.52	49.78	47.49	45.18	42.76	72.04	54.48	29.72	72.55	3.53
ETBW9407	Field_2020	1	7	95	3.35	4.53	3.18	2.73	2.08	45.11	47.94	45.75	42.58	35.67	66.23	56.02	33.81	65.19	3.12
ETBW8983	Field_2020	1	7	96	2.11	2.68	1.95	1.67	1.32	38.45	39.44	37.85	35.62	30.49	59.34	51.72	45.69	45.83	2.23
ETBW8944	Field_2020	1	7	97	2.43	2.87	2.36	1.75	1.26	36.94	37.85	35.54	32.46	29.78	62.46	54.26	48.36	47.21	1.99
ETBW8984	Field_2020	1	7	98	2.36	2.92	2.24	1.86	1.34	38.73	41.27	39.25	35.58	30.46	65.19	52.08	47.26	46.38	2.06
ETBW8945	Field_2020	1	8	99	2.47	2.94	2.36	1.88	1.44	41.74	42.93	39.66	37.31	32.77	62.07	53.85	45.38	45.82	2.21
ETBW8981	Field_2020	1	8	100	2.36	2.52	2.28	1.72	1.53	42.51	45.75	42.56	39.58	35.74	54.11	42.06	45.73	45.22	2.22
ETBW8987	Field_2020	1	8	101	2.53	3.14	2.45	1.93	1.42	40.29	42.78	39.33	35.26	30.86	58.42	49.71	42.54	45.38	2.75
ETBW8974	Field_2020	1	8	102	2.38	3.55	2.87	2.41	2.06	46.96	49.66	47.18	45.38	40.42	56.55	51.82	45.39	45.86	2.38
ETBW8260	Field_2020	1	8	103	2.44	3.38	2.36	1.85	1.73	44.17	47.82	43.77	41.54	36.53	63.04	54.17	47.18	57.26	1.96
ETBW8261	Field_2020	1	8	104	1.88	2.72	1.98	1.56	1.43	42.18	45.02	41.52	35.84	29.52	67.25	56.93	48.92	47.12	2.39
ETBW8489	Field_2020	1	8	105	3.67	4.51	3.25	2.69	2.33	48.15	50.73	47.48	44.83	41.16	70.36	52.14	32.05	71.48	3.42
ETBW8491	Field_2020	1	8	106	3.76	5.18	3.54	2.96	2.42	51.76	54.33	52.51	47.49	43.51	75.24	62.59	25.61	81.44	4.35
ETBW8492	Field_2020	1	8	107	3.22	3.26	2.82	2.47	1.34	37.88	39.46	37.44	35.45	32.18	62.81	54.31	34.87	62.91	3.02
ETBW8725	Field_2020	1	8	108	3.49	4.78	3.32	2.96	2.25	50.73	54.92	51.28	48.75	45.28	69.22	60.03	32.45	72.45	3.42
ETBW8668	Field_2020	1	8	109	3.82	5.04	3.28	2.75	1.83	42.28	45.54	41.03	37.62	34.65	71.12	60.45	29.63	70.94	3.43
ETBW8675	Field_2020	1	8	110	3.25	4.11	3.03	2.57	1.76	40.23	42.75	39.83	36.17	32.59	65.49	52.55	31.86	68.55	3.31
ETBW8676	Field_2020	1	8	111	2.77	3.52	2.85	2.29	1.94	42.05	45.15	42.25	40.37	36.25	56.05	46.28	42.14	62.56	2.65
ETBW9092	Field_2020	1	8	112	2.36	3.17	2.62	2.04	1.58	44.56	47.62	45.18	42.76	32.76	61.75	52.44	43.25	51.37	2.49
ETBW8684	Field_2020	1	9	113	2.17	2.65	1.86	1.37	1.22	40.38	42.47	40.62	36.82	30.77	62.48	52.36	45.03	46.15	2.29
ETBW8597	Field_2020	1	9	114	2.25	2.88	1.77	1.34	1.16	37.44	39.46	38.12	35.07	28.39	61.25	52.12	45.57	42.39	2.22
ETBW8797	Field_2020	1	9	115	2.48	3.12	2.04	1.63	1.08	35.04	37.41	35.32	32.53	27.49	62.87	52.41	44.72	43.54	2.27
ETBW9068	Field_2020	1	9	116	3.56	4.73	3.36	2.98	2.45	48.76	52.09	49.75	46.81	41.07	64.55	53.81	43.91	61.17	2.99
ETBW8486	Field_2020	1	9	117	2.24	2.76	2.18	1.66	1.37	39.43	42.54	38.25	35.82	30.45	64.58	54.05	46.38	47.82	2.26
ETBW8654	Field_2020	1	9	118	3.33	4.25	3.11	2.59	2.24	45.68	47.88	45.95	42.87	35.62	63.17	52.94	43.65	63.42	2.95
ETBW8996	Field_2020	1	9	119	3.62	4.79	3.44	3.15	2.55	49.47	51.73	48.89	45.35	42.57	66.42	55.47	34.28	69.73	3.37
ETBW9104	Field_2020	1	9	120	3.46	4.03	3.19	2.56	1.62	36.87	39.46	37.07	35.49	28.75	58.16	51.73	43.44	53.65	2.72
ETBW8659	Field_2020	1	9	121	3.55	4.65	3.26	2.53	1.86	42.69	45.34	42.55	37.95	30.52	62.73	52.26	42.47	61.79	2.99
ETBW9084	Field_2020	1	9	122	2.38	3.47	2.27	1.68	1.33	37.51	39.55	36.84	34.42	30.68	60.95	54.26	45.22	47.35	2.54
ETBW8661	Field_2020	1	9	123	2.53	3.38	1.92	1.54	1.27	37.24	40.47	37.52	35.41	30.27	46.87	42.39	45.72	48.54	2.21
ETBW9220	Field_2020	1	9	124	3.73	4.52	3.19	2.97	1.85	39.85	42.04	39.45	36.71	34.43	62.74	47.18	42.56	62.32	2.96
ETBW9305	Field_2020	1	9	125	3.52	4.96	3.44	3.02	2.71	49.58	52.06	49.32	45.47	42.15	69.58	62.87	29.48	76.09	3.67
ETBW9221	Field_2020	1	9	126	3.45	4.63	3.25	2.84	1.86	38.47	40.66	37.46	35.29	32.44	64.04	57.92	34.86	66.76	3.08
ETBW9091	Field_2020	1	10	127	2.03	2.32	1.67	1.43	1.09	36.49	39.28	37.55	31.65	27.54	62.15	56.01	45.75	47.25	2.48
ETBW9473	Field_2020	1	10	128	1.94	2.64	1.83	1.55	1.38	39.51	41.52	38.44	35.75	32.48	60.82	54.38	45.93	45.85	2.46
ETBW9089	Field_2020	1	10	129	2.75	3.89	2.76	2.14	1.99	42.48	45.65	42.96	38.15	35.02	54.47	48.59	43.24	56.43	2.75
ETBW9202	Field_2020	1	10	130	3.38	4.36	3.24	2.63	2.12	48.27	50.21	47.62	45.16	42.03	62.85	51.72	42.33	60.31	2.95
ETBW9294	Field_2020	1	10	131	3.72	4.75	3.51	2.88	2.29	47.46	51.12	49.87	46.21	42.75	65.07	59.04	32.68	69.18	3.11
ETBW9295	Field_2020	1	10	132	2.85	3.66	2.92	2.58	1.75	42.53	43.55	41.28	36.49	32.43	57.76	52.91	45.35	57.81	2.75
ETBW9102	Field_2020	1	10	133	3.47	4.54	3.35	2.76	2.21	47.68	49.12	47.85	45.35	42.17	58.63	50.25	43.82	62.35	2.99
ETBW9200	Field_2020	1	10	134	2.51	4.02	2.83	1.85	1.63	36.07	39.49	37.02	34.29	30.22	56.88	49.03	44.13	52.57	2.86
ETBW9107	Field_2020	1	10	135	3.92	5.14	3.55	2.96	2.45	49.45	52.37	49.28	46.36	42.37	65.25	58.47	36.53	72.05	3.45
ETBW9087	Field_2020	1	10	136	3.12	4.42	2.87	2.36	2.22	45.72	47.85	45.04	42.93	39.25	60.49	52.14	41.92	63.29	2.91
ETBW9134	Field_2020	1	10	137	3.64	4.87	3.56	2.72	1.93	40.46	43.72	40.34	38.41	34.52	65.74	55.86	35.85	71.46	3.41
ETBW9135	Field_2020	1	10	138	2.53	3.69	2.47	1.91	1.53	38.57	40.04	37.65	34.74	31.02	52.36	45.63	43.66	52.03	2.67
ETBW9484	Field_2020	1	10	139	2.71	3.35	2.42	1.88	1.56	39.27	41.95	39.48	37.44	32.75	56.44	48.22	42.57	53.98	2.68
ETBW9137	Field_2020	1	10	140	3.69	4.89	3.44	2.94	2.25	47.15	49.65	46.52	42.67	39.75	68.53	57.48	32.01	77.15	3.65
ETBW9138	Field_2020	1	11	141	2.65	3.22	2.61	2.12	1.49	40.22	43.35	40.62	35.48	29.56	59.14	52.08	47.34	52.36	2.54
ETBW9139	Field_2020	1	11	142	3.37	4.06	2.96	2.47	1.92	42.88	44.72	41.09	36.45	32.18	62.95	51.44	41.15	55.13	2.91
ETBW9108	Field_2020	1	11	143	2.64	3.52	2.55	1.93	1.45	37.68	39.93	37.23	33.44	29.85	54.87	48.64	43.07	57.89	2.72
ETBW9140	Field_2020	1	11	144	3.78	4.78	3.05	2.87	2.11	46.32	48.54	45.98	42.93	37.38	64.15	53.75	37.49	73.52	3.13
ETBW9109	Field_2020	1	11	145	3.55	4.74	3.32	2.96	2.27	47.85	49.15	47.05	43.54	37.61	63.08	52.33	36.82	70.44	3.13
ETBW9088	Field_2020	1	11	146	3.68	5.07	3.45	3.15	2.56	49.44	51.25	48.67	44.52	42.84	72.34	56.47	34.25	72.16	3.49
ETBW9110	Field_2020	1	11	147	3.43	4.85	3.23	2.89	2.32	47.36	49.72	47.02	43.27	40.18	63.27	52.54	39.72	65.96	3.09
ETBW9470	Field_2020	1	11	148	3.46	4.92	3.38	3.02	2.44	48.12	50.78	48.15	45.83	42.86	71.55	54.68	34.16	73.08	3.28
ETBW9169	Field_2020	1	11	149	3.52	4.71	3.25	2.86	2.13	47.42	49.54	47.18	43.45	38.57	67.46	52.01	34.52	64.25	3.17
ETBW9112	Field_2020	1	11	150	2.88	3.48	2.74	2.43	1.61	39.68	42.96	40.24	36.45	32.38	58.63	49.53	43.86	56.02	2.82
ETBW9233	Field_2020	1	11	151	2.67	3.72	2.56	2.18	1.97	42.86	45.93	42.39	38.23	32.63	62.38	52.35	42.72	54.73	2.95
ETBW8303	Field_2020	1	11	152	3.25	5.16	3.14	2.96	2.25	45.77	47.13	45.52	40.36	36.55	65.14	56.13	32.68	72.11	3.43
ETBW8735	Field_2020	1	11	153	2.75	3.45	2.55	1.88	1.34	40.78	42.19	39.56	35.04	29.65	55.49	49.24	44.52	55.84	2.78
ETBW8311	Field_2020	1	11	154	3.62	5.03	3.52	3.21	2.46	48.06	51.66	49.32	44.37	42.26	63.42	52.82	35.46	69.22	3.17
ETBW8484	Field_2020	1	12	155	2.84	3.12	2.74	2.23	1.34	36.77	39.63	36.82	34.18	28.37	62.45	54.29	46.37	47.36	2.52
ETBW8289	Field_2020	1	12	156	2.36	2.85	2.32	1.69	1.26	35.98	37.52	36.31	34.02	27.55	62.51	54.77	45.55	52.58	2.54
ETBW9095	Field_2020	1	12	157	2.44	2.96	2.41	1.77	1.22	37.25	39.82	37.14	32.59	27.09	64.52	54.09	45.89	51.77	2.55
ETBW9093	Field_2020	1	12	158	3.56	4.73	3.25	2.92	2.37	45.48	47.72	45.51	41.36	37.12	68.53	56.18	35.44	71.12	3.15
ETBW8577	Field_2020	1	12	159	2.09	2.35	1.72	1.45	1.28	41.03	42.69	40.81	36.49	31.26	62.39	54.72	45.28	53.65	2.47
ETBW9175	Field_2020	1	12	160	1.96	1.77	1.29	1.03	0.92	37.62	39.84	37.92	34.17	30.55	64.02	52.25	46.29	46.52	2.41
ETBW8640	Field_2020	1	12	161	3.75	4.82	3.61	2.97	2.45	48.62	52.09	49.74	47.58	42.21	69.34	62.04	34.76	72.49	3.53
ETBW8862	Field_2020	1	12	162	3.64	4.65	3.34	2.88	2.33	45.91	47.53	45.86	42.55	38.92	68.51	61.86	34.61	73.15	3.49
ETBW8583	Field_2020	1	12	163	3.58	4.73	3.26	2.86	2.49	48.81	52.38	49.02	46.77	42.47	67.06	58.33	36.04	74.33	3.28
ETBW9183	Field_2020	1	12	164	2.67	3.45	2.65	2.24	1.76	42.39	44.68	42.29	39.48	33.94	54.83	52.39	45.59	52.24	2.71
ETBW8772	Field_2020	1	12	165	3.15	4.28	3.03	2.42	1.83	42.08	46.29	42.51	38.76	32.47	62.18	54.05	43.18	58.65	2.92
ETBW8584	Field_2020	1	12	166	2.42	3.19	2.56	1.78	1.32	36.82	39.49	36.53	32.96	29.76	64.56	52.41	45.65	47.22	2.55
ETBW9176	Field_2020	1	12	167	2.39	3.32	2.54	1.85	1.21	38.73	41.15	39.45	34.25	27.74	65.22	54.47	46.26	47.82	2.52
ETBW8585	Field_2020	1	12	168	1.76	1.96	1.47	1.23	0.98	35.09	37.48	35.65	32.02	26.95	64.55	52.34	46.77	45.71	2.25
ETBW9177	Field_2020	1	13	169	2.08	2.75	2.51	2.25	1.42	38.46	41.65	38.19	34.52	28.37	62.48	54.69	45.31	52.26	2.48
ETBW9179	Field_2020	1	13	170	2.43	2.58	2.17	1.72	1.34	36.49	38.14	36.23	34.37	27.19	62.45	54.65	44.63	51.46	2.57
ETBW9180	Field_2020	1	13	171	3.42	4.65	3.49	2.82	2.15	43.74	45.67	43.82	39.23	34.28	59.08	52.38	41.94	57.38	2.97
ETBW9279	Field_2020	1	13	172	2.81	3.46	2.61	2.24	2.07	42.11	44.03	42.27	37.08	35.11	57.48	50.52	42.13	60.75	2.82
ETBW9019	Field_2020	1	13	173	2.46	3.24	2.57	2.18	1.73	40.77	42.32	39.02	36.81	33.38	58.35	49.56	45.17	52.64	2.79
ETBW9184	Field_2020	1	13	174	2.52	3.36	2.41	1.99	1.58	36.97	39.21	35.47	32.84	28.92	57.26	48.43	45.08	55.83	2.76
ETBW9029	Field_2020	1	13	175	3.68	5.12	3.76	3.22	2.74	51.37	53.49	50.18	47.15	44.56	74.58	62.04	35.46	72.18	3.51
ETBW8777	Field_2020	1	13	176	3.25	4.26	3.05	2.85	1.92	37.68	39.15	37.57	35.08	30.94	62.45	52.35	45.22	54.79	2.98
ETBW8870	Field_2020	1	13	177	3.82	4.95	3.89	3.17	2.68	49.22	52.57	48.92	46.15	42.73	72.37	62.27	35.52	73.23	3.51
ETBW8653	Field_2020	1	13	178	2.72	3.51	2.65	1.86	1.43	37.95	39.18	37.59	34.86	27.95	60.48	48.99	42.66	54.91	2.76
ETBW9083	Field_2020	1	13	179	3.41	4.63	3.22	2.93	2.29	42.54	45.89	43.08	40.32	36.74	65.72	57.28	37.47	68.02	3.13
ETBW9185	Field_2020	1	13	180	3.49	4.98	3.42	2.98	2.44	45.78	47.93	45.12	42.63	37.25	66.18	56.96	38.24	70.47	3.12
ETBW9001	Field_2020	1	13	181	3.76	4.66	3.54	2.75	2.46	46.55	48.75	45.42	42.26	37.59	68.35	62.58	35.73	72.28	3.32
ETBW8881	Field_2020	1	13	182	2.55	2.88	2.35	1.78	1.36	35.71	37.84	35.15	32.88	27.65	55.89	52.34	45.36	52.63	2.71
ETBW8840	Field_2020	1	14	183	3.28	4.35	3.47	2.84	2.26	42.85	45.52	41.79	37.03	34.56	62.46	58.61	40.86	58.77	3.04
ETBW8751	Field_2020	1	14	184	1.96	2.66	1.95	1.52	1.13	34.27	35.44	33.87	30.63	26.18	47.52	42.88	47.32	45.38	2.36
ETBW9066	Field_2020	1	14	185	2.73	3.81	2.74	2.05	1.45	37.52	39.34	37.45	34.86	29.64	64.55	52.05	42.15	60.86	2.81
ETBW8882	Field_2020	1	14	186	2.85	3.63	2.67	2.21	1.47	42.36	45.12	43.05	40.24	37.81	62.38	51.22	43.92	57.05	2.78
WANE	Field_2020	1	14	187	3.52	4.64	3.48	2.82	2.52	43.02	45.35	42.93	39.48	36.15	67.44	56.49	35.47	68.84	3.31
LEMU	Field_2020	1	14	188	3.47	3.96	3.12	2.62	2.29	45.19	47.33	44.07	41.39	38.42	65.25	54.62	35.44	69.36	3.27
ETBW172862	Field_2020	1	14	189	2.21	2.67	2.05	1.47	1.16	39.84	42.26	37.31	34.15	31.96	50.67	46.51	45.31	46.72	2.42
ETBW172864	Field_2020	1	14	190	3.56	4.42	3.53	2.88	2.49	46.57	47.71	43.62	40.75	37.49	68.89	57.85	36.55	68.55	3.36
ETBW172872	Field_2020	1	14	191	3.43	5.28	3.55	3.21	2.61	52.72	54.35	50.76	45.88	42.52	72.45	62.27	32.81	75.76	3.75
ETBW172936	Field_2020	1	14	192	3.74	5.22	3.62	3.27	2.46	45.41	47.83	44.89	42.28	39.16	67.96	59.03	34.11	69.51	3.28
ETBW172938	Field_2020	1	14	193	4.52	5.36	4.58	3.44	2.73	54.02	57.34	52.92	50.63	47.25	81.54	67.89	25.35	82.06	4.56
ETBW172955	Field_2020	1	14	194	3.32	4.25	2.91	2.43	1.42	41.47	43.19	40.25	37.48	34.54	62.15	56.91	42.75	58.45	2.94
ETBW172082	Field_2020	1	14	195	3.37	4.64	3.22	2.57	2.08	44.09	46.55	43.64	41.18	38.56	69.06	57.48	35.97	70.98	3.11
ETBW172996	Field_2020	1	14	196	3.25	4.59	3.41	2.46	1.55	42.66	45.12	42.08	39.15	36.45	62.41	48.53	45.34	65.25	2.51
ETBW8908	Field_2020	2	1	54	2.44	3.27	2.67	1.93	1.24	40.59	42.92	39.27	37.46	34.72	54.86	47.16	45.62	54.69	2.51
ETBW9087	Field_2020	2	1	136	3.29	4.58	3.32	2.98	2.63	47.05	49.33	46.84	42.98	39.58	71.52	62.45	32.81	72.34	3.53
ETBW172996	Field_2020	2	1	196	3.54	4.73	3.36	2.79	1.44	42.34	44.57	41.81	38.26	34.93	60.19	52.48	44.78	62.81	2.98
ETBW9407	Field_2020	2	1	95	2.72	3.45	2.82	1.96	1.51	38.72	40.42	38.34	35.14	31.46	53.67	48.92	45.72	56.73	2.61
ETBW9091	Field_2020	2	1	127	2.48	3.19	2.63	1.68	1.23	37.29	40.45	37.12	34.76	28.15	54.25	52.68	45.56	57.48	2.64
ETBW9383	Field_2020	2	1	78	3.02	3.75	2.78	2.24	1.35	39.42	42.17	38.56	35.94	29.05	56.89	54.09	44.65	58.07	2.73
ETBW8981	Field_2020	2	1	100	2.52	2.75	2.42	1.62	1.39	38.42	41.55	37.92	35.62	28.48	55.45	50.35	45.84	58.56	2.69
ETBW8394	Field_2020	2	1	89	3.75	4.93	3.82	2.78	2.45	47.89	50.35	47.95	45.31	42.06	71.28	64.49	34.53	65.46	3.56
ETBW8676	Field_2020	2	1	111	4.53	5.22	3.96	2.69	2.53	52.44	54.18	52.39	47.86	44.27	77.94	65.44	26.48	80.62	4.18
Abola	Field_2020	2	1	18	4.27	5.14	3.87	3.25	2.47	49.83	51.47	48.79	45.13	42.18	73.88	62.56	30.62	75.03	3.95
ETBW8826	Field_2020	2	1	62	4.22	4.96	3.56	3.22	2.54	47.25	48.74	46.16	42.85	40.36	72.56	60.71	32.05	72.85	3.91
ETBW9180	Field_2020	2	1	171	1.95	2.64	1.75	1.46	1.06	36.64	39.73	37.25	32.96	29.54	64.71	57.38	47.52	45.74	2.28
MadaWelabu	Field_2020	2	1	35	3.62	4.82	3.16	2.96	2.43	45.27	47.55	44.75	42.08	39.23	69.32	57.13	35.61	69.32	3.31
ETBW8870	Field_2020	2	1	177	3.77	4.76	3.44	3.09	2.72	47.11	49.34	45.87	42.15	39.05	72.05	59.02	34.83	72.68	3.48
ETBW8983	Field_2020	2	2	96	2.35	3.22	2.75	1.83	1.41	37.43	39.57	37.19	35.95	29.12	62.24	53.79	47.25	53.27	2.53
ETBW9112	Field_2020	2	2	150	2.76	3.53	2.92	2.68	1.67	39.45	41.22	38.74	33.68	29.36	62.32	52.55	45.28	59.45	2.72
ETBW8311	Field_2020	2	2	154	2.42	3.46	2.61	2.28	1.45	36.81	39.15	37.52	34.66	28.71	58.55	46.88	45.47	55.04	2.67
ETBW8661	Field_2020	2	2	123	3.35	4.65	3.17	2.94	2.32	43.75	45.46	42.77	38.43	35.94	65.24	58.42	35.14	65.96	3.15
ETBW8684	Field_2020	2	2	113	3.34	4.69	3.33	2.89	2.34	41.65	43.18	40.26	37.84	34.31	62.94	55.21	38.52	65.54	3.06
ETBW8862	Field_2020	2	2	162	3.53	4.75	3.42	2.83	2.49	42.13	44.73	42.47	38.24	35.52	65.02	57.43	37.34	67.71	3.16
ETBW9179	Field_2020	2	2	170	2.68	3.56	2.75	2.26	1.57	37.38	39.75	37.11	34.62	30.63	57.95	52.76	43.76	62.82	2.85
ETBW9294	Field_2020	2	2	131	2.12	2.95	2.63	1.72	1.35	37.62	39.53	36.48	32.95	29.74	51.38	49.57	46.98	48.29	2.5
ETBW9412	Field_2020	2	2	83	2.41	3.14	2.81	2.24	1.41	39.58	42.66	40.15	37.24	33.45	56.77	50.54	45.76	56.15	2.64
ETBW8882	Field_2020	2	2	186	3.62	4.13	3.47	2.62	2.39	46.79	48.84	45.51	42.62	39.44	68.39	61.56	36.02	67.58	3.35
ETBW9088	Field_2020	2	2	146	3.66	4.77	3.86	3.22	2.71	47.34	49.03	46.28	44.97	42.52	70.54	62.81	35.65	70.96	3.38
ETBW8831	Field_2020	2	2	59	3.52	4.75	3.48	2.84	2.46	45.65	47.33	45.58	42.36	37.71	68.96	58.77	37.42	68.41	3.29
ETBW9441	Field_2020	2	2	77	1.97	2.98	2.34	1.59	1.25	35.83	37.95	35.72	32.78	27.37	49.02	42.62	47.33	45.23	2.39
ETBW172872	Field_2020	2	2	191	3.88	4.96	3.65	2.87	2.54	47.28	49.13	47.54	44.71	40.75	73.19	64.13	34.71	69.34	3.47
ETBW172955	Field_2020	2	3	194	2.34	3.75	2.78	2.55	1.52	38.19	40.63	37.74	32.96	29.58	53.08	48.25	44.87	52.69	2.56
ETBW8653	Field_2020	2	3	178	3.05	4.09	3.46	2.99	2.15	41.15	43.62	42.28	36.31	32.05	62.39	52.83	42.23	58.72	2.9
ETBW9092	Field_2020	2	3	112	3.36	4.61	3.42	2.86	2.38	45.75	47.24	44.51	41.16	37.93	65.74	54.46	41.45	63.02	3.13
ETBW9083	Field_2020	2	3	179	2.85	3.98	3.25	2.95	2.12	42.47	44.71	42.68	39.82	35.48	63.96	52.84	45.86	55.84	2.84
ETBW9138	Field_2020	2	3	141	3.28	4.36	3.12	2.68	2.24	45.62	47.21	45.12	41.84	37.99	67.42	59.17	43.38	56.64	3.03
ETBW9200	Field_2020	2	3	134	2.47	3.91	2.46	2.23	1.25	40.88	43.04	39.86	36.33	32.42	61.83	53.66	45.79	52.06	2.72
ETBW9435	Field_2020	2	3	72	1.86	2.67	2.09	1.57	1.06	36.57	39.18	36.22	33.69	26.75	46.52	43.52	47.25	47.23	2.39
ETBW9019	Field_2020	2	3	173	2.75	3.74	2.97	2.41	1.86	42.53	44.69	41.18	38.25	34.87	59.32	52.47	45.86	54.62	2.75
ETBW9484	Field_2020	2	3	139	2.82	4.15	3.18	2.75	1.55	40.27	42.35	39.62	36.33	29.24	47.66	50.61	46.33	48.75	2.56
ETBW9202	Field_2020	2	3	130	3.44	4.26	3.52	2.87	2.09	43.56	45.83	42.97	39.12	34.53	62.19	52.73	45.37	63.31	2.96
LEMU	Field_2020	2	3	188	3.17	3.56	2.92	2.36	1.74	39.47	41.81	38.44	35.52	31.45	56.48	51.24	44.24	57.24	2.87
Tusie	Field_2020	2	3	19	2.86	3.78	3.28	2.85	1.57	37.38	39.85	36.79	32.04	29.62	54.36	50.86	45.75	52.21	2.7
ETBW8996	Field_2020	2	3	119	3.28	4.26	3.84	2.89	2.16	45.64	47.08	45.76	42.59	37.24	61.04	55.38	39.34	67.42	3.02
ETBW8583	Field_2020	2	3	163	3.42	4.56	3.27	2.63	2.34	45.95	48.41	45.62	42.28	37.61	62.17	55.75	39.28	63.16	3.03
ETBW9135	Field_2020	2	4	138	3.08	3.77	4.02	2.94	2.22	42.91	45.25	42.88	39.15	35.76	58.69	52.65	42.72	54.94	2.92
ETBW9084	Field_2020	2	4	122	3.75	5.24	4.51	3.48	2.75	47.24	49.89	46.48	43.32	40.62	72.01	62.11	37.62	71.52	3.45
ETBW8984	Field_2020	2	4	98	2.19	2.86	2.34	2.11	1.28	35.45	37.23	35.36	32.35	26.45	59.68	53.45	47.88	48.28	2.38
ETBW9233	Field_2020	2	4	151	3.35	4.55	3.26	2.88	2.43	45.26	47.87	46.65	42.69	38.12	67.36	57.81	37.64	67.33	3.07
ETBW8484	Field_2020	2	4	155	3.72	4.39	3.54	2.85	2.56	47.52	48.64	47.41	44.17	41.57	70.15	60.45	34.81	72.54	3.39
ETBW9470	Field_2020	2	4	148	3.68	5.14	3.78	3.12	2.73	49.06	51.74	47.85	45.25	42.38	74.62	41.23	33.08	75.88	3.48
ETBW8751	Field_2020	2	4	184	2.85	3.79	2.94	2.53	2.08	42.73	45.36	43.22	40.65	36.55	62.75	54.35	43.73	64.15	2.97
Galil	Field_2020	2	4	5	2.62	4.34	2.82	2.37	1.45	43.65	46.02	42.49	38.83	34.68	57.61	51.47	45.65	47.54	2.71
ETBW172082	Field_2020	2	4	195	2.77	4.32	2.98	2.54	1.42	38.54	40.62	35.21	32.44	29.84	57.65	52.49	45.87	50.67	2.64
ETBW9093	Field_2020	2	4	158	3.12	4.21	2.86	2.46	1.86	37.55	39.18	37.85	35.41	28.35	64.73	56.38	47.62	48.73	2.49
ETBW9184	Field_2020	2	4	174	3.05	3.63	2.73	2.02	1.45	40.76	42.53	39.07	37.95	32.82	72.57	62.41	48.95	42.39	2.42
ETBW8797	Field_2020	2	4	115	3.23	4.27	2.96	2.64	1.47	41.06	43.22	40.14	37.83	32.24	65.21	59.32	47.13	52.35	2.48
ETBW9110	Field_2020	2	4	147	3.25	4.68	3.69	2.82	1.53	37.74	39.59	37.46	34.98	29.32	61.54	54.43	45.71	50.98	2.45
ETBW9169	Field_2020	2	4	149	3.62	4.26	3.33	2.89	1.54	41.25	43.68	41.54	37.91	32.45	58.24	49.72	44.04	54.26	2.51
ETBW9185	Field_2020	2	5	180	3.71	4.64	3.73	2.45	1.48	45.33	47.16	43.51	40.96	36.43	64.35	53.22	48.43	47.44	2.32
Kubsa	Field_2020	2	5	24	2.96	3.72	3.28	2.86	2.42	46.55	49.02	47.28	44.91	41.63	73.25	62.16	34.61	75.11	3.54
ETBW8585	Field_2020	2	5	168	3.06	4.54	3.11	2.41	1.38	37.86	39.72	36.51	34.38	31.77	65.19	57.44	48.12	49.05	2.48
ETBW172938	Field_2020	2	5	193	2.85	4.46	2.95	2.47	1.77	42.36	45.05	42.84	39.42	36.56	63.44	52.69	43.83	61.85	2.96
ETBW8945	Field_2020	2	5	99	2.51	3.72	2.36	1.92	1.25	36.48	38.73	37.81	34.07	29.25	58.46	52.28	47.44	45.61	2.37
ETBW9104	Field_2020	2	5	120	3.28	4.44	3.51	2.67	2.28	43.69	45.98	42.65	39.54	36.41	62.31	52.74	42.54	62.53	2.97
ETBW9473	Field_2020	2	5	128	3.22	4.62	3.26	2.73	2.15	42.96	44.45	42.27	38.85	35.68	62.18	54.95	42.56	63.59	2.96
WANE	Field_2020	2	5	187	3.45	4.49	3.66	2.98	2.27	46.03	48.15	45.29	42.96	39.23	65.12	60.53	40.27	70.14	3.08
ETBW8735	Field_2020	2	5	153	3.52	4.62	3.25	2.68	1.98	42.34	45.02	42.29	39.82	36.52	65.39	52.58	42.76	64.47	2.99
ETBW9140	Field_2020	2	5	144	3.63	4.72	3.45	2.82	2.36	43.72	45.56	42.87	39.64	36.88	67.87	58.19	41.53	72.93	3.03
ETBW9175	Field_2020	2	5	160	3.11	3.63	2.79	2.46	1.72	40.89	42.97	39.18	37.24	33.46	62.25	52.76	45.47	52.78	2.79
ETBW9066	Field_2020	2	5	185	3.47	4.78	3.39	2.87	2.59	45.93	47.61	45.36	42.44	39.17	72.74	61.24	38.15	78.37	3.27
ETBW9029	Field_2020	2	5	175	3.25	4.46	3.15	2.85	2.18	42.65	45.32	42.08	39.57	36.41	68.91	60.15	42.57	62.81	3.04
KBG01	Field_2020	2	5	9	2.86	3.79	2.91	2.42	1.36	36.77	38.14	35.11	32.83	28.75	45.68	41.45	47.85	47.12	2.31
ETBW8584	Field_2020	2	6	166	3.72	4.43	3.69	3.22	2.46	47.71	49.22	46.96	44.22	40.93	69.23	58.79	36.24	69.45	3.36
ETBW172936	Field_2020	2	6	192	3.55	4.66	3.72	3.27	2.42	46.59	48.65	45.91	42.86	39.48	68.06	57.84	36.69	67.19	3.25
ETBW9137	Field_2020	2	6	140	3.36	4.35	3.26	2.95	2.08	42.13	44.03	41.74	39.16	36.51	64.52	52.36	42.84	63.95	2.95
Katar	Field_2020	2	6	25	2.45	3.56	2.84	2.23	1.37	37.66	39.57	37.01	34.68	27.99	47.35	41.51	48.25	45.68	2.39
Bobicho	Field_2020	2	6	29	2.85	3.53	2.82	2.41	1.43	41.75	43.33	40.54	37.44	34.86	58.64	52.08	43.81	60.22	2.85
ETBW8777	Field_2020	2	6	176	2.54	3.23	2.47	1.95	1.25	35.22	37.64	35.28	32.38	27.59	46.29	40.97	48.51	45.83	2.37
ETBW9139	Field_2020	2	6	142	3.78	4.68	3.79	2.86	2.46	47.03	49.72	47.14	43.63	40.25	72.05	59.44	39.84	71.28	3.35
ETBW8577	Field_2020	2	6	159	3.32	4.36	3.24	2.97	2.35	45.86	47.91	45.26	42.92	38.87	61.83	57.62	42.36	65.83	3.07
ETBW9001	Field_2020	2	6	181	3.41	4.43	3.58	2.78	2.41	46.11	49.18	47.02	44.61	41.92	67.86	58.34	42.12	62.47	3.12
ETBW9279	Field_2020	2	6	172	3.04	3.72	2.76	2.45	2.17	42.39	44.52	42.46	38.26	34.73	56.35	46.78	45.25	54.66	2.71
ETBW9295	Field_2020	2	6	132	3.55	4.63	3.64	3.15	2.56	46.55	48.69	45.28	42.36	39.15	72.44	58.72	37.71	71.57	3.29
ETBW9108	Field_2020	2	6	143	3.22	4.48	3.34	2.86	2.34	43.72	45.81	42.94	38.09	36.47	60.59	55.83	43.45	62.08	3.06
ETBW8640	Field_2020	2	6	161	3.35	4.65	3.51	2.94	2.29	42.62	45.23	42.84	38.34	35.59	62.52	54.95	43.05	63.15	3.01
ETBW8772	Field_2020	2	6	165	3.76	4.74	3.96	3.64	2.72	47.16	48.72	46.57	43.36	41.45	72.43	62.36	39.66	75.36	3.54
ETBW9220	Field_2020	2	7	124	3.52	4.62	3.35	2.87	2.46	45.89	46.25	43.71	41.64	38.47	71.23	61.58	40.19	71.46	3.43
ETBW9183	Field_2020	2	7	164	3.75	4.58	3.37	2.94	2.35	43.08	45.25	42.68	40.42	36.65	67.76	60.33	41.79	72.49	3.21
ETBW8881	Field_2020	2	7	182	2.88	3.76	3.04	2.41	1.27	39.53	41.46	37.96	34.81	27.24	60.18	56.48	47.21	52.76	2.69
ETBW9402	Field_2020	2	7	81	3.27	4.45	3.18	2.56	2.19	44.32	45.78	43.11	40.85	36.27	62.54	54.76	43.58	63.92	3.06
ETBW9177	Field_2020	2	7	169	3.36	4.67	3.24	2.72	2.45	45.91	47.12	43.58	41.04	38.79	67.39	58.34	41.18	67.38	3.26
Pavon76	Field_2020	2	7	22	2.92	3.63	2.95	2.33	1.39	37.45	39.24	36.83	32.66	27.37	65.16	57.98	47.41	52.43	2.66
ETBW8289	Field_2020	2	7	156	2.66	3.98	2.76	2.28	1.52	41.29	43.67	40.43	37.85	34.18	64.58	54.05	46.32	51.25	2.81
ETBW9109	Field_2020	2	7	145	3.25	4.52	3.44	2.83	2.41	43.36	45.52	41.74	38.03	35.11	68.36	56.14	32.95	69.07	3.15
ETBW9176	Field_2020	2	7	167	2.74	3.49	2.32	1.91	1.24	35.69	37.12	34.08	31.88	26.45	61.45	54.83	48.17	47.82	2.32
Dereselign	Field_2020	2	7	32	2.58	3.88	2.79	2.45	1.25	40.51	42.26	38.77	34.94	30.32	66.35	53.61	45.62	53.93	2.65
Meraro	Field_2020	2	7	6	3.26	4.23	2.97	2.62	2.23	42.06	42.71	40.82	37.29	35.17	68.42	58.28	36.23	70.77	3.03
ETBW9095	Field_2020	2	7	157	2.45	3.95	2.73	2.51	1.56	37.64	39.55	36.38	34.43	30.94	62.37	51.05	44.45	62.16	2.72
ETBW172862	Field_2020	2	7	189	3.57	4.72	3.46	2.93	2.47	47.14	49.07	45.59	42.25	39.31	69.33	62.52	34.52	74.63	3.42
ETBW8817	Field_2020	2	7	51	3.56	5.23	3.85	2.79	2.36	45.78	46.96	44.63	41.87	37.42	72.89	61.31	35.63	75.27	3.38
ETBW8303	Field_2020	2	8	152	3.42	4.68	3.21	2.74	2.33	43.18	45.47	42.62	39.28	36.05	64.92	60.85	37.33	70.52	3.17
Bolo	Field_2020	2	8	10	3.37	4.82	3.42	2.87	2.12	42.75	43.33	40.56	36.53	32.16	68.05	57.73	42.84	61.75	2.99
ETBW8818	Field_2020	2	8	56	3.25	3.79	3.14	2.66	1.96	38.52	39.88	37.65	32.24	27.83	60.86	49.28	43.35	58.03	2.65
ETBW9134	Field_2020	2	8	137	3.16	3.55	2.97	1.75	1.47	40.32	41.93	38.77	35.42	30.61	64.49	57.62	42.74	61.74	2.88
Laketch	Field_2020	2	8	15	3.07	3.94	2.73	2.04	1.44	37.48	39.25	36.97	33.18	29.85	63.67	57.16	42.65	62.46	2.87
ETBW172864	Field_2020	2	8	190	2.84	3.83	2.99	2.31	1.35	36.92	39.74	35.28	32.51	27.14	63.47	58.04	46.65	52.85	2.44
Tay	Field_2020	2	8	30	3.36	4.61	3.57	2.75	2.32	43.69	45.31	41.87	39.53	36.47	68.24	61.96	38.57	69.04	3.15
Dandaa	Field_2020	2	8	33	3.24	4.88	3.22	2.91	2.16	43.84	45.21	42.58	40.45	36.12	66.93	58.74	40.43	68.55	3.05
Kakaba	Field_2020	2	8	13	2.75	3.67	2.73	1.97	1.62	36.62	38.93	35.75	32.35	27.58	60.53	53.46	47.06	56.79	2.51
Ogolcho	Field_2020	2	8	4	2.78	3.42	3.11	2.56	1.77	42.26	42.66	40.98	37.15	34.38	62.04	52.19	45.75	47.32	2.91
Alidoro	Field_2020	2	8	34	4.15	5.21	3.98	3.17	2.75	54.71	57.86	52.59	49.47	45.13	78.52	64.13	25.36	82.65	4.26
Biqa	Field_2020	2	8	45	2.92	3.58	2.81	2.47	2.12	40.22	42.47	39.34	36.92	32.97	60.97	51.87	45.15	52.91	2.85
ETBW8489	Field_2020	2	8	105	3.14	4.31	3.16	2.46	1.84	41.46	43.55	40.68	36.77	33.81	61.54	59.75	42.76	60.13	2.98
ETBW9450	Field_2020	2	8	65	3.08	4.25	3.23	2.49	1.55	39.01	39.96	37.76	34.82	29.28	62.47	52.54	43.55	62.77	2.85
ETBW8800	Field_2020	2	9	68	3.25	4.52	3.31	2.76	2.48	47.46	48.55	45.97	42.34	39.11	67.86	62.35	38.46	72.34	3.29
ETBW8905	Field_2020	2	9	52	3.57	4.77	3.54	2.78	2.32	46.24	48.64	45.43	42.09	38.76	63.02	52.37	40.35	65.27	3.13
Galema	Field_2020	2	9	42	2.75	3.79	2.87	2.33	1.21	35.84	36.35	34.26	31.65	25.17	64.28	52.65	48.07	46.32	2.32
ETBW8907	Field_2020	2	9	53	2.86	3.64	2.56	1.96	1.26	36.71	38.75	35.48	32.44	26.06	63.47	54.38	47.96	46.48	2.36
ETBW8840	Field_2020	2	9	183	3.45	4.47	3.51	2.97	2.41	45.66	47.45	43.79	40.58	37.19	72.44	61.24	39.11	75.27	3.29
Kulkulu	Field_2020	2	9	8	3.74	4.59	3.47	2.68	1.94	39.21	42.18	37.41	34.52	29.03	62.83	52.75	43.76	62.86	2.84
Dinknesh	Field_2020	2	9	2	2.62	3.54	2.81	2.34	1.58	39.23	39.84	37.68	34.12	28.45	58.35	50.51	44.82	49.08	2.74
Kingbird	Field_2020	2	9	47	3.41	4.95	3.74	3.05	2.65	46.81	48.36	45.25	42.47	36.14	69.17	52.93	40.36	67.22	3.23
Sofumar	Field_2020	2	9	27	2.73	3.43	2.82	2.28	1.26	36.47	37.53	35.62	32.84	27.58	67.39	57.68	46.62	47.59	2.44
Honqolo	Field_2020	2	9	46	2.35	3.03	2.44	1.83	1.18	35.75	37.24	35.08	31.61	26.87	65.04	54.61	49.28	45.38	2.24
Manduyo	Field_2020	2	9	48	3.44	4.65	3.35	2.78	2.44	46.11	47.42	45.95	42.44	39.04	68.77	57.47	38.13	72.94	3.22
Tossa	Field_2020	2	9	3	3.76	5.13	4.06	3.21	2.47	47.86	49.38	45.97	43.78	41.28	75.46	63.82	36.47	72.31	3.47
Tsehay	Field_2020	2	9	49	4.38	5.12	4.49	3.14	2.52	52.37	54.82	50.33	47.29	45.62	82.14	65.48	26.05	84.56	4.26
Dashen	Field_2020	2	9	23	4.07	4.72	3.96	3.25	2.43	47.25	49.57	45.39	42.73	39.45	76.43	64.21	32.92	76.42	3.68
Gasay	Field_2020	2	10	12	3.32	4.29	2.85	2.27	1.42	38.49	39.05	37.57	32.78	29.04	58.12	49.62	45.34	50.84	2.58
ETBW9396	Field_2020	2	10	80	3.65	4.77	3.22	2.65	1.36	42.93	45.19	42.26	37.64	34.13	65.38	52.12	43.58	63.32	2.94
ETBW9026	Field_2020	2	10	70	3.48	4.29	3.43	2.92	2.27	44.06	45.38	42.68	39.41	36.39	69.71	58.84	41.08	65.25	3.17
ETBW9107	Field_2020	2	10	135	3.37	3.74	3.23	2.89	2.34	45.98	46.75	43.27	40.18	37.88	70.55	58.97	41.22	67.49	3.18
ETBW9433	Field_2020	2	10	71	3.25	4.51	3.27	2.86	2.17	43.92	45.64	42.49	39.15	35.37	67.82	56.45	45.03	47.65	3.03
ETBW8903	Field_2020	2	10	50	2.83	3.57	2.94	2.46	1.73	37.73	38.95	35.66	32.48	28.55	64.48	54.71	45.81	48.36	2.65
Hoggana	Field_2020	2	10	16	2.59	4.12	2.73	2.45	1.44	37.48	39.07	36.23	33.78	27.92	62.47	53.14	46.77	52.84	2.58
ETBW8923	Field_2020	2	10	61	2.68	3.64	2.83	2.37	1.46	39.33	41.51	37.94	35.17	30.34	63.01	55.62	45.62	47.05	2.64
ET13A2	Field_2020	2	10	41	3.83	4.88	3.92	3.05	2.47	46.67	48.24	45.06	42.22	39.57	71.15	59.88	38.97	71.33	3.31
ETBW8827	Field_2020	2	10	60	3.95	4.85	3.36	2.74	2.14	43.92	45.56	42.15	39.73	37.84	68.84	54.27	41.86	62.41	3.08
ETBW9440	Field_2020	2	10	76	3.66	3.77	2.72	1.96	1.43	39.65	41.97	39.12	36.52	32.19	63.52	52.76	45.59	47.58	2.56
Huluka	Field_2020	2	10	17	3.24	4.53	3.21	2.54	1.75	42.21	43.39	39.54	37.62	32.45	64.22	52.32	43.26	62.01	2.95
Dure	Field_2020	2	10	21	2.82	3.29	2.84	2.26	1.71	39.09	39.53	38.47	34.91	27.52	62.51	50.63	43.54	57.65	2.75
Gambo	Field_2020	2	10	37	3.46	4.62	3.33	2.74	1.68	37.56	39.48	37.74	34.16	29.08	62.46	52.48	45.27	46.24	2.57
ETBW8675	Field_2020	2	11	110	2.55	3.44	2.71	2.32	1.72	37.77	39.26	36.34	33.52	29.47	61.52	54.78	45.38	52.45	2.63
ETBW9422	Field_2020	2	11	94	2.86	3.49	2.78	2.51	1.76	42.93	45.02	42.84	39.81	35.32	57.86	54.18	43.84	60.17	2.77
Shorima	Field_2020	2	11	14	3.74	4.45	3.36	2.75	1.71	40.16	42.92	38.55	34.57	29.15	64.36	51.69	43.21	54.75	2.86
Sulla	Field_2020	2	11	11	3.96	4.69	3.52	3.14	2.57	45.88	47.59	43.03	39.25	36.98	73.69	64.53	37.58	76.23	3.58
ETBW9414	Field_2020	2	11	85	2.53	3.37	2.41	1.95	1.48	36.73	39.12	35.85	32.36	28.59	51.78	45.62	46.12	48.92	2.47
Digelu	Field_2020	2	11	36	2.67	3.22	2.25	1.76	1.24	38.05	39.58	36.67	33.41	27.94	45.83	40.86	48.35	52.63	2.32
ETBW9424	Field_2020	2	11	86	3.02	3.56	2.72	2.33	1.65	38.24	40.19	37.84	34.69	28.35	49.27	43.22	45.62	52.08	2.49
ETBW9378	Field_2020	2	11	75	3.48	4.38	3.45	2.79	1.81	42.73	45.64	40.36	37.88	34.19	58.41	52.75	43.09	62.74	2.92
ETBW8816	Field_2020	2	11	55	3.75	4.89	3.15	2.73	1.76	37.46	39.07	36.42	33.54	29.06	64.32	51.69	43.45	61.55	2.87
ETBW9438	Field_2020	2	11	74	2.23	2.97	2.05	1.63	1.02	37.95	40.18	37.72	34.65	27.25	62.98	54.47	47.93	45.94	2.36
ETBW9409	Field_2020	2	11	90	2.97	3.43	2.39	1.81	1.45	39.72	42.39	37.66	35.02	29.13	62.45	53.18	45.75	52.08	2.47
ETBW9436	Field_2020	2	11	73	3.25	3.78	2.42	1.84	1.51	41.34	42.48	38.55	34.94	30.53	62.36	49.42	43.31	62.45	2.76
Millennium	Field_2020	2	11	7	3.16	3.62	2.66	1.89	1.43	39.67	41.54	37.42	34.71	28.69	62.59	53.45	45.92	48.24	2.48
ETBW8492	Field_2020	2	11	107	4.48	5.04	4.31	3.28	2.47	45.06	47.86	45.11	42.52	38.15	76.48	63.56	36.74	81.61	3.73
ETBW9411	Field_2020	2	12	82	2.56	4.39	2.62	1.85	1.45	39.73	41.15	37.46	35.24	28.01	62.58	53.78	45.14	57.81	2.66
ETBW8725	Field_2020	2	12	108	3.73	4.56	3.43	2.84	2.35	46.88	49.09	45.82	42.37	38.25	70.13	61.97	40.28	65.03	3.39
Sirbo	Field_2020	2	12	28	2.52	2.97	2.66	2.24	0.96	35.54	37.44	35.03	32.73	26.51	64.52	58.43	49.25	47.69	2.12
ETBW9445	Field_2020	2	12	67	2.88	3.46	2.55	2.17	1.12	36.22	37.52	35.07	31.48	26.82	64.95	55.43	48.03	50.16	2.26
Menze	Field_2020	2	12	1	2.23	2.85	2.15	1.49	0.88	35.05	38.44	34.58	31.83	25.89	64.85	58.32	49.14	46.43	2.08
ETBW9404	Field_2020	2	12	92	2.96	3.66	2.71	1.95	1.42	38.22	39.51	36.28	32.45	27.36	62.38	56.47	45.41	48.09	2.51
ETBW8070	Field_2020	2	12	58	2.63	2.92	2.57	2.34	1.26	37.16	37.81	35.16	32.63	27.51	65.47	58.42	47.26	51.23	2.32
ETBW8260	Field_2020	2	12	103	3.55	4.53	3.62	2.75	2.22	45.33	47.78	45.25	42.02	37.49	70.45	61.36	39.13	72.58	3.14
ETBW9027	Field_2020	2	12	69	4.02	5.25	3.48	3.08	2.46	47.29	49.16	45.85	42.73	39.17	78.61	62.64	34.75	72.52	3.58
ETBW8901	Field_2020	2	12	88	2.77	4.33	2.98	2.52	1.87	42.14	43.98	40.57	38.07	35.62	62.47	52.85	43.82	60.94	2.76
ETBW8261	Field_2020	2	12	104	2.48	2.99	2.46	1.96	1.45	39.05	39.75	37.24	33.42	30.16	62.35	50.47	45.93	57.04	2.51
Hawii	Field_2020	2	12	31	2.36	3.18	2.35	1.65	1.24	36.28	37.85	35.92	32.69	27.51	62.44	54.49	48.32	45.92	2.31
ETBW8823	Field_2020	2	12	63	2.75	3.74	2.66	2.21	1.28	39.15	42.27	38.32	34.43	31.21	64.87	53.61	46.61	49.44	2.45
ETBW9406	Field_2020	2	12	93	3.34	3.62	3.38	2.86	1.72	39.44	42.71	37.54	34.86	31.82	63.54	54.47	45.02	52.48	2.57
Simba	Field_2020	2	13	26	3.13	3.52	2.77	2.25	1.46	36.03	38.96	34.56	32.18	28.79	64.78	54.22	45.63	47.62	2.42
ETBW9444	Field_2020	2	13	66	3.42	4.36	3.12	2.54	1.58	37.35	39.64	35.59	32.17	28.43	64.55	58.41	45.17	52.06	2.52
ETBW9413	Field_2020	2	13	84	3.26	3.79	3.02	2.73	1.61	39.08	42.23	37.71	34.35	30.74	57.41	50.62	45.06	62.12	2.58
K62954A	Field_2020	2	13	39	3.44	4.03	3.25	2.68	1.57	39.53	41.15	38.62	34.47	31.92	62.37	54.88	45.11	65.34	2.51
Mitike	Field_2020	2	13	43	4.38	5.06	4.22	2.95	1.98	41.89	42.37	38.92	35.25	31.58	65.95	52.91	43.65	78.25	2.99
ETBW8491	Field_2020	2	13	106	3.86	4.83	3.27	2.87	1.65	40.68	42.13	39.04	36.45	31.02	64.52	49.25	44.16	72.46	2.78
K6290Bulk	Field_2020	2	13	44	3.22	4.38	2.85	2.24	1.39	37.56	39.75	35.72	31.09	27.46	63.24	54.76	45.35	63.51	2.54
ETBW8486	Field_2020	2	13	117	3.75	4.75	2.98	2.41	1.63	42.67	43.54	39.12	36.38	32.17	62.58	52.87	43.25	72.45	2.91
ETBW8944	Field_2020	2	13	97	3.69	4.64	2.75	2.24	1.56	40.61	42.26	38.85	35.32	30.48	57.26	52.35	44.31	72.24	2.79
ETBW9068	Field_2020	2	13	116	3.25	3.72	2.81	2.37	1.52	37.83	39.98	37.14	34.28	29.43	66.05	59.45	46.52	62.38	2.48
ETBW8654	Field_2020	2	13	118	3.05	3.92	3.14	2.35	1.54	42.87	44.51	40.46	37.39	34.92	62.49	51.77	43.86	58.75	2.83
ETBW8987	Field_2020	2	13	101	3.52	4.65	2.93	1.88	1.47	37.45	39.66	36.04	32.72	28.63	65.48	54.16	44.37	65.88	2.69
ETBW9410	Field_2020	2	13	91	3.71	4.43	3.11	2.39	1.76	43.56	45.68	42.15	39.52	34.36	63.94	52.63	42.45	73.46	2.95
ETBW8659	Field_2020	2	13	121	3.55	4.49	2.83	2.42	1.68	40.53	42.26	39.35	36.28	32.07	65.52	55.07	43.75	67.07	2.76
Enkoy	Field_2020	2	14	40	3.36	4.82	2.96	2.55	1.43	38.74	40.58	37.21	34.05	29.55	64.32	54.19	45.42	62.35	2.52
Doddota	Field_2020	2	14	38	2.85	3.79	2.81	2.42	1.26	36.96	39.35	35.72	32.76	27.42	67.46	57.81	48.56	53.08	2.35
ETBW9221	Field_2020	2	14	126	3.27	4.16	2.93	2.73	1.37	39.58	42.37	38.96	35.12	30.18	62.94	52.48	44.29	62.49	2.63
ETBW8668	Field_2020	2	14	109	3.73	4.34	2.62	2.09	1.53	38.82	42.15	35.06	32.46	28.21	64.38	56.77	45.31	72.34	2.57
ETBW8820	Field_2020	2	14	57	2.94	3.87	2.69	2.36	1.41	36.26	39.48	35.54	32.43	27.49	64.83	54.08	45.76	52.95	2.47
ETBW9449	Field_2020	2	14	64	2.76	4.56	2.83	2.28	1.46	37.42	40.22	36.98	32.47	28.35	62.05	54.75	45.83	57.42	2.51
ETBW8597	Field_2020	2	14	114	3.15	4.74	2.95	2.17	1.39	37.48	39.25	36.96	34.49	30.61	62.47	54.25	46.21	62.54	2.49
ETBW9089	Field_2020	2	14	129	3.88	4.68	3.45	2.84	2.11	41.19	42.12	39.75	35.13	30.57	62.61	52.64	43.05	75.06	2.95
ETBW9305	Field_2020	2	14	125	3.27	4.39	2.87	2.43	1.32	36.26	38.64	35.88	31.65	27.79	63.74	54.66	45.33	67.42	2.44
ETBW8974	Field_2020	2	14	102	2.85	4.21	2.84	2.46	1.25	36.98	37.81	35.42	32.33	26.17	64.55	56.82	47.62	52.27	2.38
Hidasie	Field_2020	2	14	20	3.64	4.74	3.19	2.57	2.08	38.72	41.36	36.01	32.67	29.73	63.27	52.45	43.51	74.63	2.86
ETBW9416	Field_2020	2	14	87	3.63	4.85	3.26	2.72	1.85	37.35	39.26	36.44	32.98	29.11	62.42	50.58	44.27	74.58	2.73
ETBW9102	Field_2020	2	14	133	2.82	3.98	2.73	1.89	1.67	41.39	43.54	37.87	34.05	30.78	62.47	50.79	43.55	47.31	2.78
ETBW9384	Field_2020	2	14	79	2.92	3.84	2.95	2.35	1.42	36.85	38.14	35.59	32.78	28.37	62.48	54.19	45.62	54.86	2.47
Menze	GH_2021	1	1	1	2.06	2.68	2.26	1.64	1.25	38.92	40.47	36.02	34.82	32.06	62.04	52.35	48.23	44.32	2.39
Dinknesh	GH_2021	1	1	2	3.26	4.55	3.12	2.49	2.07	54.25	56.36	50.11	45.76	43.22	76.49	57.48	26.87	77.54	3.41
Tossa	GH_2021	1	1	3	2.12	2.45	2.18	1.95	1.64	50.45	52.08	48.15	46.94	39.53	62.17	52.03	42.11	53.36	2.41
Ogolcho	GH_2021	1	1	4	2.15	2.68	2.22	1.43	1.36	45.49	48.17	43.52	40.88	37.65	55.83	49.75	44.58	46.85	2.45
Galil	GH_2021	1	1	5	2.88	3.21	2.76	2.37	1.85	51.07	53.11	48.35	46.57	41.58	64.06	47.29	42.64	53.07	2.13
Meraro	GH_2021	1	1	6	2.14	2.94	2.24	1.65	1.25	52.44	54.03	49.64	46.39	40.25	61.25	46.54	42.35	51.45	2.04
Millennium	GH_2021	1	1	7	2.16	2.87	2.52	1.96	1.44	40.75	42.51	38.45	35.62	32.84	65.41	52.16	39.24	47.94	2.65
Kulkulu	GH_2021	1	1	8	2.22	2.62	2.34	1.83	1.55	42.56	45.78	41.78	38.15	33.79	57.95	50.83	41.69	56.35	1.84
KBG01	GH_2021	1	1	9	1.99	2.88	1.95	1.72	1.36	42.05	44.82	41.54	39.42	35.07	58.64	48.21	43.18	44.21	2.91
Bolo	GH_2021	1	1	10	3.48	3.75	2.89	2.43	1.67	44.01	46.14	43.96	41.65	36.43	72.43	56.97	28.56	74.58	3.39
Sulla	GH_2021	1	1	11	2.06	2.62	2.06	1.71	1.36	42.63	45.09	39.58	36.21	30.76	58.23	49.32	42.73	42.71	1.94
Gasay	GH_2021	1	1	12	2.37	3.22	2.58	1.85	1.48	40.12	43.25	39.04	35.72	32.81	52.76	47.78	41.38	43.56	2.17
Kakaba	GH_2021	1	1	13	2.45	2.86	2.42	1.67	1.42	36.75	40.37	38.49	33.85	29.17	69.55	54.02	34.71	65.08	3.39
Shorima	GH_2021	1	1	14	2.61	3.02	2.55	2.16	1.59	42.78	45.13	41.46	39.05	34.05	56.06	52.85	36.85	55.92	2.84
Laketch	GH_2021	1	2	15	2.24	2.86	2.46	1.92	1.52	45.62	48.54	42.95	39.77	36.23	60.22	59.43	41.64	45.25	1.94
Hoggana	GH_2021	1	2	16	2.16	3.51	2.74	2.35	1.83	42.35	47.56	43.71	39.14	35.02	58.37	46.24	39.56	43.34	2.37
Huluka	GH_2021	1	2	17	2.05	2.84	2.28	1.64	1.35	41.08	43.55	37.18	35.02	32.38	61.33	52.34	45.94	46.43	2.25
Abola	GH_2021	1	2	18	2.36	3.15	2.66	2.22	2.03	48.35	52.45	49.37	46.16	42.22	63.18	53.47	34.75	57.89	2.58
Tusie	GH_2021	1	2	19	3.22	4.33	3.07	2.76	1.96	45.68	48.54	44.13	42.06	38.47	72.45	55.88	30.47	71.05	3.11
Hidasie	GH_2021	1	2	20	2.36	4.47	2.38	1.95	1.77	48.21	50.18	47.05	43.46	40.97	61.22	52.56	35.68	58.67	2.86
Dure	GH_2021	1	2	21	2.08	2.96	1.82	1.63	1.54	42.34	44.75	40.55	38.24	35.41	58.04	51.48	46.25	45.12	1.92
Pavon76	GH_2021	1	2	22	2.29	2.88	2.05	1.76	1.52	42.65	43.57	40.91	38.36	34.48	62.35	57.45	42.08	45.76	2.72
Dashen	GH_2021	1	2	23	2.52	2.75	2.43	1.62	1.33	38.26	40.47	38.92	35.53	31.04	61.49	52.38	46.98	44.15	2.42
Kubsa	GH_2021	1	2	24	2.33	2.62	2.08	1.59	1.27	39.02	42.81	37.64	34.29	32.16	61.78	56.04	49.42	42.54	2.65
Katar	GH_2021	1	2	25	2.42	2.84	2.36	1.73	1.48	43.64	45.27	43.26	40.32	36.55	59.45	54.25	47.16	45.87	2.31
Simba	GH_2021	1	2	26	2.63	3.15	2.51	1.88	1.63	42.59	44.15	41.25	38.93	33.42	52.19	46.89	39.82	48.61	2.77
Sofumar	GH_2021	1	2	27	2.25	3.19	2.46	2.22	1.75	45.74	47.22	45.83	43.29	38.65	54.13	47.01	43.36	52.35	2.73
Sirbo	GH_2021	1	2	28	2.56	3.44	2.52	2.36	2.14	47.06	49.31	46.48	42.11	38.85	63.94	50.64	41.57	50.42	2.97
Bobicho	GH_2021	1	3	29	2.01	3.25	2.84	1.83	1.66	44.35	46.77	44.23	42.45	36.91	61.38	54.31	47.45	42.33	1.99
Tay	GH_2021	1	3	30	2.82	4.02	2.76	2.35	2.22	50.43	52.26	49.52	46.27	43.06	62.11	51.83	35.08	55.94	2.43
Hawii	GH_2021	1	3	31	1.98	2.58	1.96	1.62	1.41	40.15	42.52	39.82	35.14	32.86	58.72	54.35	47.32	43.72	2.39
Dereselign	GH_2021	1	3	32	2.75	3.67	2.68	2.25	1.65	42.52	45.16	41.73	39.65	36.47	58.63	45.17	36.72	54.18	2.03
Dandaa	GH_2021	1	3	33	3.23	4.86	3.17	2.68	2.34	46.78	48.94	46.18	44.27	38.51	64.39	52.68	33.06	59.04	2.78
Alidoro	GH_2021	1	3	34	4.02	5.12	3.55	2.96	2.42	56.32	57.83	54.27	50.45	43.06	75.28	55.07	28.84	72.95	3.31
MadaWelabu	GH_2021	1	3	35	2.89	3.61	2.78	1.92	1.83	45.18	43.67	45.15	42.56	36.71	54.72	47.39	34.95	54.28	2.32
Digelu	GH_2021	1	3	36	2.77	3.56	2.72	1.97	1.85	42.74	45.36	43.08	40.13	37.54	56.36	43.52	36.14	45.66	1.95
Gambo	GH_2021	1	3	37	2.26	2.48	1.76	1.52	1.28	40.97	43.46	41.93	39.24	32.75	62.83	50.45	43.85	47.32	1.86
Doddota	GH_2021	1	3	38	2.34	2.85	2.03	1.71	1.55	42.88	45.14	43.35	40.52	35.27	60.68	55.42	48.62	51.19	1.75
K62954A	GH_2021	1	3	39	2.07	3.43	2.38	1.96	1.73	45.74	47.32	45.56	43.28	36.55	62.08	53.46	45.91	42.85	2.12
Enkoy	GH_2021	1	3	40	3.56	4.32	3.24	2.57	2.16	46.05	48.96	45.63	42.76	36.72	58.93	47.81	35.58	58.41	2.39
ET13A2	GH_2021	1	3	41	3.11	4.68	2.96	2.73	2.48	53.61	55.49	53.11	50.24	44.15	71.34	54.87	32.79	64.82	2.69
Galema	GH_2021	1	3	42	2.25	2.75	2.23	1.81	1.42	39.53	41.45	37.38	34.82	30.67	65.25	58.12	49.12	46.37	1.63
Mitike	GH_2021	1	4	43	2.32	2.93	2.38	1.74	1.58	44.07	45.84	43.26	40.93	35.42	62.03	52.92	48.37	47.65	1.62
K6290Bulk	GH_2021	1	4	44	2.71	3.26	2.75	2.32	1.63	45.24	47.36	44.76	41.35	36.28	60.66	51.36	46.04	52.23	1.07
Biqa	GH_2021	1	4	45	2.06	3.55	2.13	1.66	1.26	38.78	40.12	38.91	34.85	28.59	62.45	54.75	45.26	45.78	2.05
Honqolo	GH_2021	1	4	46	2.12	3.22	2.36	1.85	1.45	40.33	41.84	39.45	35.72	30.56	60.38	48.43	44.83	43.51	1.82
Kingbird	GH_2021	1	4	47	2.78	3.75	2.82	2.41	1.64	43.51	46.24	43.47	40.92	34.45	67.51	51.37	31.45	65.06	2.12
Manduyo	GH_2021	1	4	48	2.44	3.52	2.96	1.85	1.53	39.18	41.92	39.05	36.77	32.03	60.55	52.82	45.24	46.48	1.75
Tsehay	GH_2021	1	4	49	3.62	4.94	3.45	2.86	2.42	50.85	52.26	47.64	44.53	40.23	62.49	53.97	43.66	45.93	1.76
ETBW8903	GH_2021	1	4	50	3.35	4.23	3.07	2.65	2.25	47.34	49.42	47.25	44.48	42.12	61.75	53.46	36.05	65.74	2.25
ETBW8817	GH_2021	1	4	51	2.37	2.96	2.14	1.72	1.63	46.22	48.35	46.37	43.83	39.74	59.12	49.05	35.88	52.31	2.19
ETBW8905	GH_2021	1	4	52	2.65	4.48	2.59	2.41	2.22	47.85	49.94	47.17	43.53	37.52	62.36	52.46	42.13	45.59	2.07
ETBW8907	GH_2021	1	4	53	2.32	3.71	2.67	2.25	1.73	45.02	48.51	45.62	42.55	35.48	60.15	55.21	47.94	48.02	1.82
ETBW8908	GH_2021	1	4	54	2.71	3.26	2.54	1.83	1.44	38.24	41.59	37.75	35.32	31.44	56.25	50.44	45.26	47.98	3.26
ETBW8816	GH_2021	1	4	55	3.28	4.32	2.88	2.51	2.17	48.92	50.15	48.72	45.27	41.95	72.44	56.35	31.69	71.14	2.89
ETBW8818	GH_2021	1	4	56	2.54	3.25	2.47	1.95	1.55	42.63	44.32	42.51	38.49	34.71	61.58	48.22	44.51	56.46	2.17
ETBW8820	GH_2021	1	5	57	2.86	3.66	2.82	2.27	1.78	44.58	46.57	44.76	41.62	38.94	59.76	53.47	45.77	49.25	2.47
ETBW8070	GH_2021	1	5	58	2.65	4.02	2.86	2.49	1.84	45.82	47.94	45.31	40.36	36.42	63.22	54.38	47.52	44.68	2.39
ETBW8831	GH_2021	1	5	59	2.24	3.21	2.55	1.85	1.66	42.67	45.31	42.92	39.25	35.47	64.05	52.16	47.68	52.17	2.14
ETBW8827	GH_2021	1	5	60	2.38	3.45	2.88	2.41	1.85	45.38	48.27	45.39	41.12	37.46	57.93	46.89	42.55	54.76	1.99
ETBW8923	GH_2021	1	5	61	3.55	4.22	2.96	2.38	2.12	47.32	49.85	46.52	43.48	39.09	71.68	52.44	28.97	65.24	2.71
ETBW8826	GH_2021	1	5	62	1.96	2.37	1.83	1.62	1.39	40.68	42.47	41.02	39.32	32.81	62.28	54.93	47.29	45.89	1.63
ETBW8823	GH_2021	1	5	63	2.87	3.85	2.92	2.46	2.34	45.22	48.36	45.83	42.37	37.52	66.45	45.24	29.08	75.48	2.45
ETBW9449	GH_2021	1	5	64	2.34	2.53	1.68	1.43	1.21	36.49	39.54	35.92	30.19	28.65	64.11	57.02	48.64	52.67	1.72
ETBW9450	GH_2021	1	5	65	1.68	2.98	2.41	2.03	1.46	40.78	42.02	39.16	37.53	32.14	62.57	56.44	46.38	45.32	1.82
ETBW9444	GH_2021	1	5	66	1.85	3.02	1.99	1.58	1.36	38.95	41.38	39.05	35.47	30.61	59.03	52.31	44.82	47.62	1.92
ETBW9445	GH_2021	1	5	67	2.18	2.85	1.84	1.62	1.25	39.45	40.15	39.62	34.25	29.77	58.21	52.82	46.17	47.03	2.07
ETBW8800	GH_2021	1	5	68	1.76	2.76	2.22	1.75	1.72	43.35	46.52	43.82	40.48	34.63	62.06	51.23	45.06	45.23	2.26
ETBW9027	GH_2021	1	5	69	3.42	4.43	3.26	2.93	2.46	49.38	52.85	50.74	47.92	42.85	69.74	54.12	32.74	67.65	2.41
ETBW9026	GH_2021	1	5	70	2.17	2.79	2.15	1.75	1.47	40.15	42.76	40.53	37.23	32.57	65.94	54.39	48.07	42.35	1.69
ETBW9433	GH_2021	1	6	71	2.38	3.12	2.63	2.31	1.65	42.47	45.89	43.52	39.82	35.62	60.28	54.23	46.96	45.26	1.99
ETBW9435	GH_2021	1	6	72	2.63	3.44	2.82	1.96	1.43	37.62	39.74	37.26	34.55	31.89	62.55	57.29	45.78	51.87	1.85
ETBW9436	GH_2021	1	6	73	2.47	3.25	2.75	2.15	1.86	43.93	46.08	43.36	40.85	35.27	60.58	52.45	43.25	54.69	2.36
ETBW9438	GH_2021	1	6	74	2.05	2.63	1.86	1.42	1.17	36.28	38.43	36.57	32.68	28.36	59.32	54.72	46.87	48.52	2.07
ETBW9378	GH_2021	1	6	75	2.19	2.92	2.41	1.95	1.54	38.95	42.54	39.33	36.54	30.15	61.75	54.26	44.59	57.17	1.88
ETBW9440	GH_2021	1	6	76	2.35	3.28	1.94	1.56	1.38	36.75	39.28	36.58	32.26	27.88	62.45	53.48	47.14	52.67	1.65
ETBW9441	GH_2021	1	6	77	1.82	2.45	1.77	1.36	1.16	37.92	40.56	37.32	34.87	29.05	64.25	57.43	49.31	45.41	1.62
ETBW9383	GH_2021	1	6	78	2.87	2.06	1.69	1.52	1.42	41.46	42.76	40.51	39.37	35.48	61.27	53.05	45.63	53.09	1.96
ETBW9384	GH_2021	1	6	79	2.46	3.15	2.43	1.97	1.65	42.89	45.03	43.55	41.45	36.12	54.23	45.74	41.15	54.85	1.92
ETBW9396	GH_2021	1	6	80	2.58	3.24	2.66	2.31	2.18	47.95	49.73	46.69	41.82	37.45	58.98	47.11	39.76	52.74	2.03
ETBW9402	GH_2021	1	6	81	3.66	5.07	3.47	3.22	2.62	48.44	52.82	47.57	45.86	42.75	67.54	53.36	32.28	72.25	2.54
ETBW9411	GH_2021	1	6	82	3.37	3.76	2.54	2.13	1.45	37.54	42.06	38.36	34.12	30.48	58.39	48.52	44.72	62.59	2.26
ETBW9412	GH_2021	1	6	83	2.28	2.83	2.19	1.85	1.66	42.83	45.29	42.52	39.85	34.62	60.72	51.28	45.24	45.82	2.74
ETBW9413	GH_2021	1	6	84	2.45	3.48	2.42	2.19	1.57	41.53	43.05	40.74	36.65	32.17	55.01	47.85	43.11	56.42	1.92
ETBW9414	GH_2021	1	7	85	1.98	2.65	1.95	1.76	1.43	42.55	45.28	42.16	36.97	31.23	63.05	50.56	42.67	46.54	1.87
ETBW9424	GH_2021	1	7	86	1.84	2.14	1.78	1.52	1.41	40.78	42.59	39.47	36.42	30.68	61.48	52.49	45.55	44.32	2.11
ETBW9416	GH_2021	1	7	87	2.67	3.28	2.85	2.56	2.05	45.94	47.32	45.73	42.17	36.75	62.35	46.32	43.22	57.36	2.26
ETBW8901	GH_2021	1	7	88	2.16	2.46	1.96	1.63	1.48	41.56	43.26	42.08	39.86	34.11	59.28	52.69	46.03	42.92	2.07
ETBW8394	GH_2021	1	7	89	3.29	4.85	3.22	2.93	2.62	54.25	57.03	53.19	49.38	44.02	62.14	54.13	42.47	62.07	1.82
ETBW9409	GH_2021	1	7	90	2.47	3.34	2.43	1.88	1.37	39.14	40.41	38.42	35.16	30.74	52.92	48.94	45.09	53.85	2.05
ETBW9410	GH_2021	1	7	91	3.12	3.45	2.46	1.84	1.36	36.48	39.02	35.92	32.14	28.03	63.38	50.88	45.28	58.22	2.54
ETBW9404	GH_2021	1	7	92	3.81	4.72	3.58	3.12	2.64	51.97	54.36	52.98	48.52	43.34	72.15	57.45	32.94	72.65	2.73
ETBW9406	GH_2021	1	7	93	3.74	4.45	3.44	2.95	2.31	47.45	50.37	47.55	45.76	42.06	74.56	58.77	28.15	75.49	2.64
ETBW9422	GH_2021	1	7	94	3.62	4.69	3.47	2.86	2.42	46.52	49.78	47.49	45.18	42.76	72.04	54.48	29.72	72.55	2.69
ETBW9407	GH_2021	1	7	95	3.35	4.53	3.18	2.73	2.08	45.11	47.94	45.75	42.58	35.67	66.23	56.02	33.81	65.19	2.28
ETBW8983	GH_2021	1	7	96	2.11	2.68	1.95	1.67	1.32	38.45	39.44	37.85	35.62	30.49	59.34	51.72	45.69	45.83	1.64
ETBW8944	GH_2021	1	7	97	2.43	2.87	2.36	1.75	1.26	36.94	37.85	35.54	32.46	29.78	62.46	54.26	48.36	47.21	1.51
ETBW8984	GH_2021	1	7	98	2.36	2.92	2.24	1.86	1.34	38.73	41.27	39.25	35.58	30.46	65.19	52.08	47.26	46.38	1.62
ETBW8945	GH_2021	1	8	99	2.47	2.94	2.36	1.88	1.44	41.74	42.93	39.66	37.31	32.77	62.07	53.85	45.38	45.82	1.78
ETBW8981	GH_2021	1	8	100	2.36	2.52	2.28	1.72	1.53	42.51	45.75	42.56	39.58	35.74	54.11	42.06	45.73	45.22	1.82
ETBW8987	GH_2021	1	8	101	2.53	3.14	2.45	1.93	1.42	40.29	42.78	39.33	35.26	30.86	58.42	49.71	42.54	45.38	2.23
ETBW8974	GH_2021	1	8	102	2.38	3.55	2.87	2.41	2.06	46.96	49.66	47.18	45.38	40.42	56.55	51.82	45.39	45.86	1.99
ETBW8260	GH_2021	1	8	103	2.44	3.38	2.36	1.85	1.73	44.17	47.82	43.77	41.54	36.53	63.04	54.17	47.18	57.26	2.14
ETBW8261	GH_2021	1	8	104	1.88	2.72	1.98	1.56	1.43	42.18	45.02	41.52	35.84	29.52	67.25	56.93	48.92	47.12	1.97
ETBW8489	GH_2021	1	8	105	3.67	4.51	3.25	2.69	2.33	48.15	50.73	47.48	44.83	41.16	70.36	52.14	32.05	71.48	2.59
ETBW8491	GH_2021	1	8	106	3.76	5.18	3.54	2.96	2.42	51.76	54.33	52.51	47.49	43.51	75.24	62.59	25.61	81.44	2.93
ETBW8492	GH_2021	1	8	107	3.22	3.26	2.82	2.47	1.34	37.88	39.46	37.44	35.45	32.18	62.81	54.31	34.87	62.91	2.54
ETBW8725	GH_2021	1	8	108	3.49	4.78	3.32	2.96	2.25	50.73	54.92	51.28	48.75	45.28	69.22	60.03	32.45	72.45	2.65
ETBW8668	GH_2021	1	8	109	3.82	5.04	3.28	2.75	1.83	42.28	45.54	41.03	37.62	34.65	71.12	60.45	29.63	70.94	2.56
ETBW8675	GH_2021	1	8	110	3.25	4.11	3.03	2.57	1.76	40.23	42.75	39.83	36.17	32.59	65.49	52.55	31.86	68.55	2.12
ETBW8676	GH_2021	1	8	111	2.77	3.52	2.85	2.29	1.94	42.05	45.15	42.25	40.37	36.25	56.05	46.28	42.14	62.56	2.06
ETBW9092	GH_2021	1	8	112	2.36	3.17	2.62	2.04	1.58	44.56	47.62	45.18	42.76	32.76	61.75	52.44	43.25	51.37	2.13
ETBW8684	GH_2021	1	9	113	2.17	2.65	1.86	1.37	1.22	40.38	42.47	40.62	36.82	30.77	62.48	52.36	45.03	46.15	1.85
ETBW8597	GH_2021	1	9	114	2.25	2.88	1.77	1.34	1.16	37.44	39.46	38.12	35.07	28.39	61.25	52.12	45.57	42.39	2.07
ETBW8797	GH_2021	1	9	115	2.48	3.12	2.04	1.63	1.08	35.04	37.41	35.32	32.53	27.49	62.87	52.41	44.72	43.54	1.68
ETBW9068	GH_2021	1	9	116	3.56	4.73	3.36	2.98	2.45	48.76	52.09	49.75	46.81	41.07	64.55	53.81	43.91	61.17	2.54
ETBW8486	GH_2021	1	9	117	2.24	2.76	2.18	1.66	1.37	39.43	42.54	38.25	35.82	30.45	64.58	54.05	46.38	47.82	2.06
ETBW8654	GH_2021	1	9	118	3.33	4.25	3.11	2.59	2.24	45.68	47.88	45.95	42.87	35.62	63.17	52.94	43.65	63.42	2.39
ETBW8996	GH_2021	1	9	119	3.62	4.79	3.44	3.15	2.55	49.47	51.73	48.89	45.35	42.57	66.42	55.47	34.28	69.73	2.68
ETBW9104	GH_2021	1	9	120	3.46	4.03	3.19	2.56	1.62	36.87	39.46	37.07	35.49	28.75	58.16	51.73	43.44	53.65	2.07
ETBW8659	GH_2021	1	9	121	3.55	4.65	3.26	2.53	1.86	42.69	45.34	42.55	37.95	30.52	62.73	52.26	42.47	61.79	2.69
ETBW9084	GH_2021	1	9	122	2.38	3.47	2.27	1.68	1.33	37.51	39.55	36.84	34.42	30.68	60.95	54.26	45.22	47.35	1.94
ETBW8661	GH_2021	1	9	123	2.53	3.38	1.92	1.54	1.27	37.24	40.47	37.52	35.41	30.27	46.87	42.39	45.72	48.54	1.88
ETBW9220	GH_2021	1	9	124	3.73	4.52	3.19	2.97	1.85	39.85	42.04	39.45	36.71	34.43	62.74	47.18	42.56	62.32	2.19
ETBW9305	GH_2021	1	9	125	3.52	4.96	3.44	3.02	2.71	49.58	52.06	49.32	45.47	42.15	69.58	62.87	29.48	76.09	2.85
ETBW9221	GH_2021	1	9	126	3.45	4.63	3.25	2.84	1.86	38.47	40.66	37.46	35.29	32.44	64.04	57.92	34.86	66.76	2.32
ETBW9091	GH_2021	1	10	127	2.03	2.32	1.67	1.43	1.09	36.49	39.28	37.55	31.65	27.54	62.15	56.01	45.75	47.25	1.84
ETBW9473	GH_2021	1	10	128	1.94	2.64	1.83	1.55	1.38	39.51	41.52	38.44	35.75	32.48	60.82	54.38	45.93	45.85	1.87
ETBW9089	GH_2021	1	10	129	2.75	3.89	2.76	2.14	1.99	42.48	45.65	42.96	38.15	35.02	54.47	48.59	43.24	56.43	1.93
ETBW9202	GH_2021	1	10	130	3.38	4.36	3.24	2.63	2.12	48.27	50.21	47.62	45.16	42.03	62.85	51.72	42.33	60.31	2.58
ETBW9294	GH_2021	1	10	131	3.72	4.75	3.51	2.88	2.29	47.46	51.12	49.87	46.21	42.75	65.07	59.04	32.68	69.18	2.56
ETBW9295	GH_2021	1	10	132	2.85	3.66	2.92	2.58	1.75	42.53	43.55	41.28	36.49	32.43	57.76	52.91	45.35	57.81	2.13
ETBW9102	GH_2021	1	10	133	3.47	4.54	3.35	2.76	2.21	47.68	49.12	47.85	45.35	42.17	58.63	50.25	43.82	62.35	2.05
ETBW9200	GH_2021	1	10	134	2.51	4.02	2.83	1.85	1.63	36.07	39.49	37.02	34.29	30.22	56.88	49.03	44.13	52.57	2.16
ETBW9107	GH_2021	1	10	135	3.92	5.14	3.55	2.96	2.45	49.45	52.37	49.28	46.36	42.37	65.25	58.47	36.53	72.05	2.54
ETBW9087	GH_2021	1	10	136	3.12	4.42	2.87	2.36	2.22	45.72	47.85	45.04	42.93	39.25	60.49	52.14	41.92	63.29	2.16
ETBW9134	GH_2021	1	10	137	3.64	4.87	3.56	2.72	1.93	40.46	43.72	40.34	38.41	34.52	65.74	55.86	35.85	71.46	2.55
ETBW9135	GH_2021	1	10	138	2.53	3.69	2.47	1.91	1.53	38.57	40.04	37.65	34.74	31.02	52.36	45.63	43.66	52.03	2.17
ETBW9484	GH_2021	1	10	139	2.71	3.35	2.42	1.88	1.56	39.27	41.95	39.48	37.44	32.75	56.44	48.22	42.57	53.98	2.09
ETBW9137	GH_2021	1	10	140	3.69	4.89	3.44	2.94	2.25	47.15	49.65	46.52	42.67	39.75	68.53	57.48	32.01	77.15	2.63
ETBW9138	GH_2021	1	11	141	2.65	3.22	2.61	2.12	1.49	40.22	43.35	40.62	35.48	29.56	59.14	52.08	47.34	52.36	2.24
ETBW9139	GH_2021	1	11	142	3.37	4.06	2.96	2.47	1.92	42.88	44.72	41.09	36.45	32.18	62.95	51.44	41.15	55.13	2.48
ETBW9108	GH_2021	1	11	143	2.64	3.52	2.55	1.93	1.45	37.68	39.93	37.23	33.44	29.85	54.87	48.64	43.07	57.89	2.25
ETBW9140	GH_2021	1	11	144	3.78	4.78	3.05	2.87	2.11	46.32	48.54	45.98	42.93	37.38	64.15	53.75	37.49	73.52	2.59
ETBW9109	GH_2021	1	11	145	3.55	4.74	3.32	2.96	2.27	47.85	49.15	47.05	43.54	37.61	63.08	52.33	36.82	70.44	2.45
ETBW9088	GH_2021	1	11	146	3.68	5.07	3.45	3.15	2.56	49.44	51.25	48.67	44.52	42.84	72.34	56.47	34.25	72.16	2.79
ETBW9110	GH_2021	1	11	147	3.43	4.85	3.23	2.89	2.32	47.36	49.72	47.02	43.27	40.18	63.27	52.54	39.72	65.96	2.57
ETBW9470	GH_2021	1	11	148	3.46	4.92	3.38	3.02	2.44	48.12	50.78	48.15	45.83	42.86	71.55	54.68	34.16	73.08	2.63
ETBW9169	GH_2021	1	11	149	3.52	4.71	3.25	2.86	2.13	47.42	49.54	47.18	43.45	38.57	67.46	52.01	34.52	64.25	2.39
ETBW9112	GH_2021	1	11	150	2.88	3.48	2.74	2.43	1.61	39.68	42.96	40.24	36.45	32.38	58.63	49.53	43.86	56.02	2.26
ETBW9233	GH_2021	1	11	151	2.67	3.72	2.56	2.18	1.97	42.86	45.93	42.39	38.23	32.63	62.38	52.35	42.72	54.73	2.14
ETBW8303	GH_2021	1	11	152	3.25	5.16	3.14	2.96	2.25	45.77	47.13	45.52	40.36	36.55	65.14	56.13	32.68	72.11	2.75
ETBW8735	GH_2021	1	11	153	2.75	3.45	2.55	1.88	1.34	40.78	42.19	39.56	35.04	29.65	55.49	49.24	44.52	55.84	1.96
ETBW8311	GH_2021	1	11	154	3.62	5.03	3.52	3.21	2.46	48.06	51.66	49.32	44.37	42.26	63.42	52.82	35.46	69.22	2.78
ETBW8484	GH_2021	1	12	155	2.84	3.12	2.74	2.23	1.34	36.77	39.63	36.82	34.18	28.37	62.45	54.29	46.37	47.36	1.84
ETBW8289	GH_2021	1	12	156	2.36	2.85	2.32	1.69	1.26	35.98	37.52	36.31	34.02	27.55	62.51	54.77	45.55	52.58	1.77
ETBW9095	GH_2021	1	12	157	2.44	2.96	2.41	1.77	1.22	37.25	39.82	37.14	32.59	27.09	64.52	54.09	45.89	51.77	1.75
ETBW9093	GH_2021	1	12	158	3.56	4.73	3.25	2.92	2.37	45.48	47.72	45.51	41.36	37.12	68.53	56.18	35.44	71.12	2.32
ETBW8577	GH_2021	1	12	159	2.09	2.35	1.72	1.45	1.28	41.03	42.69	40.81	36.49	31.26	62.39	54.72	45.28	53.65	2.18
ETBW9175	GH_2021	1	12	160	1.96	1.77	1.29	1.03	0.92	37.62	39.84	37.92	34.17	30.55	64.02	52.25	46.29	46.52	1.94
ETBW8640	GH_2021	1	12	161	3.75	4.82	3.61	2.97	2.45	48.62	52.09	49.74	47.58	42.21	69.34	62.04	34.76	72.49	2.65
ETBW8862	GH_2021	1	12	162	3.64	4.65	3.34	2.88	2.33	45.91	47.53	45.86	42.55	38.92	68.51	61.86	34.61	73.15	2.52
ETBW8583	GH_2021	1	12	163	3.58	4.73	3.26	2.86	2.49	48.81	52.38	49.02	46.77	42.47	67.06	58.33	36.04	74.33	2.55
ETBW9183	GH_2021	1	12	164	2.67	3.45	2.65	2.24	1.76	42.39	44.68	42.29	39.48	33.94	54.83	52.39	45.59	52.24	2.18
ETBW8772	GH_2021	1	12	165	3.15	4.28	3.03	2.42	1.83	42.08	46.29	42.51	38.76	32.47	62.18	54.05	43.18	58.65	2.45
ETBW8584	GH_2021	1	12	166	2.42	3.19	2.56	1.78	1.32	36.82	39.49	36.53	32.96	29.76	64.56	52.41	45.65	47.22	1.89
ETBW9176	GH_2021	1	12	167	2.39	3.32	2.54	1.85	1.21	38.73	41.15	39.45	34.25	27.74	65.22	54.47	46.26	47.82	2.16
ETBW8585	GH_2021	1	12	168	1.76	1.96	1.47	1.23	0.98	35.09	37.48	35.65	32.02	26.95	64.55	52.34	46.77	45.71	1.86
ETBW9177	GH_2021	1	13	169	2.08	2.75	2.51	2.25	1.42	38.46	41.65	38.19	34.52	28.37	62.48	54.69	45.31	52.26	1.93
ETBW9179	GH_2021	1	13	170	2.43	2.58	2.17	1.72	1.34	36.49	38.14	36.23	34.37	27.19	62.45	54.65	44.63	51.46	1.98
ETBW9180	GH_2021	1	13	171	3.42	4.65	3.49	2.82	2.15	43.74	45.67	43.82	39.23	34.28	59.08	52.38	41.94	57.38	2.17
ETBW9279	GH_2021	1	13	172	2.81	3.46	2.61	2.24	2.07	42.11	44.03	42.27	37.08	35.11	57.48	50.52	42.13	60.75	1.99
ETBW9019	GH_2021	1	13	173	2.46	3.24	2.57	2.18	1.73	40.77	42.32	39.02	36.81	33.38	58.35	49.56	45.17	52.64	2.33
ETBW9184	GH_2021	1	13	174	2.52	3.36	2.41	1.99	1.58	36.97	39.21	35.47	32.84	28.92	57.26	48.43	45.08	55.83	2.12
ETBW9029	GH_2021	1	13	175	3.68	5.12	3.76	3.22	2.74	51.37	53.49	50.18	47.15	44.56	74.58	62.04	35.46	72.18	2.74
ETBW8777	GH_2021	1	13	176	3.25	4.26	3.05	2.85	1.92	37.68	39.15	37.57	35.08	30.94	62.45	52.35	45.22	54.79	2.28
ETBW8870	GH_2021	1	13	177	3.82	4.95	3.89	3.17	2.68	49.22	52.57	48.92	46.15	42.73	72.37	62.27	35.52	73.23	2.58
ETBW8653	GH_2021	1	13	178	2.72	3.51	2.65	1.86	1.43	37.95	39.18	37.59	34.86	27.95	60.48	48.99	42.66	54.91	2.04
ETBW9083	GH_2021	1	13	179	3.41	4.63	3.22	2.93	2.29	42.54	45.89	43.08	40.32	36.74	65.72	57.28	37.47	68.02	2.43
ETBW9185	GH_2021	1	13	180	3.49	4.98	3.42	2.98	2.44	45.78	47.93	45.12	42.63	37.25	66.18	56.96	38.24	70.47	2.26
ETBW9001	GH_2021	1	13	181	3.76	4.66	3.54	2.75	2.46	46.55	48.75	45.42	42.26	37.59	68.35	62.58	35.73	72.28	2.47
ETBW8881	GH_2021	1	13	182	2.55	2.88	2.35	1.78	1.36	35.71	37.84	35.15	32.88	27.65	55.89	52.34	45.36	52.63	2.05
ETBW8840	GH_2021	1	14	183	3.28	4.35	3.47	2.84	2.26	42.85	45.52	41.79	37.03	34.56	62.46	58.61	40.86	58.77	2.15
ETBW8751	GH_2021	1	14	184	1.96	2.66	1.95	1.52	1.13	34.27	35.44	33.87	30.63	26.18	47.52	42.88	47.32	45.38	1.92
ETBW9066	GH_2021	1	14	185	2.73	3.81	2.74	2.05	1.45	37.52	39.34	37.45	34.86	29.64	64.55	52.05	42.15	60.86	2.16
ETBW8882	GH_2021	1	14	186	2.85	3.63	2.67	2.21	1.47	42.36	45.12	43.05	40.24	37.81	62.38	51.22	43.92	57.05	2.28
WANE	GH_2021	1	14	187	3.52	4.64	3.48	2.82	2.52	43.02	45.35	42.93	39.48	36.15	67.44	56.49	35.47	68.84	2.59
LEMU	GH_2021	1	14	188	3.47	3.96	3.12	2.62	2.29	45.19	47.33	44.07	41.39	38.42	65.25	54.62	35.44	69.36	2.32
ETBW172862	GH_2021	1	14	189	2.21	2.67	2.05	1.47	1.16	39.84	42.26	37.31	34.15	31.96	50.67	46.51	45.31	46.72	1.87
ETBW172864	GH_2021	1	14	190	3.56	4.42	3.53	2.88	2.49	46.57	47.71	43.62	40.75	37.49	68.89	57.85	36.55	68.55	2.54
ETBW172872	GH_2021	1	14	191	3.43	5.28	3.55	3.21	2.61	52.72	54.35	50.76	45.88	42.52	72.45	62.27	32.81	75.76	2.62
ETBW172936	GH_2021	1	14	192	3.74	5.22	3.62	3.27	2.46	45.41	47.83	44.89	42.28	39.16	67.96	59.03	34.11	69.51	2.96
ETBW172938	GH_2021	1	14	193	4.52	5.36	4.58	3.44	2.73	54.02	57.34	52.92	50.63	47.25	81.54	67.89	25.35	82.06	3.18
ETBW172955	GH_2021	1	14	194	3.32	4.25	2.91	2.43	1.42	41.47	43.19	40.25	37.48	34.54	62.15	56.91	42.75	58.45	2.45
ETBW172082	GH_2021	1	14	195	3.37	4.64	3.22	2.57	2.08	44.09	46.55	43.64	41.18	38.56	69.06	57.48	35.97	70.98	2.33
ETBW172996	GH_2021	1	14	196	3.25	4.59	3.41	2.46	1.55	42.66	45.12	42.08	39.15	36.45	62.41	48.53	45.34	65.25	2.26
ETBW8908	GH_2021	2	1	54	2.44	3.27	2.67	1.93	1.24	40.59	42.92	39.27	37.46	34.72	54.86	47.16	45.62	54.69	1.86
ETBW9087	GH_2021	2	1	136	3.29	4.58	3.32	2.98	2.63	47.05	49.33	46.84	42.98	39.58	71.52	62.45	32.81	72.34	2.59
ETBW172996	GH_2021	2	1	196	3.54	4.73	3.36	2.79	1.44	42.34	44.57	41.81	38.26	34.93	60.19	52.48	44.78	62.81	2.43
ETBW9407	GH_2021	2	1	95	2.72	3.45	2.82	1.96	1.51	38.72	40.42	38.34	35.14	31.46	53.67	48.92	45.72	56.73	2.24
ETBW9091	GH_2021	2	1	127	2.48	3.19	2.63	1.68	1.23	37.29	40.45	37.12	34.76	28.15	54.25	52.68	45.56	57.48	2.06
ETBW9383	GH_2021	2	1	78	3.02	3.75	2.78	2.24	1.35	39.42	42.17	38.56	35.94	29.05	56.89	54.09	44.65	58.07	2.28
ETBW8981	GH_2021	2	1	100	2.52	2.75	2.42	1.62	1.39	38.42	41.55	37.92	35.62	28.48	55.45	50.35	45.84	58.56	1.98
ETBW8394	GH_2021	2	1	89	3.75	4.93	3.82	2.78	2.45	47.89	50.35	47.95	45.31	42.06	71.28	64.49	34.53	65.46	2.58
ETBW8676	GH_2021	2	1	111	4.53	5.22	3.96	2.69	2.53	52.44	54.18	52.39	47.86	44.27	77.94	65.44	26.48	80.62	2.84
Abola	GH_2021	2	1	18	4.27	5.14	3.87	3.25	2.47	49.83	51.47	48.79	45.13	42.18	73.88	62.56	30.62	75.03	2.64
ETBW8826	GH_2021	2	1	62	4.22	4.96	3.56	3.22	2.54	47.25	48.74	46.16	42.85	40.36	72.56	60.71	32.05	72.85	2.36
ETBW9180	GH_2021	2	1	171	1.95	2.64	1.75	1.46	1.06	36.64	39.73	37.25	32.96	29.54	64.71	57.38	47.52	45.74	1.73
MadaWelabu	GH_2021	2	1	35	3.62	4.82	3.16	2.96	2.43	45.27	47.55	44.75	42.08	39.23	69.32	57.13	35.61	69.32	2.39
ETBW8870	GH_2021	2	1	177	3.77	4.76	3.44	3.09	2.72	47.11	49.34	45.87	42.15	39.05	72.05	59.02	34.83	72.68	2.66
ETBW8983	GH_2021	2	2	96	2.35	3.22	2.75	1.83	1.41	37.43	39.57	37.19	35.95	29.12	62.24	53.79	47.25	53.27	1.99
ETBW9112	GH_2021	2	2	150	2.76	3.53	2.92	2.68	1.67	39.45	41.22	38.74	33.68	29.36	62.32	52.55	45.28	59.45	2.08
ETBW8311	GH_2021	2	2	154	2.42	3.46	2.61	2.28	1.45	36.81	39.15	37.52	34.66	28.71	58.55	46.88	45.47	55.04	2.26
ETBW8661	GH_2021	2	2	123	3.35	4.65	3.17	2.94	2.32	43.75	45.46	42.77	38.43	35.94	65.24	58.42	35.14	65.96	2.54
ETBW8684	GH_2021	2	2	113	3.34	4.69	3.33	2.89	2.34	41.65	43.18	40.26	37.84	34.31	62.94	55.21	38.52	65.54	2.33
ETBW8862	GH_2021	2	2	162	3.53	4.75	3.42	2.83	2.49	42.13	44.73	42.47	38.24	35.52	65.02	57.43	37.34	67.71	2.27
ETBW9179	GH_2021	2	2	170	2.68	3.56	2.75	2.26	1.57	37.38	39.75	37.11	34.62	30.63	57.95	52.76	43.76	62.82	2.13
ETBW9294	GH_2021	2	2	131	2.12	2.95	2.63	1.72	1.35	37.62	39.53	36.48	32.95	29.74	51.38	49.57	46.98	48.29	1.79
ETBW9412	GH_2021	2	2	83	2.41	3.14	2.81	2.24	1.41	39.58	42.66	40.15	37.24	33.45	56.77	50.54	45.76	56.15	1.96
ETBW8882	GH_2021	2	2	186	3.62	4.13	3.47	2.62	2.39	46.79	48.84	45.51	42.62	39.44	68.39	61.56	36.02	67.58	2.36
ETBW9088	GH_2021	2	2	146	3.66	4.77	3.86	3.22	2.71	47.34	49.03	46.28	44.97	42.52	70.54	62.81	35.65	70.96	2.65
ETBW8831	GH_2021	2	2	59	3.52	4.75	3.48	2.84	2.46	45.65	47.33	45.58	42.36	37.71	68.96	58.77	37.42	68.41	2.45
ETBW9441	GH_2021	2	2	77	1.97	2.98	2.34	1.59	1.25	35.83	37.95	35.72	32.78	27.37	49.02	42.62	47.33	45.23	1.78
ETBW172872	GH_2021	2	2	191	3.88	4.96	3.65	2.87	2.54	47.28	49.13	47.54	44.71	40.75	73.19	64.13	34.71	69.34	2.64
ETBW172955	GH_2021	2	3	194	2.34	3.75	2.78	2.55	1.52	38.19	40.63	37.74	32.96	29.58	53.08	48.25	44.87	52.69	2.17
ETBW8653	GH_2021	2	3	178	3.05	4.09	3.46	2.99	2.15	41.15	43.62	42.28	36.31	32.05	62.39	52.83	42.23	58.72	2.34
ETBW9092	GH_2021	2	3	112	3.36	4.61	3.42	2.86	2.38	45.75	47.24	44.51	41.16	37.93	65.74	54.46	41.45	63.02	2.47
ETBW9083	GH_2021	2	3	179	2.85	3.98	3.25	2.95	2.12	42.47	44.71	42.68	39.82	35.48	63.96	52.84	45.86	55.84	2.14
ETBW9138	GH_2021	2	3	141	3.28	4.36	3.12	2.68	2.24	45.62	47.21	45.12	41.84	37.99	67.42	59.17	43.38	56.64	2.23
ETBW9200	GH_2021	2	3	134	2.47	3.91	2.46	2.23	1.25	40.88	43.04	39.86	36.33	32.42	61.83	53.66	45.79	52.06	2.58
ETBW9435	GH_2021	2	3	72	1.86	2.67	2.09	1.57	1.06	36.57	39.18	36.22	33.69	26.75	46.52	43.52	47.25	47.23	1.88
ETBW9019	GH_2021	2	3	173	2.75	3.74	2.97	2.41	1.86	42.53	44.69	41.18	38.25	34.87	59.32	52.47	45.86	54.62	2.24
ETBW9484	GH_2021	2	3	139	2.82	4.15	3.18	2.75	1.55	40.27	42.35	39.62	36.33	29.24	47.66	50.61	46.33	48.75	2.17
ETBW9202	GH_2021	2	3	130	3.44	4.26	3.52	2.87	2.09	43.56	45.83	42.97	39.12	34.53	62.19	52.73	45.37	63.31	2.13
LEMU	GH_2021	2	3	188	3.17	3.56	2.92	2.36	1.74	39.47	41.81	38.44	35.52	31.45	56.48	51.24	44.24	57.24	2.15
Tusie	GH_2021	2	3	19	2.86	3.78	3.28	2.85	1.57	37.38	39.85	36.79	32.04	29.62	54.36	50.86	45.75	52.21	1.94
ETBW8996	GH_2021	2	3	119	3.28	4.26	3.84	2.89	2.16	45.64	47.08	45.76	42.59	37.24	61.04	55.38	39.34	67.42	2.58
ETBW8583	GH_2021	2	3	163	3.42	4.56	3.27	2.63	2.34	45.95	48.41	45.62	42.28	37.61	62.17	55.75	39.28	63.16	2.18
ETBW9135	GH_2021	2	4	138	3.08	3.77	4.02	2.94	2.22	42.91	45.25	42.88	39.15	35.76	58.69	52.65	42.72	54.94	2.47
ETBW9084	GH_2021	2	4	122	3.75	5.24	4.51	3.48	2.75	47.24	49.89	46.48	43.32	40.62	72.01	62.11	37.62	71.52	2.59
ETBW8984	GH_2021	2	4	98	2.19	2.86	2.34	2.11	1.28	35.45	37.23	35.36	32.35	26.45	59.68	53.45	47.88	48.28	1.67
ETBW9233	GH_2021	2	4	151	3.35	4.55	3.26	2.88	2.43	45.26	47.87	46.65	42.69	38.12	67.36	57.81	37.64	67.33	2.28
ETBW8484	GH_2021	2	4	155	3.72	4.39	3.54	2.85	2.56	47.52	48.64	47.41	44.17	41.57	70.15	60.45	34.81	72.54	2.47
ETBW9470	GH_2021	2	4	148	3.68	5.14	3.78	3.12	2.73	49.06	51.74	47.85	45.25	42.38	74.62	41.23	33.08	75.88	2.28
ETBW8751	GH_2021	2	4	184	2.85	3.79	2.94	2.53	2.08	42.73	45.36	43.22	40.65	36.55	62.75	54.35	43.73	64.15	1.99
Galil	GH_2021	2	4	5	2.62	4.34	2.82	2.37	1.45	43.65	46.02	42.49	38.83	34.68	57.61	51.47	45.65	47.54	2.28
ETBW172082	GH_2021	2	4	195	2.77	4.32	2.98	2.54	1.42	38.54	40.62	35.21	32.44	29.84	57.65	52.49	45.87	50.67	2.03
ETBW9093	GH_2021	2	4	158	3.12	4.21	2.86	2.46	1.86	37.55	39.18	37.85	35.41	28.35	64.73	56.38	47.62	48.73	1.92
ETBW9184	GH_2021	2	4	174	3.05	3.63	2.73	2.02	1.45	40.76	42.53	39.07	37.95	32.82	72.57	62.41	48.95	42.39	1.79
ETBW8797	GH_2021	2	4	115	3.23	4.27	2.96	2.64	1.47	41.06	43.22	40.14	37.83	32.24	65.21	59.32	47.13	52.35	2.07
ETBW9110	GH_2021	2	4	147	3.25	4.68	3.69	2.82	1.53	37.74	39.59	37.46	34.98	29.32	61.54	54.43	45.71	50.98	2.04
ETBW9169	GH_2021	2	4	149	3.62	4.26	3.33	2.89	1.54	41.25	43.68	41.54	37.91	32.45	58.24	49.72	44.04	54.26	2.18
ETBW9185	GH_2021	2	5	180	3.71	4.64	3.73	2.45	1.48	45.33	47.16	43.51	40.96	36.43	64.35	53.22	48.43	47.44	1.73
Kubsa	GH_2021	2	5	24	2.96	3.72	3.28	2.86	2.42	46.55	49.02	47.28	44.91	41.63	73.25	62.16	34.61	75.11	2.69
ETBW8585	GH_2021	2	5	168	3.06	4.54	3.11	2.41	1.38	37.86	39.72	36.51	34.38	31.77	65.19	57.44	48.12	49.05	1.75
ETBW172938	GH_2021	2	5	193	2.85	4.46	2.95	2.47	1.77	42.36	45.05	42.84	39.42	36.56	63.44	52.69	43.83	61.85	2.36
ETBW8945	GH_2021	2	5	99	2.51	3.72	2.36	1.92	1.25	36.48	38.73	37.81	34.07	29.25	58.46	52.28	47.44	45.61	1.78
ETBW9104	GH_2021	2	5	120	3.28	4.44	3.51	2.67	2.28	43.69	45.98	42.65	39.54	36.41	62.31	52.74	42.54	62.53	2.92
ETBW9473	GH_2021	2	5	128	3.22	4.62	3.26	2.73	2.15	42.96	44.45	42.27	38.85	35.68	62.18	54.95	42.56	63.59	2.25
WANE	GH_2021	2	5	187	3.45	4.49	3.66	2.98	2.27	46.03	48.15	45.29	42.96	39.23	65.12	60.53	40.27	70.14	2.43
ETBW8735	GH_2021	2	5	153	3.52	4.62	3.25	2.68	1.98	42.34	45.02	42.29	39.82	36.52	65.39	52.58	42.76	64.47	2.91
ETBW9140	GH_2021	2	5	144	3.63	4.72	3.45	2.82	2.36	43.72	45.56	42.87	39.64	36.88	67.87	58.19	41.53	72.93	2.39
ETBW9175	GH_2021	2	5	160	3.11	3.63	2.79	2.46	1.72	40.89	42.97	39.18	37.24	33.46	62.25	52.76	45.47	52.78	2.35
ETBW9066	GH_2021	2	5	185	3.47	4.78	3.39	2.87	2.59	45.93	47.61	45.36	42.44	39.17	72.74	61.24	38.15	78.37	2.65
ETBW9029	GH_2021	2	5	175	3.25	4.46	3.15	2.85	2.18	42.65	45.32	42.08	39.57	36.41	68.91	60.15	42.57	62.81	2.38
KBG01	GH_2021	2	5	9	2.86	3.79	2.91	2.42	1.36	36.77	38.14	35.11	32.83	28.75	45.68	41.45	47.85	47.12	1.74
ETBW8584	GH_2021	2	6	166	3.72	4.43	3.69	3.22	2.46	47.71	49.22	46.96	44.22	40.93	69.23	58.79	36.24	69.45	2.55
ETBW172936	GH_2021	2	6	192	3.55	4.66	3.72	3.27	2.42	46.59	48.65	45.91	42.86	39.48	68.06	57.84	36.69	67.19	2.57
ETBW9137	GH_2021	2	6	140	3.36	4.35	3.26	2.95	2.08	42.13	44.03	41.74	39.16	36.51	64.52	52.36	42.84	63.95	1.59
Katar	GH_2021	2	6	25	2.45	3.56	2.84	2.23	1.37	37.66	39.57	37.01	34.68	27.99	47.35	41.51	48.25	45.68	1.72
Bobicho	GH_2021	2	6	29	2.85	3.53	2.82	2.41	1.43	41.75	43.33	40.54	37.44	34.86	58.64	52.08	43.81	60.22	2.35
ETBW8777	GH_2021	2	6	176	2.54	3.23	2.47	1.95	1.25	35.22	37.64	35.28	32.38	27.59	46.29	40.97	48.51	45.83	1.79
ETBW9139	GH_2021	2	6	142	3.78	4.68	3.79	2.86	2.46	47.03	49.72	47.14	43.63	40.25	72.05	59.44	39.84	71.28	2.41
ETBW8577	GH_2021	2	6	159	3.32	4.36	3.24	2.97	2.35	45.86	47.91	45.26	42.92	38.87	61.83	57.62	42.36	65.83	2.48
ETBW9001	GH_2021	2	6	181	3.41	4.43	3.58	2.78	2.41	46.11	49.18	47.02	44.61	41.92	67.86	58.34	42.12	62.47	2.26
ETBW9279	GH_2021	2	6	172	3.04	3.72	2.76	2.45	2.17	42.39	44.52	42.46	38.26	34.73	56.35	46.78	45.25	54.66	2.59
ETBW9295	GH_2021	2	6	132	3.55	4.63	3.64	3.15	2.56	46.55	48.69	45.28	42.36	39.15	72.44	58.72	37.71	71.57	2.37
ETBW9108	GH_2021	2	6	143	3.22	4.48	3.34	2.86	2.34	43.72	45.81	42.94	38.09	36.47	60.59	55.83	43.45	62.08	2.32
ETBW8640	GH_2021	2	6	161	3.35	4.65	3.51	2.94	2.29	42.62	45.23	42.84	38.34	35.59	62.52	54.95	43.05	63.15	2.14
ETBW8772	GH_2021	2	6	165	3.76	4.74	3.96	3.64	2.72	47.16	48.72	46.57	43.36	41.45	72.43	62.36	39.66	75.36	2.71
ETBW9220	GH_2021	2	7	124	3.52	4.62	3.35	2.87	2.46	45.89	46.25	43.71	41.64	38.47	71.23	61.58	40.19	71.46	2.66
ETBW9183	GH_2021	2	7	164	3.75	4.58	3.37	2.94	2.35	43.08	45.25	42.68	40.42	36.65	67.76	60.33	41.79	72.49	2.28
ETBW8881	GH_2021	2	7	182	2.88	3.76	3.04	2.41	1.27	39.53	41.46	37.96	34.81	27.24	60.18	56.48	47.21	52.76	2.15
ETBW9402	GH_2021	2	7	81	3.27	4.45	3.18	2.56	2.19	44.32	45.78	43.11	40.85	36.27	62.54	54.76	43.58	63.92	2.39
ETBW9177	GH_2021	2	7	169	3.36	4.67	3.24	2.72	2.45	45.91	47.12	43.58	41.04	38.79	67.39	58.34	41.18	67.38	2.48
Pavon76	GH_2021	2	7	22	2.92	3.63	2.95	2.33	1.39	37.45	39.24	36.83	32.66	27.37	65.16	57.98	47.41	52.43	1.96
ETBW8289	GH_2021	2	7	156	2.66	3.98	2.76	2.28	1.52	41.29	43.67	40.43	37.85	34.18	64.58	54.05	46.32	51.25	2.05
ETBW9109	GH_2021	2	7	145	3.25	4.52	3.44	2.83	2.41	43.36	45.52	41.74	38.03	35.11	68.36	56.14	32.95	69.07	2.24
ETBW9176	GH_2021	2	7	167	2.74	3.49	2.32	1.91	1.24	35.69	37.12	34.08	31.88	26.45	61.45	54.83	48.17	47.82	1.68
Dereselign	GH_2021	2	7	32	2.58	3.88	2.79	2.45	1.25	40.51	42.26	38.77	34.94	30.32	66.35	53.61	45.62	53.93	1.96
Meraro	GH_2021	2	7	6	3.26	4.23	2.97	2.62	2.23	42.06	42.71	40.82	37.29	35.17	68.42	58.28	36.23	70.77	2.32
ETBW9095	GH_2021	2	7	157	2.45	3.95	2.73	2.51	1.56	37.64	39.55	36.38	34.43	30.94	62.37	51.05	44.45	62.16	1.88
ETBW172862	GH_2021	2	7	189	3.57	4.72	3.46	2.93	2.47	47.14	49.07	45.59	42.25	39.31	69.33	62.52	34.52	74.63	2.43
ETBW8817	GH_2021	2	7	51	3.56	5.23	3.85	2.79	2.36	45.78	46.96	44.63	41.87	37.42	72.89	61.31	35.63	75.27	2.49
ETBW8303	GH_2021	2	8	152	3.42	4.68	3.21	2.74	2.33	43.18	45.47	42.62	39.28	36.05	64.92	60.85	37.33	70.52	2.58
Bolo	GH_2021	2	8	10	3.37	4.82	3.42	2.87	2.12	42.75	43.33	40.56	36.53	32.16	68.05	57.73	42.84	61.75	2.26
ETBW8818	GH_2021	2	8	56	3.25	3.79	3.14	2.66	1.96	38.52	39.88	37.65	32.24	27.83	60.86	49.28	43.35	58.03	1.89
ETBW9134	GH_2021	2	8	137	3.16	3.55	2.97	1.75	1.47	40.32	41.93	38.77	35.42	30.61	64.49	57.62	42.74	61.74	2.54
Laketch	GH_2021	2	8	15	3.07	3.94	2.73	2.04	1.44	37.48	39.25	36.97	33.18	29.85	63.67	57.16	42.65	62.46	2.62
ETBW172864	GH_2021	2	8	190	2.84	3.83	2.99	2.31	1.35	36.92	39.74	35.28	32.51	27.14	63.47	58.04	46.65	52.85	1.95
Tay	GH_2021	2	8	30	3.36	4.61	3.57	2.75	2.32	43.69	45.31	41.87	39.53	36.47	68.24	61.96	38.57	69.04	2.45
Dandaa	GH_2021	2	8	33	3.24	4.88	3.22	2.91	2.16	43.84	45.21	42.58	40.45	36.12	66.93	58.74	40.43	68.55	2.36
Kakaba	GH_2021	2	8	13	2.75	3.67	2.73	1.97	1.62	36.62	38.93	35.75	32.35	27.58	60.53	53.46	47.06	56.79	2.17
Ogolcho	GH_2021	2	8	4	2.78	3.42	3.11	2.56	1.77	42.26	42.66	40.98	37.15	34.38	62.04	52.19	45.75	47.32	2.14
Alidoro	GH_2021	2	8	34	4.15	5.21	3.98	3.17	2.75	54.71	57.86	52.59	49.47	45.13	78.52	64.13	25.36	82.65	3.18
Biqa	GH_2021	2	8	45	2.92	3.58	2.81	2.47	2.12	40.22	42.47	39.34	36.92	32.97	60.97	51.87	45.15	52.91	2.32
ETBW8489	GH_2021	2	8	105	3.14	4.31	3.16	2.46	1.84	41.46	43.55	40.68	36.77	33.81	61.54	59.75	42.76	60.13	2.11
ETBW9450	GH_2021	2	8	65	3.08	4.25	3.23	2.49	1.55	39.01	39.96	37.76	34.82	29.28	62.47	52.54	43.55	62.77	2.16
ETBW8800	GH_2021	2	9	68	3.25	4.52	3.31	2.76	2.48	47.46	48.55	45.97	42.34	39.11	67.86	62.35	38.46	72.34	2.38
ETBW8905	GH_2021	2	9	52	3.57	4.77	3.54	2.78	2.32	46.24	48.64	45.43	42.09	38.76	63.02	52.37	40.35	65.27	2.35
Galema	GH_2021	2	9	42	2.75	3.79	2.87	2.33	1.21	35.84	36.35	34.26	31.65	25.17	64.28	52.65	48.07	46.32	1.74
ETBW8907	GH_2021	2	9	53	2.86	3.64	2.56	1.96	1.26	36.71	38.75	35.48	32.44	26.06	63.47	54.38	47.96	46.48	1.86
ETBW8840	GH_2021	2	9	183	3.45	4.47	3.51	2.97	2.41	45.66	47.45	43.79	40.58	37.19	72.44	61.24	39.11	75.27	2.63
Kulkulu	GH_2021	2	9	8	3.74	4.59	3.47	2.68	1.94	39.21	42.18	37.41	34.52	29.03	62.83	52.75	43.76	62.86	2.96
Dinknesh	GH_2021	2	9	2	2.62	3.54	2.81	2.34	1.58	39.23	39.84	37.68	34.12	28.45	58.35	50.51	44.82	49.08	2.56
Kingbird	GH_2021	2	9	47	3.41	4.95	3.74	3.05	2.65	46.81	48.36	45.25	42.47	36.14	69.17	52.93	40.36	67.22	2.47
Sofumar	GH_2021	2	9	27	2.73	3.43	2.82	2.28	1.26	36.47	37.53	35.62	32.84	27.58	67.39	57.68	46.62	47.59	1.92
Honqolo	GH_2021	2	9	46	2.35	3.03	2.44	1.83	1.18	35.75	37.24	35.08	31.61	26.87	65.04	54.61	49.28	45.38	1.89
Manduyo	GH_2021	2	9	48	3.44	4.65	3.35	2.78	2.44	46.11	47.42	45.95	42.44	39.04	68.77	57.47	38.13	72.94	2.45
Tossa	GH_2021	2	9	3	3.76	5.13	4.06	3.21	2.47	47.86	49.38	45.97	43.78	41.28	75.46	63.82	36.47	72.31	2.63
Tsehay	GH_2021	2	9	49	4.38	5.12	4.49	3.14	2.52	52.37	54.82	50.33	47.29	45.62	82.14	65.48	26.05	84.56	3.05
Dashen	GH_2021	2	9	23	4.07	4.72	3.96	3.25	2.43	47.25	49.57	45.39	42.73	39.45	76.43	64.21	32.92	76.42	3.15
Gasay	GH_2021	2	10	12	3.32	4.29	2.85	2.27	1.42	38.49	39.05	37.57	32.78	29.04	58.12	49.62	45.34	50.84	2.17
ETBW9396	GH_2021	2	10	80	3.65	4.77	3.22	2.65	1.36	42.93	45.19	42.26	37.64	34.13	65.38	52.12	43.58	63.32	2.05
ETBW9026	GH_2021	2	10	70	3.48	4.29	3.43	2.92	2.27	44.06	45.38	42.68	39.41	36.39	69.71	58.84	41.08	65.25	2.63
ETBW9107	GH_2021	2	10	135	3.37	3.74	3.23	2.89	2.34	45.98	46.75	43.27	40.18	37.88	70.55	58.97	41.22	67.49	2.33
ETBW9433	GH_2021	2	10	71	3.25	4.51	3.27	2.86	2.17	43.92	45.64	42.49	39.15	35.37	67.82	56.45	45.03	47.65	2.41
ETBW8903	GH_2021	2	10	50	2.83	3.57	2.94	2.46	1.73	37.73	38.95	35.66	32.48	28.55	64.48	54.71	45.81	48.36	1.89
Hoggana	GH_2021	2	10	16	2.59	4.12	2.73	2.45	1.44	37.48	39.07	36.23	33.78	27.92	62.47	53.14	46.77	52.84	1.77
ETBW8923	GH_2021	2	10	61	2.68	3.64	2.83	2.37	1.46	39.33	41.51	37.94	35.17	30.34	63.01	55.62	45.62	47.05	2.13
ET13A2	GH_2021	2	10	41	3.83	4.88	3.92	3.05	2.47	46.67	48.24	45.06	42.22	39.57	71.15	59.88	38.97	71.33	2.93
ETBW8827	GH_2021	2	10	60	3.95	4.85	3.36	2.74	2.14	43.92	45.56	42.15	39.73	37.84	68.84	54.27	41.86	62.41	2.69
ETBW9440	GH_2021	2	10	76	3.66	3.77	2.72	1.96	1.43	39.65	41.97	39.12	36.52	32.19	63.52	52.76	45.59	47.58	1.94
Huluka	GH_2021	2	10	17	3.24	4.53	3.21	2.54	1.75	42.21	43.39	39.54	37.62	32.45	64.22	52.32	43.26	62.01	2.19
Dure	GH_2021	2	10	21	2.82	3.29	2.84	2.26	1.71	39.09	39.53	38.47	34.91	27.52	62.51	50.63	43.54	57.65	2.38
Gambo	GH_2021	2	10	37	3.46	4.62	3.33	2.74	1.68	37.56	39.48	37.74	34.16	29.08	62.46	52.48	45.27	46.24	2.25
ETBW8675	GH_2021	2	11	110	2.55	3.44	2.71	2.32	1.72	37.77	39.26	36.34	33.52	29.47	61.52	54.78	45.38	52.45	1.73
ETBW9422	GH_2021	2	11	94	2.86	3.49	2.78	2.51	1.76	42.93	45.02	42.84	39.81	35.32	57.86	54.18	43.84	60.17	2.49
Shorima	GH_2021	2	11	14	3.74	4.45	3.36	2.75	1.71	40.16	42.92	38.55	34.57	29.15	64.36	51.69	43.21	54.75	2.33
Sulla	GH_2021	2	11	11	3.96	4.69	3.52	3.14	2.57	45.88	47.59	43.03	39.25	36.98	73.69	64.53	37.58	76.23	2.45
ETBW9414	GH_2021	2	11	85	2.53	3.37	2.41	1.95	1.48	36.73	39.12	35.85	32.36	28.59	51.78	45.62	46.12	48.92	1.86
Digelu	GH_2021	2	11	36	2.67	3.22	2.25	1.76	1.24	38.05	39.58	36.67	33.41	27.94	45.83	40.86	48.35	52.63	1.96
ETBW9424	GH_2021	2	11	86	3.02	3.56	2.72	2.33	1.65	38.24	40.19	37.84	34.69	28.35	49.27	43.22	45.62	52.08	2.05
ETBW9378	GH_2021	2	11	75	3.48	4.38	3.45	2.79	1.81	42.73	45.64	40.36	37.88	34.19	58.41	52.75	43.09	62.74	2.38
ETBW8816	GH_2021	2	11	55	3.75	4.89	3.15	2.73	1.76	37.46	39.07	36.42	33.54	29.06	64.32	51.69	43.45	61.55	2.26
ETBW9438	GH_2021	2	11	74	2.23	2.97	2.05	1.63	1.02	37.95	40.18	37.72	34.65	27.25	62.98	54.47	47.93	45.94	1.68
ETBW9409	GH_2021	2	11	90	2.97	3.43	2.39	1.81	1.45	39.72	42.39	37.66	35.02	29.13	62.45	53.18	45.75	52.08	2.24
ETBW9436	GH_2021	2	11	73	3.25	3.78	2.42	1.84	1.51	41.34	42.48	38.55	34.94	30.53	62.36	49.42	43.31	62.45	3.04
Millennium	GH_2021	2	11	7	3.16	3.62	2.66	1.89	1.43	39.67	41.54	37.42	34.71	28.69	62.59	53.45	45.92	48.24	2.09
ETBW8492	GH_2021	2	11	107	4.48	5.04	4.31	3.28	2.47	45.06	47.86	45.11	42.52	38.15	76.48	63.56	36.74	81.61	2.69
ETBW9411	GH_2021	2	12	82	2.56	4.39	2.62	1.85	1.45	39.73	41.15	37.46	35.24	28.01	62.58	53.78	45.14	57.81	2.33
ETBW8725	GH_2021	2	12	108	3.73	4.56	3.43	2.84	2.35	46.88	49.09	45.82	42.37	38.25	70.13	61.97	40.28	65.03	2.48
Sirbo	GH_2021	2	12	28	2.52	2.97	2.66	2.24	0.96	35.54	37.44	35.03	32.73	26.51	64.52	58.43	49.25	47.69	1.86
ETBW9445	GH_2021	2	12	67	2.88	3.46	2.55	2.17	1.12	36.22	37.52	35.07	31.48	26.82	64.95	55.43	48.03	50.16	1.97
Menze	GH_2021	2	12	1	2.23	2.85	2.15	1.49	0.88	35.05	38.44	34.58	31.83	25.89	64.85	58.32	49.14	46.43	1.72
ETBW9404	GH_2021	2	12	92	2.96	3.66	2.71	1.95	1.42	38.22	39.51	36.28	32.45	27.36	62.38	56.47	45.41	48.09	1.71
ETBW8070	GH_2021	2	12	58	2.63	2.92	2.57	2.34	1.26	37.16	37.81	35.16	32.63	27.51	65.47	58.42	47.26	51.23	1.62
ETBW8260	GH_2021	2	12	103	3.55	4.53	3.62	2.75	2.22	45.33	47.78	45.25	42.02	37.49	70.45	61.36	39.13	72.58	2.35
ETBW9027	GH_2021	2	12	69	4.02	5.25	3.48	3.08	2.46	47.29	49.16	45.85	42.73	39.17	78.61	62.64	34.75	72.52	2.63
ETBW8901	GH_2021	2	12	88	2.77	4.33	2.98	2.52	1.87	42.14	43.98	40.57	38.07	35.62	62.47	52.85	43.82	60.94	2.54
ETBW8261	GH_2021	2	12	104	2.48	2.99	2.46	1.96	1.45	39.05	39.75	37.24	33.42	30.16	62.35	50.47	45.93	57.04	2.46
Hawii	GH_2021	2	12	31	2.36	3.18	2.35	1.65	1.24	36.28	37.85	35.92	32.69	27.51	62.44	54.49	48.32	45.92	1.78
ETBW8823	GH_2021	2	12	63	2.75	3.74	2.66	2.21	1.28	39.15	42.27	38.32	34.43	31.21	64.87	53.61	46.61	49.44	2.08
ETBW9406	GH_2021	2	12	93	3.34	3.62	3.38	2.86	1.72	39.44	42.71	37.54	34.86	31.82	63.54	54.47	45.02	52.48	2.12
Simba	GH_2021	2	13	26	3.13	3.52	2.77	2.25	1.46	36.03	38.96	34.56	32.18	28.79	64.78	54.22	45.63	47.62	1.75
ETBW9444	GH_2021	2	13	66	3.42	4.36	3.12	2.54	1.58	37.35	39.64	35.59	32.17	28.43	64.55	58.41	45.17	52.06	2.05
ETBW9413	GH_2021	2	13	84	3.26	3.79	3.02	2.73	1.61	39.08	42.23	37.71	34.35	30.74	57.41	50.62	45.06	62.12	1.86
K62954A	GH_2021	2	13	39	3.44	4.03	3.25	2.68	1.57	39.53	41.15	38.62	34.47	31.92	62.37	54.88	45.11	65.34	2.26
Mitike	GH_2021	2	13	43	4.38	5.06	4.22	2.95	1.98	41.89	42.37	38.92	35.25	31.58	65.95	52.91	43.65	78.25	2.59
ETBW8491	GH_2021	2	13	106	3.86	4.83	3.27	2.87	1.65	40.68	42.13	39.04	36.45	31.02	64.52	49.25	44.16	72.46	2.68
K6290Bulk	GH_2021	2	13	44	3.22	4.38	2.85	2.24	1.39	37.56	39.75	35.72	31.09	27.46	63.24	54.76	45.35	63.51	1.79
ETBW8486	GH_2021	2	13	117	3.75	4.75	2.98	2.41	1.63	42.67	43.54	39.12	36.38	32.17	62.58	52.87	43.25	72.45	2.39
ETBW8944	GH_2021	2	13	97	3.69	4.64	2.75	2.24	1.56	40.61	42.26	38.85	35.32	30.48	57.26	52.35	44.31	72.24	1.68
ETBW9068	GH_2021	2	13	116	3.25	3.72	2.81	2.37	1.52	37.83	39.98	37.14	34.28	29.43	66.05	59.45	46.52	62.38	1.98
ETBW8654	GH_2021	2	13	118	3.05	3.92	3.14	2.35	1.54	42.87	44.51	40.46	37.39	34.92	62.49	51.77	43.86	58.75	1.99
ETBW8987	GH_2021	2	13	101	3.52	4.65	2.93	1.88	1.47	37.45	39.66	36.04	32.72	28.63	65.48	54.16	44.37	65.88	1.54
ETBW9410	GH_2021	2	13	91	3.71	4.43	3.11	2.39	1.76	43.56	45.68	42.15	39.52	34.36	63.94	52.63	42.45	73.46	2.36
ETBW8659	GH_2021	2	13	121	3.55	4.49	2.83	2.42	1.68	40.53	42.26	39.35	36.28	32.07	65.52	55.07	43.75	67.07	2.08
Enkoy	GH_2021	2	14	40	3.36	4.82	2.96	2.55	1.43	38.74	40.58	37.21	34.05	29.55	64.32	54.19	45.42	62.35	1.97
Doddota	GH_2021	2	14	38	2.85	3.79	2.81	2.42	1.26	36.96	39.35	35.72	32.76	27.42	67.46	57.81	48.56	53.08	1.75
ETBW9221	GH_2021	2	14	126	3.27	4.16	2.93	2.73	1.37	39.58	42.37	38.96	35.12	30.18	62.94	52.48	44.29	62.49	1.84
ETBW8668	GH_2021	2	14	109	3.73	4.34	2.62	2.09	1.53	38.82	42.15	35.06	32.46	28.21	64.38	56.77	45.31	72.34	1.76
ETBW8820	GH_2021	2	14	57	2.94	3.87	2.69	2.36	1.41	36.26	39.48	35.54	32.43	27.49	64.83	54.08	45.76	52.95	1.82
ETBW9449	GH_2021	2	14	64	2.76	4.56	2.83	2.28	1.46	37.42	40.22	36.98	32.47	28.35	62.05	54.75	45.83	57.42	1.74
ETBW8597	GH_2021	2	14	114	3.15	4.74	2.95	2.17	1.39	37.48	39.25	36.96	34.49	30.61	62.47	54.25	46.21	62.54	1.95
ETBW9089	GH_2021	2	14	129	3.88	4.68	3.45	2.84	2.11	41.19	42.12	39.75	35.13	30.57	62.61	52.64	43.05	75.06	2.26
ETBW9305	GH_2021	2	14	125	3.27	4.39	2.87	2.43	1.32	36.26	38.64	35.88	31.65	27.79	63.74	54.66	45.33	67.42	1.82
ETBW8974	GH_2021	2	14	102	2.85	4.21	2.84	2.46	1.25	36.98	37.81	35.42	32.33	26.17	64.55	56.82	47.62	52.27	1.89
Hidasie	GH_2021	2	14	20	3.64	4.74	3.19	2.57	2.08	38.72	41.36	36.01	32.67	29.73	63.27	52.45	43.51	74.63	2.56
ETBW9416	GH_2021	2	14	87	3.63	4.85	3.26	2.72	1.85	37.35	39.26	36.44	32.98	29.11	62.42	50.58	44.27	74.58	2.63
ETBW9102	GH_2021	2	14	133	2.82	3.98	2.73	1.89	1.67	41.39	43.54	37.87	34.05	30.78	62.47	50.79	43.55	47.31	2.41
ETBW9384	GH_2021	2	14	79	2.92	3.84	2.95	2.35	1.42	36.85	38.14	35.59	32.78	28.37	62.48	54.19	45.62	54.86	1.78
Menze	Field_2021	1	1	1	1.65	3.94	2.35	2.16	1.24	42.62	47.44	45.91	39.67	35.56	50.74	47.14	48.73	45.05	1.85
Dinknesh	Field_2021	1	1	2	3.01	3.52	2.64	2.48	1.86	48.51	50.75	48.07	45.95	39.68	72.55	61.26	27.58	78.16	3.35
Tossa	Field_2021	1	1	3	1.95	4.11	2.66	2.24	1.13	43.26	43.72	42.61	40.53	34.83	60.13	52.46	45.33	54.02	2.22
Ogolcho	Field_2021	1	1	4	1.89	3.19	2.21	1.64	0.98	39.92	41.96	39.74	37.52	31.55	59.12	50.44	45.25	50.68	2.08
Galil	Field_2021	1	1	5	2.45	4.18	3.07	2.74	1.16	41.68	38.25	37.43	36.97	31.72	62.21	52.33	46.51	57.43	2.21
Meraro	Field_2021	1	1	6	2.87	4.52	3.04	2.37	1.39	49.15	47.78	46.58	43.88	34.94	60.42	52.17	46.22	56.12	2.16
Millennium	Field_2021	1	1	7	2.36	3.89	1.99	1.75	1.42	48.72	47.77	46.69	44.35	37.07	63.26	52.91	35.72	51.69	2.45
Kulkulu	Field_2021	1	1	8	2.42	3.62	2.81	2.15	1.68	40.21	39.28	38.54	36.75	32.62	57.63	47.13	38.31	53.87	2.36
KBG01	Field_2021	1	1	9	2.63	4.14	3.38	2.62	1.77	42.52	42.43	41.26	40.36	33.78	65.02	58.24	29.25	74.32	2.33
Bolo	Field_2021	1	1	10	2.85	4.51	3.49	2.15	1.34	39.65	39.97	38.14	36.45	32.69	72.54	60.53	28.61	76.92	3.86
Sulla	Field_2021	1	1	11	2.47	3.46	2.91	2.17	1.32	43.81	43.32	41.84	40.43	34.82	52.71	46.88	38.49	43.27	4.25
Gasay	Field_2021	1	1	12	2.38	3.68	2.28	1.92	1.35	45.11	43.98	41.52	40.17	35.74	53.15	47.16	37.12	44.01	4.34
Kakaba	Field_2021	1	1	13	2.71	4.72	2.97	1.98	1.46	43.22	43.71	40.93	38.95	35.96	70.92	52.83	28.19	67.59	3.12
Shorima	Field_2021	1	1	14	2.52	3.96	2.88	2.14	1.38	44.29	42.48	41.32	39.63	32.65	62.05	50.75	32.02	56.82	2.77
Laketch	Field_2021	1	2	15	1.53	2.94	2.25	1.88	1.26	40.54	39.16	37.84	36.51	30.02	52.47	45.62	37.41	42.13	2.32
Hoggana	Field_2021	1	2	16	1.88	3.21	1.76	1.73	1.32	42.75	43.53	41.27	39.84	32.53	60.26	48.19	34.16	45.66	2.54
Huluka	Field_2021	1	2	17	1.69	4.21	3.02	2.93	1.58	41.98	42.21	40.38	38.86	34.61	45.31	42.56	42.67	43.21	2.38
Abola	Field_2021	1	2	18	2.44	4.93	3.24	2.38	1.74	50.06	52.04	47.82	46.35	40.28	65.39	53.42	29.46	62.15	2.95
Tusie	Field_2021	1	2	19	3.01	4.82	3.26	2.99	1.68	49.18	49.85	48.05	43.44	37.26	74.67	62.77	26.42	72.83	3.52
Hidasie	Field_2021	1	2	20	2.14	4.16	2.63	2.64	1.72	45.61	44.92	43.16	41.53	36.31	63.18	52.48	32.15	60.93	2.84
Dure	Field_2021	1	2	21	2.36	4.34	2.94	2.28	1.71	45.08	45.64	43.12	40.84	35.62	52.74	47.61	35.97	45.74	2.36
Pavon76	Field_2021	1	2	22	1.78	3.91	2.28	1.65	1.22	44.93	43.25	42.34	39.37	32.94	64.05	55.23	32.59	56.39	2.44
Dashen	Field_2021	1	2	23	2.05	3.76	2.75	1.78	1.18	40.52	42.67	40.48	39.25	33.92	55.13	46.97	37.28	46.12	2.23
Kubsa	Field_2021	1	2	24	2.13	4.38	3.14	2.66	1.86	41.85	42.23	40.76	37.74	31.85	51.62	43.25	39.11	45.27	1.91
Katar	Field_2021	1	2	25	2.27	4.56	2.97	2.41	1.78	41.92	41.88	40.34	38.51	32.91	47.23	42.44	40.32	43.86	2.24
Simba	Field_2021	1	2	26	2.25	4.24	2.85	2.22	1.26	38.42	39.45	37.72	35.11	30.64	58.44	50.26	33.75	52.73	2.58
Sofumar	Field_2021	1	2	27	1.74	3.92	2.37	2.06	1.28	46.07	48.13	46.94	44.15	37.53	53.06	46.53	38.01	48.65	2.36
Sirbo	Field_2021	1	2	28	2.46	3.76	2.38	2.12	1.36	48.01	47.54	45.22	43.63	38.25	67.58	51.92	34.55	56.33	2.41
Bobicho	Field_2021	1	3	29	2.11	3.45	2.44	2.03	1.45	41.16	43.34	41.77	39.96	32.56	56.11	44.85	38.93	45.07	2.15
Tay	Field_2021	1	3	30	1.63	1.94	2.65	2.11	1.82	44.71	45.28	44.29	41.62	35.83	60.59	50.95	36.41	46.25	2.82
Hawii	Field_2021	1	3	31	1.98	4.39	3.61	2.92	2.43	42.08	42.35	41.14	40.82	34.76	62.03	51.73	32.94	53.45	2.21
Dereselign	Field_2021	1	3	32	1.42	4.05	2.65	2.13	1.38	43.23	43.38	42.05	40.81	37.45	48.61	47.15	42.36	44.62	2.7
Dandaa	Field_2021	1	3	33	2.17	4.31	2.29	1.92	1.51	46.15	45.86	43.57	41.35	36.78	70.22	52.38	30.47	56.84	2.92
Alidoro	Field_2021	1	3	34	2.03	4.46	2.94	1.86	1.47	49.81	49.73	47.32	45.98	38.33	75.43	61.57	26.18	71.63	3.93
MadaWelabu	Field_2021	1	3	35	1.83	4.27	2.98	1.95	1.72	44.52	42.95	40.25	39.43	32.62	57.05	50.69	36.23	54.27	2.65
Digelu	Field_2021	1	3	36	1.53	3.42	2.17	1.84	1.28	43.03	43.37	42.66	40.51	32.96	57.94	48.71	37.95	47.68	2.52
Gambo	Field_2021	1	3	37	2.15	3.68	2.63	1.86	1.53	42.25	44.75	42.28	41.73	36.27	62.38	48.34	39.87	45.21	2.26
Doddota	Field_2021	1	3	38	1.92	3.81	2.42	1.71	1.15	40.88	41.15	40.93	38.54	33.94	57.25	48.92	36.41	48.73	1.87
K62954A	Field_2021	1	3	39	1.76	4.22	2.38	2.16	1.78	41.57	42.44	41.82	39.79	34.05	59.66	50.14	35.26	49.26	2.34
Enkoy	Field_2021	1	3	40	2.44	4.98	2.77	2.25	1.96	47.52	47.74	45.93	42.22	36.45	62.41	54.28	27.66	62.71	2.9
ET13A2	Field_2021	1	3	41	2.51	5.06	4.11	2.72	1.76	51.57	49.68	48.83	45.63	37.58	72.19	57.69	26.43	65.32	3.05
Galema	Field_2021	1	3	42	1.85	4.12	2.63	1.97	1.21	43.87	45.31	43.44	42.64	38.23	50.27	46.24	42.14	39.65	1.84
Mitike	Field_2021	1	4	43	2.08	3.88	2.49	2.14	1.51	45.28	44.56	42.87	41.55	35.24	51.84	47.23	41.79	43.29	2.1
K6290Bulk	Field_2021	1	4	44	2.23	3.92	2.73	1.89	1.42	48.91	50.01	49.12	47.13	38.46	51.76	45.87	38.06	45.41	2.2
Biqa	Field_2021	1	4	45	2.31	3.47	2.23	1.86	1.57	44.76	43.68	42.74	40.92	36.84	60.28	47.21	35.74	47.26	2.07
Honqolo	Field_2021	1	4	46	1.75	4.31	2.42	2.12	1.36	45.41	47.66	45.37	43.83	35.29	56.71	48.62	39.24	46.74	2.26
Kingbird	Field_2021	1	4	47	2.54	4.95	3.51	2.92	1.42	50.38	49.17	48.48	46.89	39.32	61.42	60.84	32.85	51.49	3.1
Manduyo	Field_2021	1	4	48	3.62	4.66	3.53	2.48	1.91	48.06	47.96	45.09	43.14	37.57	62.35	45.93	37.96	45.02	2.28
Tsehay	Field_2021	1	4	49	2.98	4.51	2.98	1.79	1.64	46.21	46.35	44.47	42.53	36.15	71.08	46.58	36.15	46.52	2.4
ETBW8903	Field_2021	1	4	50	1.96	2.24	1.69	1.52	1.23	49.84	48.75	47.36	45.51	37.76	62.78	52.75	31.73	54.01	3.14
ETBW8817	Field_2021	1	4	51	2.73	4.21	2.26	1.95	1.35	43.88	45.03	43.75	42.36	35.61	62.54	52.36	32.05	53.64	2.86
ETBW8905	Field_2021	1	4	52	2.85	4.16	2.92	2.13	1.54	48.96	47.94	45.42	43.95	36.88	57.36	50.12	33.65	50.16	2.48
ETBW8907	Field_2021	1	4	53	2.67	3.94	2.65	2.27	1.42	45.68	46.23	45.56	42.77	36.24	52.48	46.05	37.65	47.13	2.17
ETBW8908	Field_2021	1	4	54	2.99	3.97	2.83	1.92	1.17	40.78	40.75	39.98	37.63	34.84	76.25	63.84	24.59	73.88	2.29
ETBW8816	Field_2021	1	4	55	3.08	3.92	2.94	2.11	1.25	50.71	49.16	47.73	45.97	38.93	72.18	55.26	25.88	68.91	3.32
ETBW8818	Field_2021	1	4	56	2.52	4.18	2.63	1.96	1.11	39.26	39.91	38.28	36.55	31.42	63.56	52.38	29.73	56.42	2.88
ETBW8820	Field_2021	1	5	57	2.15	3.72	2.09	1.41	0.94	44.72	44.42	43.35	40.95	32.28	54.73	45.66	34.06	49.84	2.57
ETBW8070	Field_2021	1	5	58	2.84	3.46	2.88	1.78	1.48	49.11	49.34	47.92	45.27	39.45	65.34	56.98	29.48	55.36	3.32
ETBW8831	Field_2021	1	5	59	3.44	5.19	3.45	2.71	2.01	45.62	45.88	44.12	42.02	38.21	58.96	50.15	35.22	48.57	2.29
ETBW8827	Field_2021	1	5	60	3.13	4.33	3.21	2.65	1.26	43.83	44.06	42.49	40.65	36.96	55.42	47.86	36.98	46.82	2.82
ETBW8923	Field_2021	1	5	61	3.87	4.99	3.77	2.96	1.87	50.02	49.68	47.05	45.75	39.92	72.06	59.71	27.97	70.95	3.48
ETBW8826	Field_2021	1	5	62	2.98	4.32	2.86	2.07	1.32	44.95	46.02	45.16	43.35	34.29	49.98	45.59	39.88	46.25	2.41
ETBW8823	Field_2021	1	5	63	3.74	4.83	3.86	2.42	1.69	48.51	49.32	47.68	45.25	36.92	63.77	53.47	30.97	63.84	3.42
ETBW9449	Field_2021	1	5	64	3.66	4.95	3.71	2.61	1.95	43.08	45.05	43.71	40.26	37.21	48.32	43.22	38.07	47.33	2.27
ETBW9450	Field_2021	1	5	65	3.45	4.45	3.53	2.82	1.77	41.24	42.73	41.82	39.12	35.76	54.63	46.14	36.28	45.71	2.38
ETBW9444	Field_2021	1	5	66	2.59	3.46	2.58	2.21	1.27	40.77	41.52	39.65	37.64	32.91	54.69	48.36	37.45	45.92	2.55
ETBW9445	Field_2021	1	5	67	2.81	4.41	2.93	2.48	1.33	42.34	41.81	40.24	38.85	34.45	62.04	50.45	32.03	50.16	2.46
ETBW8800	Field_2021	1	5	68	1.85	2.14	1.76	1.52	1.16	49.03	48.73	47.42	44.39	37.51	57.45	50.76	32.38	53.37	2.42
ETBW9027	Field_2021	1	5	69	2.54	3.68	2.78	2.21	1.62	48.64	47.76	45.94	43.63	36.87	69.27	52.91	31.33	62.44	3.38
ETBW9026	Field_2021	1	5	70	1.92	2.88	2.07	1.93	1.38	40.16	41.47	40.43	39.84	35.52	45.68	45.75	38.85	43.25	2.16
ETBW9433	Field_2021	1	6	71	1.53	2.36	1.96	1.44	1.05	47.82	47.84	45.55	43.85	38.41	56.85	47.73	35.66	47.68	2.37
ETBW9435	Field_2021	1	6	72	1.51	2.45	1.75	1.33	0.92	40.23	42.01	40.74	38.58	32.86	52.47	44.62	38.09	48.32	2.24
ETBW9436	Field_2021	1	6	73	2.25	3.63	1.95	1.71	1.45	45.11	45.74	43.37	41.54	36.82	65.03	52.46	28.35	62.15	2.95
ETBW9438	Field_2021	1	6	74	2.82	4.08	2.24	1.86	1.51	49.38	49.79	47.32	45.28	39.64	60.52	50.96	32.85	53.28	2.43
ETBW9378	Field_2021	1	6	75	2.19	2.77	1.74	1.55	1.48	50.58	48.93	46.45	44.91	38.08	52.31	46.82	34.45	47.64	2.82
ETBW9440	Field_2021	1	6	76	1.87	4.18	2.38	2.16	1.42	43.82	45.12	43.56	41.95	35.89	57.25	51.04	45.91	42.19	2.24
ETBW9441	Field_2021	1	6	77	1.75	3.92	2.75	2.05	1.33	40.08	39.81	37.11	35.82	31.32	60.29	51.46	47.08	39.78	1.84
ETBW9383	Field_2021	1	6	78	2.29	4.25	2.96	2.14	1.67	41.69	43.28	41.72	38.35	33.75	57.84	48.75	37.72	48.95	2.32
ETBW9384	Field_2021	1	6	79	2.02	3.48	2.52	2.13	1.43	42.76	42.93	40.96	38.74	34.83	55.69	47.84	38.32	47.42	2.56
ETBW9396	Field_2021	1	6	80	2.21	4.12	1.92	1.66	1.52	40.26	39.64	38.75	36.03	32.15	57.82	48.35	37.02	49.12	2.73
ETBW9402	Field_2021	1	6	81	3.15	4.07	2.84	1.91	1.35	40.37	41.25	40.78	37.52	33.41	65.29	53.24	30.44	65.71	3.47
ETBW9411	Field_2021	1	6	82	2.18	3.95	2.43	1.74	1.72	43.01	44.36	42.95	40.16	36.23	62.15	52.65	32.48	57.08	2.96
ETBW9412	Field_2021	1	6	83	2.09	3.46	2.17	1.77	1.38	44.32	44.84	43.67	41.54	37.42	72.58	62.17	29.02	72.56	2.28
ETBW9413	Field_2021	1	6	84	2.24	3.74	2.22	1.81	1.26	45.82	44.77	43.53	42.87	38.13	57.96	46.23	39.33	47.43	2.78
ETBW9414	Field_2021	1	7	85	2.22	4.11	2.73	1.94	1.63	44.46	44.48	42.55	40.73	34.69	54.72	46.04	39.83	46.92	2.35
ETBW9424	Field_2021	1	7	86	2.85	4.45	3.25	1.76	1.55	46.65	47.16	45.94	43.45	36.38	60.41	50.45	32.59	50.67	2.15
ETBW9416	Field_2021	1	7	87	2.35	3.44	1.97	1.72	1.24	49.62	49.67	47.52	44.88	37.04	62.53	52.33	34.25	54.25	2.88
ETBW8901	Field_2021	1	7	88	1.96	3.65	1.85	1.73	0.98	48.37	46.73	44.96	42.39	36.82	58.34	48.63	32.86	51.05	2.34
ETBW8394	Field_2021	1	7	89	2.75	4.42	2.15	1.88	1.61	50.44	49.84	47.05	45.91	36.25	72.05	57.45	28.73	62.89	2.65
ETBW9409	Field_2021	1	7	90	2.88	4.53	2.66	1.97	1.47	46.74	45.98	43.44	41.57	34.86	61.52	51.34	37.32	49.15	2.45
ETBW9410	Field_2021	1	7	91	2.92	4.04	2.18	1.58	1.23	45.12	46.58	44.92	40.31	32.49	57.16	62.11	31.72	65.72	2.62
ETBW9404	Field_2021	1	7	92	2.83	4.32	2.54	2.06	1.64	47.05	49.84	46.75	45.23	36.19	73.45	63.52	26.04	72.55	3.67
ETBW9406	Field_2021	1	7	93	3.26	4.55	3.12	2.28	1.91	48.42	48.34	46.82	44.55	37.64	67.24	62.44	27.65	71.26	3.72
ETBW9422	Field_2021	1	7	94	3.52	4.37	2.85	2.13	1.56	48.02	46.16	46.09	44.91	35.83	67.62	63.38	27.21	72.35	3.64
ETBW9407	Field_2021	1	7	95	2.28	3.86	2.63	1.87	1.38	45.74	45.95	43.18	41.24	35.11	62.75	52.65	28.91	68.94	3.25
ETBW8983	Field_2021	1	7	96	1.97	3.13	2.58	1.24	0.94	41.23	41.91	39.45	37.77	34.68	63.31	52.47	42.78	42.61	2.2
ETBW8944	Field_2021	1	7	97	1.52	3.27	2.12	1.83	1.15	40.51	40.72	39.33	37.14	32.27	61.24	56.81	47.29	37.54	1.96
ETBW8984	Field_2021	1	7	98	1.95	2.88	1.75	1.62	1.23	43.32	43.55	42.48	40.79	34.22	61.84	52.37	43.37	43.12	2.12
ETBW8945	Field_2021	1	8	99	1.87	3.06	1.98	1.71	1.18	44.27	45.33	43.67	41.14	36.07	49.42	45.86	37.95	46.85	2.17
ETBW8981	Field_2021	1	8	100	1.91	2.97	2.22	1.85	1.03	42.53	42.85	40.97	38.15	34.65	48.94	45.73	38.02	47.32	2.28
ETBW8987	Field_2021	1	8	101	3.22	4.31	2.34	2.17	1.58	41.63	41.86	40.92	38.37	32.56	61.52	52.61	32.46	56.18	2.38
ETBW8974	Field_2021	1	8	102	2.43	3.89	2.72	2.68	1.51	46.24	45.49	43.82	41.75	37.53	60.33	50.47	36.14	49.66	2.4
ETBW8260	Field_2021	1	8	103	2.04	3.82	2.44	2.16	1.47	48.71	48.97	46.25	44.63	38.08	62.07	51.62	32.69	57.41	2.75
ETBW8261	Field_2021	1	8	104	2.22	3.26	2.32	1.94	1.36	48.04	49.13	48.74	46.98	37.42	60.23	50.71	41.56	49.28	2.42
ETBW8489	Field_2021	1	8	105	3.86	4.65	2.84	1.98	1.73	49.37	49.66	47.32	45.74	38.15	72.48	65.42	32.07	72.04	3.26
ETBW8491	Field_2021	1	8	106	4.72	5.21	3.19	2.44	2.08	50.91	50.88	48.46	46.92	39.23	75.02	72.15	25.93	76.53	4.27
ETBW8492	Field_2021	1	8	107	2.12	2.82	1.69	1.42	1.02	48.39	48.48	46.61	43.83	36.57	57.25	49.28	38.79	48.95	3.14
ETBW8725	Field_2021	1	8	108	3.48	4.45	3.28	2.87	1.89	49.11	50.25	47.94	45.62	37.54	70.96	64.52	29.63	71.82	3.47
ETBW8668	Field_2021	1	8	109	3.52	4.78	3.34	2.53	1.96	51.35	49.87	48.24	45.45	38.76	70.27	62.83	31.38	69.76	3.38
ETBW8675	Field_2021	1	8	110	3.16	4.41	2.85	2.24	1.73	47.28	47.47	45.26	42.61	36.84	62.43	51.64	34.53	52.19	3.28
ETBW8676	Field_2021	1	8	111	2.08	3.56	2.67	1.72	1.58	46.01	46.32	44.58	42.64	35.71	59.14	51.08	32.86	51.37	2.76
ETBW9092	Field_2021	1	8	112	2.34	3.39	2.63	1.94	1.45	44.15	44.38	42.87	40.62	32.95	58.32	50.76	36.92	48.65	2.52
ETBW8684	Field_2021	1	9	113	1.72	2.75	1.81	1.56	1.06	49.86	47.86	45.71	43.33	34.29	54.92	46.24	39.21	47.82	2.34
ETBW8597	Field_2021	1	9	114	1.36	3.04	2.14	1.73	1.21	41.74	41.77	40.12	38.96	32.31	57.61	49.47	37.18	49.06	2.28
ETBW8797	Field_2021	1	9	115	1.32	2.97	2.11	1.08	0.86	42.32	42.55	40.74	38.28	34.83	61.45	54.13	43.77	44.93	2.35
ETBW9068	Field_2021	1	9	116	2.54	5.13	3.66	2.94	2.05	48.73	49.17	47.59	44.81	36.41	71.69	55.41	32.25	68.23	3.12
ETBW8486	Field_2021	1	9	117	1.97	3.98	2.49	1.57	1.14	50.82	49.65	47.03	45.11	37.28	60.85	50.62	33.17	51.46	2.37
ETBW8654	Field_2021	1	9	118	2.25	4.08	2.43	1.93	1.38	49.45	49.83	47.36	44.95	38.45	65.35	56.26	30.66	64.48	3.08
ETBW8996	Field_2021	1	9	119	3.98	4.76	2.55	2.27	2.12	47.98	48.52	46.71	44.21	36.76	72.28	64.28	29.78	72.51	3.38
ETBW9104	Field_2021	1	9	120	2.37	3.63	2.32	2.02	1.54	48.76	47.93	45.65	43.72	34.47	63.44	50.77	37.63	49.78	2.78
ETBW8659	Field_2021	1	9	121	3.14	4.18	2.76	1.95	1.26	51.85	52.99	49.82	47.04	39.38	68.25	62.59	31.42	65.74	3.11
ETBW9084	Field_2021	1	9	122	1.73	3.62	2.83	2.12	1.24	44.32	45.67	43.71	41.55	34.96	56.95	47.35	39.85	49.02	2.72
ETBW8661	Field_2021	1	9	123	2.55	3.95	2.28	1.71	1.29	42.26	43.32	41.57	39.92	31.81	55.64	45.61	39.95	48.59	2.23
ETBW9220	Field_2021	1	9	124	2.86	4.31	2.54	2.03	1.76	49.56	50.75	49.51	46.68	38.34	63.49	60.33	32.04	53.25	2.94
ETBW9305	Field_2021	1	9	125	4.69	5.48	2.67	2.28	2.16	47.64	46.95	44.26	42.53	34.67	74.81	67.42	26.78	75.31	3.63
ETBW9221	Field_2021	1	9	126	2.62	3.57	2.74	1.97	1.43	42.93	43.82	41.06	39.32	33.94	68.03	62.18	31.54	58.14	3.15
ETBW9091	Field_2021	1	10	127	2.16	3.92	2.87	2.04	1.78	48.89	48.93	46.23	44.58	36.12	54.87	47.69	40.39	45.98	2.55
ETBW9473	Field_2021	1	10	128	3.81	4.86	3.13	2.54	1.69	49.56	49.78	48.01	46.32	37.58	55.18	47.75	39.84	46.44	2.51
ETBW9089	Field_2021	1	10	129	3.08	3.89	2.64	1.82	1.11	50.17	50.51	48.77	46.15	39.53	62.73	48.62	37.12	48.76	2.82
ETBW9202	Field_2021	1	10	130	3.71	5.65	3.51	2.35	2.03	48.12	48.59	46.33	43.76	38.65	72.35	65.86	27.43	64.15	3.14
ETBW9294	Field_2021	1	10	131	3.84	5.21	3.98	2.24	2.06	49.36	48.57	46.98	44.25	36.71	71.42	64.22	32.69	63.89	3.2
ETBW9295	Field_2021	1	10	132	2.26	3.75	2.44	2.32	1.36	51.08	51.54	49.16	46.89	38.27	58.46	60.53	33.51	50.48	2.76
ETBW9102	Field_2021	1	10	133	2.75	3.79	3.61	2.57	1.92	45.31	45.36	43.74	40.81	31.58	62.27	60.68	34.98	52.24	2.95
ETBW9200	Field_2021	1	10	134	2.19	4.12	1.96	1.59	1.46	46.45	47.82	45.47	43.14	33.15	68.41	62.91	34.35	55.62	2.82
ETBW9107	Field_2021	1	10	135	3.53	4.28	2.64	1.95	1.78	48.25	48.29	46.12	44.63	35.44	74.52	67.15	28.41	71.45	3.57
ETBW9087	Field_2021	1	10	136	3.22	4.46	2.52	2.37	1.93	44.32	44.72	42.27	40.18	36.06	69.17	61.82	32.88	57.36	2.94
ETBW9134	Field_2021	1	10	137	3.65	4.17	3.13	2.91	1.85	49.05	50.72	47.76	44.85	37.95	72.65	64.27	30.94	68.23	3.46
ETBW9135	Field_2021	1	10	138	2.36	3.54	2.18	1.84	1.38	45.32	46.35	44.75	41.52	38.88	54.11	58.43	34.52	51.45	2.72
ETBW9484	Field_2021	1	10	139	2.44	3.71	2.82	1.76	1.24	42.27	43.56	41.91	38.72	32.45	58.02	60.12	33.95	50.87	2.66
ETBW9137	Field_2021	1	10	140	3.82	4.69	2.71	2.16	1.52	49.09	49.81	47.24	44.95	36.76	73.78	65.58	29.71	75.26	3.73
ETBW9138	Field_2021	1	11	141	3.96	4.97	3.34	2.46	1.98	52.74	53.09	49.96	47.53	39.37	72.44	62.36	31.22	62.69	2.58
ETBW9139	Field_2021	1	11	142	3.78	4.88	2.72	2.23	1.35	51.24	51.28	49.71	45.68	38.81	73.08	57.42	28.29	68.25	3.02
ETBW9108	Field_2021	1	11	143	1.88	2.75	1.82	1.54	1.12	39.62	39.87	37.34	35.53	33.51	61.57	61.33	32.74	63.09	2.78
ETBW9140	Field_2021	1	11	144	4.13	5.36	4.47	2.61	2.07	43.15	43.52	41.92	39.78	34.28	70.94	65.26	27.05	71.85	3.26
ETBW9109	Field_2021	1	11	145	3.18	4.24	2.71	2.22	1.94	42.28	42.61	40.56	38.41	32.92	68.53	63.88	28.56	69.51	3.18
ETBW9088	Field_2021	1	11	146	4.67	5.03	3.92	2.58	1.88	48.21	48.47	46.38	44.11	38.98	75.32	66.34	25.13	74.58	3.45
ETBW9110	Field_2021	1	11	147	2.35	4.11	2.65	2.13	1.26	50.71	51.35	48.75	46.83	38.54	65.59	63.72	29.18	67.84	3.17
ETBW9470	Field_2021	1	11	148	3.83	4.62	2.97	2.18	1.63	48.95	49.63	47.82	45.23	36.49	74.16	64.21	26.09	73.75	3.32
ETBW9169	Field_2021	1	11	149	3.76	4.66	2.82	1.97	1.51	46.52	47.05	45.21	43.55	33.82	72.35	62.76	32.83	69.41	3.25
ETBW9112	Field_2021	1	11	150	3.24	4.26	2.98	2.05	1.56	42.85	43.85	41.32	39.23	34.57	70.82	54.15	30.29	57.12	2.85
ETBW9233	Field_2021	1	11	151	2.55	3.82	2.55	1.72	1.44	49.02	49.86	46.54	44.75	36.31	67.93	60.92	34.87	54.62	3.16
ETBW8303	Field_2021	1	11	152	3.81	4.73	2.67	2.32	1.85	51.48	50.91	48.11	45.75	37.28	75.04	72.08	28.25	73.34	3.52
ETBW8735	Field_2021	1	11	153	2.26	4.02	2.28	2.15	1.42	43.98	45.24	43.88	41.52	36.83	54.61	45.67	38.46	45.76	2.83
ETBW8311	Field_2021	1	11	154	3.77	4.16	3.25	2.91	2.14	46.56	47.92	45.41	43.56	37.11	75.22	73.43	27.12	71.53	3.22
ETBW8484	Field_2021	1	12	155	2.15	2.85	2.12	1.78	1.16	40.76	41.63	39.76	37.33	34.66	56.25	46.34	39.67	45.37	2.54
ETBW8289	Field_2021	1	12	156	1.84	1.96	1.78	1.23	0.94	38.51	39.89	37.95	35.24	32.57	57.25	48.95	41.59	45.81	2.58
ETBW9095	Field_2021	1	12	157	2.06	3.17	2.45	1.92	1.13	44.74	45.23	44.17	42.72	35.44	52.49	49.33	42.08	45.92	2.56
ETBW9093	Field_2021	1	12	158	3.12	3.96	2.56	2.31	1.32	48.25	49.56	47.85	45.91	38.35	71.05	62.05	32.76	66.73	3.27
ETBW8577	Field_2021	1	12	159	1.92	3.23	2.78	2.09	1.46	48.85	47.02	46.32	44.87	37.69	62.33	58.12	34.22	53.65	2.55
ETBW9175	Field_2021	1	12	160	2.27	3.86	2.59	2.42	1.72	39.63	40.74	39.68	37.38	32.97	57.14	46.54	31.28	48.55	2.62
ETBW8640	Field_2021	1	12	161	3.23	4.28	2.97	2.47	1.81	46.16	46.53	45.73	43.31	36.62	74.36	64.78	27.86	73.49	3.56
ETBW8862	Field_2021	1	12	162	3.02	3.91	2.95	2.14	1.58	48.37	48.61	46.25	43.93	39.01	73.94	62.94	27.44	72.19	3.52
ETBW8583	Field_2021	1	12	163	2.95	4.25	2.82	1.76	1.45	50.22	51.12	49.79	47.55	38.88	66.34	62.55	27.59	70.54	3.36
ETBW9183	Field_2021	1	12	164	2.21	3.98	2.84	1.92	1.73	46.25	46.38	44.65	42.94	35.47	60.25	58.61	32.61	62.36	2.74
ETBW8772	Field_2021	1	12	165	2.27	3.16	1.87	1.72	1.32	43.95	44.85	43.52	41.95	34.43	64.09	61.42	30.75	63.48	2.96
ETBW8584	Field_2021	1	12	166	1.84	3.48	2.49	2.12	0.76	42.48	42.75	42.66	40.82	33.07	56.42	47.35	38.51	49.17	2.56
ETBW9176	Field_2021	1	12	167	2.66	3.73	2.51	1.94	1.14	38.77	38.42	37.71	35.98	32.64	61.54	59.72	30.25	54.83	2.48
ETBW8585	Field_2021	1	12	168	1.45	1.86	1.77	1.36	0.96	41.86	42.54	41.83	39.65	34.13	53.91	47.06	38.44	48.21	2.32
ETBW9177	Field_2021	1	13	169	2.05	3.27	2.53	2.18	1.52	47.52	48.14	47.36	45.24	36.08	57.02	47.15	39.12	49.65	2.45
ETBW9179	Field_2021	1	13	170	2.08	3.85	2.76	2.15	1.34	40.82	41.02	40.95	38.67	32.46	60.48	50.32	37.49	50.22	2.63
ETBW9180	Field_2021	1	13	171	2.53	3.98	2.48	2.11	1.47	43.45	41.83	40.72	39.23	34.15	65.95	54.76	30.36	61.83	3.12
ETBW9279	Field_2021	1	13	172	2.48	4.05	2.39	2.23	1.59	46.41	47.37	46.52	44.48	39.69	59.74	47.53	36.55	54.28	2.85
ETBW9019	Field_2021	1	13	173	2.92	4.21	2.88	2.94	1.46	44.92	45.95	43.44	40.88	35.67	72.36	58.95	29.62	65.97	2.76
ETBW9184	Field_2021	1	13	174	2.04	3.94	2.65	2.32	1.79	48.78	47.41	45.64	44.55	32.42	60.12	52.04	33.58	56.81	2.71
ETBW9029	Field_2021	1	13	175	3.01	4.16	2.74	2.27	1.38	45.38	44.62	41.85	39.74	34.53	73.65	67.28	27.66	72.17	3.55
ETBW8777	Field_2021	1	13	176	2.86	3.83	2.62	2.21	1.43	43.71	45.16	43.54	40.92	36.77	72.04	62.41	28.71	63.94	3.17
ETBW8870	Field_2021	1	13	177	3.07	4.37	2.59	2.48	1.95	46.12	44.26	43.38	42.81	34.94	73.47	68.18	27.82	71.96	3.58
ETBW8653	Field_2021	1	13	178	2.14	4.55	2.78	1.97	1.46	49.08	47.79	45.27	42.18	38.32	58.35	47.66	40.34	49.35	2.73
ETBW9083	Field_2021	1	13	179	3.62	4.42	2.93	2.65	1.77	45.13	43.08	41.74	39.28	34.15	65.18	62.85	29.86	69.14	3.25
ETBW9185	Field_2021	1	13	180	2.88	3.85	2.99	2.41	1.94	51.81	52.05	51.82	48.33	38.25	64.42	56.82	32.64	61.58	3.28
ETBW9001	Field_2021	1	13	181	2.93	3.54	2.86	2.33	1.68	50.04	50.92	49.63	46.52	36.46	72.34	62.37	29.05	69.42	3.35
ETBW8881	Field_2021	1	13	182	2.13	3.73	2.62	2.47	1.81	44.94	45.31	44.64	42.35	35.57	60.85	52.65	32.59	52.36	2.68
ETBW8840	Field_2021	1	14	183	2.11	3.84	2.92	2.35	1.49	46.51	47.22	46.86	43.18	36.39	64.73	53.23	31.38	62.54	3.15
ETBW8751	Field_2021	1	14	184	1.93	3.48	2.74	2.06	1.28	40.35	41.73	40.44	38.27	32.58	58.05	45.48	40.52	52.33	2.42
ETBW9066	Field_2021	1	14	185	2.42	3.96	2.87	2.36	1.53	39.35	39.14	37.71	35.95	31.63	62.57	51.06	31.75	65.28	2.82
ETBW8882	Field_2021	1	14	186	2.16	3.52	2.58	2.24	1.91	48.82	48.97	46.32	43.74	34.35	59.03	58.19	32.06	61.75	2.74
WANE	Field_2021	1	14	187	3.61	4.19	2.98	2.41	1.93	49.76	50.03	49.88	46.93	36.12	73.86	65.78	27.48	73.62	3.36
LEMU	Field_2021	1	14	188	2.56	3.66	2.87	2.52	1.44	43.96	43.52	41.46	38.62	34.41	66.52	62.51	29.15	67.43	3.33
ETBW172862	Field_2021	1	14	189	1.82	3.77	2.56	1.96	1.62	46.24	47.09	46.83	44.51	35.29	52.08	46.74	39.43	46.65	2.45
ETBW172864	Field_2021	1	14	190	3.17	4.09	2.93	2.61	1.84	50.01	50.38	47.71	44.92	36.84	72.81	63.59	30.92	70.13	3.28
ETBW172872	Field_2021	1	14	191	3.58	4.28	2.65	2.14	1.47	45.95	45.94	42.76	40.85	38.16	75.03	71.46	27.81	72.85	3.72
ETBW172936	Field_2021	1	14	192	3.44	3.81	2.97	2.18	1.56	48.87	48.71	46.36	44.11	34.63	79.56	75.02	26.65	76.32	3.32
ETBW172938	Field_2021	1	14	193	3.22	3.94	2.73	2.44	1.85	48.62	47.55	44.62	41.45	32.17	82.65	76.25	25.87	76.85	4.45
ETBW172955	Field_2021	1	14	194	2.85	4.25	2.48	2.15	1.27	40.45	39.72	38.24	36.17	31.86	72.16	64.31	32.04	68.46	2.89
ETBW172082	Field_2021	1	14	195	3.33	4.85	2.86	2.63	1.55	42.91	43.09	41.23	38.94	35.45	70.43	63.98	28.19	65.11	3.15
ETBW172996	Field_2021	1	14	196	2.46	4.79	2.84	2.17	1.93	46.29	47.91	45.65	42.26	36.94	68.19	59.68	32.58	58.27	3.02
ETBW8908	Field_2021	2	1	54	2.34	3.76	2.27	1.75	1.36	41.52	42.04	40.52	38.95	34.13	47.09	46.14	38.42	47.53	2.58
ETBW9087	Field_2021	2	1	136	2.64	3.28	2.24	1.62	1.27	49.12	50.41	48.09	46.19	38.73	65.82	57.89	29.78	62.96	3.64
ETBW172996	Field_2021	2	1	196	3.55	1.13	2.43	2.02	1.97	48.34	47.87	46.28	44.46	36.35	69.32	54.87	28.09	65.24	3.18
ETBW9407	Field_2021	2	1	95	3.38	3.96	2.75	2.12	1.41	39.73	38.81	36.63	35.17	32.74	60.23	52.65	32.75	53.81	2.65
ETBW9091	Field_2021	2	1	127	2.66	4.13	2.82	2.09	1.63	40.38	39.96	38.34	35.15	31.82	57.28	48.26	36.89	49.08	2.68
ETBW9383	Field_2021	2	1	78	2.31	3.88	3.11	2.48	1.92	38.85	39.68	38.53	36.38	32.27	70.46	58.35	30.24	63.71	2.81
ETBW8981	Field_2021	2	1	100	2.54	3.34	2.53	2.22	1.56	41.97	40.89	38.45	35.36	31.72	58.06	47.36	37.56	49.16	2.73
ETBW8394	Field_2021	2	1	89	2.16	4.27	2.46	2.08	1.98	49.05	49.36	47.81	44.55	36.91	73.97	66.23	27.83	71.38	3.61
ETBW8676	Field_2021	2	1	111	2.28	3.67	2.68	1.93	1.54	43.23	44.28	43.57	40.62	37.83	74.58	71.45	26.41	75.64	4.26
Abola	Field_2021	2	1	18	3.77	4.29	2.77	2.34	1.66	44.92	43.96	42.82	40.15	33.34	72.31	67.62	28.67	72.59	3.87
ETBW8826	Field_2021	2	1	62	3.45	3.94	2.86	2.26	1.87	46.81	45.89	45.65	42.14	34.32	64.76	56.34	29.52	65.23	3.96
ETBW9180	Field_2021	2	1	171	3.82	4.82	2.97	2.15	1.75	42.85	43.44	41.25	40.51	31.76	62.53	52.68	46.38	45.85	2.26
MadaWelabu	Field_2021	2	1	35	1.97	2.99	2.35	2.11	1.42	46.62	47.01	46.56	43.94	35.12	66.24	55.89	29.02	67.45	3.42
ETBW8870	Field_2021	2	1	177	3.31	3.82	2.57	2.39	1.81	44.82	45.48	43.92	40.61	34.56	73.45	65.24	26.85	72.68	3.55
ETBW8983	Field_2021	2	2	96	3.52	4.55	3.05	2.51	1.85	38.72	39.23	37.84	35.54	30.78	58.62	51.76	45.79	49.03	2.56
ETBW9112	Field_2021	2	2	150	2.43	3.84	2.67	2.11	1.28	41.99	42.61	42.02	40.18	32.37	57.04	52.21	32.54	52.16	2.77
ETBW8311	Field_2021	2	2	154	2.51	3.92	2.86	2.03	1.43	50.41	39.45	37.84	35.73	31.58	61.28	52.69	30.96	54.92	2.54
ETBW8661	Field_2021	2	2	123	2.88	3.67	2.91	2.15	1.79	40.86	38.69	36.27	35.16	32.36	69.01	54.09	28.33	68.25	3.22
ETBW8684	Field_2021	2	2	113	3.74	4.55	2.72	2.08	1.86	46.04	44.96	42.85	39.42	35.51	70.94	58.85	32.11	65.79	3.13
ETBW8862	Field_2021	2	2	162	1.96	3.83	2.17	1.81	1.14	49.12	49.78	47.26	45.37	36.64	67.52	56.25	32.87	65.04	3.24
ETBW9179	Field_2021	2	2	170	2.24	4.12	2.15	1.76	1.25	46.32	44.94	43.41	42.54	37.86	57.76	50.51	34.28	51.83	2.88
ETBW9294	Field_2021	2	2	131	2.15	3.48	2.71	1.98	1.21	45.65	45.49	43.95	41.82	35.27	56.41	42.58	39.12	48.24	2.52
ETBW9412	Field_2021	2	2	83	1.92	2.97	2.31	1.63	1.27	48.06	48.52	46.78	43.21	36.24	57.29	47.84	37.98	49.12	2.68
ETBW8882	Field_2021	2	2	186	2.27	3.65	2.86	1.95	1.48	44.61	45.39	43.97	41.48	34.13	65.08	51.74	29.03	69.05	3.47
ETBW9088	Field_2021	2	2	146	3.09	4.54	3.08	2.18	1.97	48.74	47.82	46.57	45.83	36.78	71.43	62.57	27.65	72.37	3.52
ETBW8831	Field_2021	2	2	59	4.11	5.21	3.45	2.37	2.15	44.55	45.75	44.63	42.58	32.15	68.25	55.41	28.59	65.45	3.36
ETBW9441	Field_2021	2	2	77	1.98	3.76	2.84	2.52	1.92	38.93	38.99	37.14	35.31	30.54	60.37	54.68	47.34	45.66	2.42
ETBW172872	Field_2021	2	2	191	1.87	3.38	2.71	2.08	1.63	49.75	50.77	49.08	46.27	35.62	73.05	62.17	27.26	71.29	3.56
ETBW172955	Field_2021	2	3	194	2.48	3.93	2.79	2.12	1.52	39.47	39.58	38.28	36.51	32.11	64.89	55.64	32.17	52.67	2.63
ETBW8653	Field_2021	2	3	178	3.11	4.12	2.78	2.43	1.82	44.74	45.32	44.61	41.64	33.73	70.67	61.52	29.23	63.41	3.12
ETBW9092	Field_2021	2	3	112	3.92	5.02	3.35	2.46	1.85	48.15	48.37	46.29	44.18	36.48	72.56	63.16	27.91	67.85	3.24
ETBW9083	Field_2021	2	3	179	3.95	4.64	2.83	2.12	1.96	46.32	45.97	43.06	41.33	34.19	64.12	50.85	30.48	62.36	2.86
ETBW9138	Field_2021	2	3	141	3.24	4.52	2.61	2.26	1.73	50.55	49.82	48.52	45.78	38.43	63.54	51.28	30.62	63.11	3.08
ETBW9200	Field_2021	2	3	134	3.04	4.13	2.48	2.04	1.52	43.92	44.22	43.11	41.34	36.67	58.47	52.49	46.97	47.52	2.75
ETBW9435	Field_2021	2	3	72	2.48	3.67	2.42	2.11	1.44	38.69	38.91	37.58	35.83	31.46	61.45	54.28	47.15	45.74	2.42
ETBW9019	Field_2021	2	3	173	1.98	3.31	2.94	1.78	1.18	43.64	45.21	43.76	41.35	33.64	54.42	48.51	31.05	52.08	2.78
ETBW9484	Field_2021	2	3	139	2.16	3.56	2.24	1.93	1.87	49.75	50.13	49.96	46.41	36.86	61.35	50.75	31.43	56.94	2.64
ETBW9202	Field_2021	2	3	130	2.85	3.94	3.11	2.08	1.94	49.88	50.34	49.72	47.68	37.51	62.08	49.57	32.06	56.72	3.07
LEMU	Field_2021	2	3	188	2.74	3.28	2.51	1.85	1.57	44.37	44.98	43.65	40.36	32.17	62.55	51.46	30.92	57.26	2.92
Tusie	Field_2021	2	3	19	2.63	3.61	2.37	1.78	1.38	50.03	50.44	48.85	46.73	38.56	53.94	46.59	39.88	49.13	2.78
ETBW8996	Field_2021	2	3	119	2.02	4.16	2.89	1.67	1.25	48.22	48.39	47.25	44.66	35.18	69.72	62.95	27.04	69.45	3.17
ETBW8583	Field_2021	2	3	163	3.15	3.58	2.45	1.76	1.54	49.41	50.92	49.88	46.57	37.41	62.15	49.25	32.25	65.88	2.85
ETBW9135	Field_2021	2	4	138	2.89	3.43	2.86	2.52	1.62	44.57	45.75	44.69	42.38	33.24	72.26	45.36	28.49	68.51	3.27
ETBW9084	Field_2021	2	4	122	3.75	4.76	2.97	2.15	1.71	47.04	47.78	47.05	45.68	34.05	74.07	46.53	27.84	71.06	3.55
ETBW8984	Field_2021	2	4	98	1.63	2.18	1.56	1.36	1.17	44.45	44.93	43.89	41.12	31.62	59.32	52.44	45.16	45.69	2.42
ETBW9233	Field_2021	2	4	151	1.72	3.54	1.66	1.32	1.21	49.36	50.46	49.55	48.34	36.91	68.53	46.81	31.53	63.55	3.16
ETBW8484	Field_2021	2	4	155	3.44	4.54	2.68	1.87	1.75	39.78	39.84	38.85	35.14	31.66	72.95	54.49	28.71	68.06	3.48
ETBW9470	Field_2021	2	4	148	3.52	4.35	2.92	2.22	1.83	48.05	48.27	47.86	44.15	34.53	65.41	52.73	29.37	66.71	3.54
ETBW8751	Field_2021	2	4	184	2.55	4.23	2.96	2.41	1.68	41.09	41.36	40.98	37.65	32.27	57.04	46.65	37.18	52.82	3.12
Galil	Field_2021	2	4	5	2.25	4.02	2.53	2.15	1.45	40.94	40.44	39.56	36.85	31.73	64.28	53.56	34.22	62.43	2.76
ETBW172082	Field_2021	2	4	195	2.36	3.66	2.24	1.85	1.51	48.55	48.25	46.39	44.66	36.18	59.66	50.94	34.78	53.17	2.72
ETBW9093	Field_2021	2	4	158	2.81	3.74	2.62	2.37	1.65	49.14	49.92	47.88	45.41	38.57	63.54	52.75	46.09	48.92	2.46
ETBW9184	Field_2021	2	4	174	2.34	3.65	1.88	1.71	1.38	44.65	45.75	44.24	41.69	34.38	62.85	54.78	49.15	47.38	2.38
ETBW8797	Field_2021	2	4	115	1.97	3.44	2.35	2.06	1.52	45.29	47.12	45.93	43.89	32.46	60.18	50.56	32.71	54.29	2.53
ETBW9110	Field_2021	2	4	147	2.94	4.22	2.87	2.54	1.81	50.21	51.05	50.29	48.68	35.78	56.82	49.63	35.62	50.64	2.47
ETBW9169	Field_2021	2	4	149	2.87	4.19	2.86	2.55	1.76	48.82	48.85	47.08	45.96	35.74	63.48	54.35	32.13	62.96	2.58
ETBW9185	Field_2021	2	5	180	2.69	3.98	2.94	2.71	1.64	48.59	49.28	47.53	45.44	34.09	46.37	45.82	47.54	45.87	2.42
Kubsa	Field_2021	2	5	24	2.18	3.25	1.98	1.81	1.37	40.26	41.93	40.15	38.04	31.76	73.65	56.19	28.35	72.07	3.57
ETBW8585	Field_2021	2	5	168	3.07	3.92	2.75	2.46	1.84	39.73	39.57	38.21	36.01	30.15	47.23	45.62	48.66	46.25	2.56
ETBW172938	Field_2021	2	5	193	2.14	3.28	2.56	1.81	1.53	48.92	48.12	47.72	44.54	34.02	69.51	49.84	30.57	67.31	3.14
ETBW8945	Field_2021	2	5	99	2.22	3.14	2.87	2.08	1.26	43.65	44.25	42.31	40.61	31.79	60.93	51.32	45.78	46.78	2.28
ETBW9104	Field_2021	2	5	120	2.58	3.55	2.67	2.36	1.42	43.98	44.68	43.07	41.34	32.55	75.06	65.18	25.39	75.63	3.15
ETBW9473	Field_2021	2	5	128	3.17	4.04	2.85	2.51	1.85	49.34	48.96	47.11	45.57	36.13	66.78	49.76	31.04	64.42	3.07
WANE	Field_2021	2	5	187	3.02	4.16	2.87	2.56	1.57	44.02	45.26	44.53	41.71	32.48	72.19	53.79	28.11	68.59	3.22
ETBW8735	Field_2021	2	5	153	2.85	3.66	2.77	2.38	1.73	46.16	46.82	45.19	43.28	33.54	75.14	64.58	25.62	76.14	3.08
ETBW9140	Field_2021	2	5	144	3.18	4.24	2.65	1.91	1.66	45.71	45.91	43.64	41.23	31.69	64.25	54.73	29.33	65.47	3.16
ETBW9175	Field_2021	2	5	160	2.16	2.88	2.24	1.73	1.22	41.88	42.45	41.27	39.62	32.95	62.31	54.26	29.94	63.95	2.85
ETBW9066	Field_2021	2	5	185	2.78	3.25	2.76	1.94	1.55	44.14	44.93	43.42	40.35	33.22	71.68	46.52	27.45	72.09	3.35
ETBW9029	Field_2021	2	5	175	3.12	3.88	3.21	2.37	1.71	40.91	50.58	44.65	41.49	32.77	67.02	52.45	28.36	65.81	3.23
KBG01	Field_2021	2	5	9	3.14	4.28	1.96	1.75	1.87	45.25	46.39	45.86	43.28	32.98	60.52	52.49	46.27	45.72	2.36
ETBW8584	Field_2021	2	6	166	2.65	3.75	2.84	2.51	1.69	45.69	46.31	44.16	42.05	33.45	70.98	62.17	27.58	67.15	3.41
ETBW172936	Field_2021	2	6	192	3.26	4.42	3.02	2.67	2.05	51.35	52.06	51.22	47.81	37.84	69.46	55.28	29.02	67.28	3.37
ETBW9137	Field_2021	2	6	140	3.17	4.07	2.65	2.41	1.86	51.75	52.95	51.43	49.16	39.02	60.45	52.33	49.31	40.36	3.11
Katar	Field_2021	2	6	25	2.28	4.05	2.26	2.08	1.41	39.91	38.98	37.52	35.34	29.55	46.74	45.74	47.82	45.39	2.35
Bobicho	Field_2021	2	6	29	1.86	3.67	2.85	2.04	1.26	32.53	43.33	41.75	39.12	32.87	69.15	49.35	32.73	61.55	2.92
ETBW8777	Field_2021	2	6	176	2.36	3.82	2.28	1.57	1.42	47.68	49.55	48.42	45.65	36.81	62.57	52.69	45.84	45.73	2.32
ETBW9139	Field_2021	2	6	142	2.12	3.74	2.96	2.47	1.76	49.54	49.98	48.83	46.22	38.34	71.24	56.48	30.55	66.26	3.46
ETBW8577	Field_2021	2	6	159	2.74	4.13	2.56	2.36	1.87	50.78	51.62	50.75	48.01	39.59	72.09	58.63	29.76	67.54	3.24
ETBW9001	Field_2021	2	6	181	3.15	3.79	2.83	2.34	1.64	48.44	47.92	45.07	43.11	34.48	67.89	57.45	32.27	63.18	3.22
ETBW9279	Field_2021	2	6	172	2.65	3.94	2.67	2.23	1.58	48.85	49.22	47.56	45.38	33.76	59.85	50.26	42.68	47.39	2.75
ETBW9295	Field_2021	2	6	132	2.72	4.37	2.81	2.16	1.77	49.94	48.57	47.43	45.05	36.12	68.32	45.72	31.69	65.02	3.32
ETBW9108	Field_2021	2	6	143	3.27	4.24	2.75	1.97	1.82	46.52	47.24	46.67	44.71	34.18	70.65	49.05	32.07	62.91	3.08
ETBW8640	Field_2021	2	6	161	3.15	4.22	3.06	2.44	1.86	44.42	44.81	43.58	41.16	31.04	65.41	56.92	32.61	60.45	2.98
ETBW8772	Field_2021	2	6	165	2.84	4.51	2.64	2.25	1.78	46.78	47.41	46.32	44.72	32.96	74.23	53.81	27.48	71.02	3.57
ETBW9220	Field_2021	2	7	124	3.44	4.32	2.81	2.17	1.85	48.37	49.08	47.59	45.33	35.63	72.45	52.64	27.62	70.61	3.48
ETBW9183	Field_2021	2	7	164	3.68	4.26	2.83	2.44	1.96	49.91	51.25	49.68	46.54	36.02	69.36	49.35	31.45	63.87	3.17
ETBW8881	Field_2021	2	7	182	3.05	4.17	2.95	2.57	1.83	39.58	38.91	37.85	35.66	28.72	56.78	48.97	33.05	58.03	2.75
ETBW9402	Field_2021	2	7	81	2.87	3.85	2.76	2.08	1.65	48.93	49.74	48.45	45.61	34.28	71.54	59.03	29.16	64.59	3.12
ETBW9177	Field_2021	2	7	169	3.12	4.08	2.85	2.56	1.79	49.06	48.86	46.69	44.05	33.17	71.65	61.46	28.75	68.72	3.23
Pavon76	Field_2021	2	7	22	2.74	4.13	2.71	2.25	1.37	46.43	46.54	45.76	42.57	32.23	55.26	47.53	38.91	52.38	2.57
ETBW8289	Field_2021	2	7	156	2.16	4.35	2.55	2.04	1.56	41.51	45.81	44.35	42.33	34.07	56.84	47.91	38.54	53.47	2.85
ETBW9109	Field_2021	2	7	145	2.18	3.54	2.67	2.15	1.44	45.92	46.55	45.19	44.73	35.62	68.57	47.05	30.12	62.94	3.24
ETBW9176	Field_2021	2	7	167	2.55	4.11	3.05	2.34	1.74	42.52	43.09	41.54	40.38	31.66	63.48	56.31	49.22	46.25	3.35
Dereselign	Field_2021	2	7	32	2.19	3.51	2.07	1.72	1.42	40.62	41.45	40.13	38.84	29.31	61.25	54.17	47.63	47.63	2.68
Meraro	Field_2021	2	7	6	2.73	3.45	2.99	1.95	1.63	50.23	51.46	49.38	46.87	36.95	69.43	52.44	31.47	67.14	3.14
ETBW9095	Field_2021	2	7	157	3.02	4.61	2.88	2.65	1.89	45.82	46.56	44.75	41.92	31.53	54.36	45.26	38.86	52.86	2.78
ETBW172862	Field_2021	2	7	189	2.48	3.67	2.98	2.63	1.67	46.43	46.97	45.51	43.47	33.36	72.58	53.35	27.83	70.23	3.45
ETBW8817	Field_2021	2	7	51	2.72	3.84	2.55	2.37	1.82	44.65	45.08	44.26	42.28	31.88	73.25	61.82	27.49	71.04	3.22
ETBW8303	Field_2021	2	8	152	2.77	4.26	2.72	2.36	1.81	44.85	45.65	43.08	41.44	42.16	73.92	65.71	26.15	72.68	3.15
Bolo	Field_2021	2	8	10	3.25	4.41	3.57	2.71	1.64	47.05	49.07	47.35	44.15	35.24	68.46	54.06	32.94	65.44	2.93
ETBW8818	Field_2021	2	8	56	2.13	3.46	2.93	2.44	1.37	39.84	39.92	38.48	36.53	30.51	62.75	54.24	47.43	53.28	2.58
ETBW9134	Field_2021	2	8	137	2.37	3.47	2.46	2.18	1.26	46.65	47.93	45.87	43.05	34.77	70.59	56.95	28.71	65.33	2.91
Laketch	Field_2021	2	8	15	2.36	3.72	2.51	2.37	1.38	42.81	43.94	42.59	40.32	31.02	68.57	54.08	28.92	63.47	2.84
ETBW172864	Field_2021	2	8	190	2.32	3.61	1.99	1.75	1.41	49.48	49.71	47.87	45.12	36.54	57.25	49.42	27.25	54.22	2.43
Tay	Field_2021	2	8	30	2.58	3.92	2.65	2.51	1.92	48.07	49.58	48.31	45.18	35.98	71.51	57.33	29.08	65.82	3.27
Dandaa	Field_2021	2	8	33	2.74	3.88	2.81	2.37	1.75	48.46	46.25	45.91	45.23	35.11	70.78	54.81	29.76	62.75	3.12
Kakaba	Field_2021	2	8	13	3.11	4.21	2.67	2.29	1.77	41.48	40.32	39.94	38.66	30.56	62.85	52.76	32.65	51.48	2.56
Ogolcho	Field_2021	2	8	4	2.32	3.52	1.88	1.67	1.36	42.61	41.86	41.79	40.54	31.84	65.73	56.19	31.52	62.54	2.78
Alidoro	Field_2021	2	8	34	2.39	4.08	2.85	2.51	1.76	51.03	50.25	49.78	47.05	38.37	76.55	66.72	25.13	76.32	4.35
Biqa	Field_2021	2	8	45	2.06	3.82	2.73	2.04	1.45	43.14	42.31	41.45	40.28	30.92	60.49	47.51	34.38	60.11	2.82
ETBW8489	Field_2021	2	8	105	1.95	3.25	2.71	2.18	1.32	47.01	46.35	44.08	42.26	34.18	58.44	48.94	32.55	62.05	2.95
ETBW9450	Field_2021	2	8	65	2.54	3.46	2.53	2.37	1.48	40.93	40.56	39.73	38.16	31.54	58.73	49.25	30.79	63.21	2.83
ETBW8800	Field_2021	2	9	68	3.12	3.66	2.57	2.33	1.82	49.52	48.71	46.53	44.22	36.45	67.19	56.35	28.46	57.38	3.32
ETBW8905	Field_2021	2	9	52	3.07	4.12	2.85	2.56	1.64	50.21	49.33	47.91	45.63	35.81	67.15	54.97	30.75	64.18	3.24
Galema	Field_2021	2	9	42	2.28	4.06	2.74	2.35	1.75	42.38	41.55	40.12	38.87	31.25	61.23	54.01	48.28	45.66	2.25
ETBW8907	Field_2021	2	9	53	2.51	3.72	2.97	2.41	1.65	41.47	40.32	39.85	37.98	30.67	60.56	52.44	45.92	47.01	2.42
ETBW8840	Field_2021	2	9	183	2.36	3.75	2.68	2.49	1.78	47.82	46.45	45.24	44.86	32.42	72.68	58.26	26.85	72.52	3.36
Kulkulu	Field_2021	2	9	8	3.42	4.43	2.85	2.62	1.86	42.96	42.07	41.26	40.19	30.68	59.67	46.02	32.51	56.99	2.75
Dinknesh	Field_2021	2	9	2	2.41	3.94	2.96	2.24	1.55	45.35	44.92	44.88	42.52	32.64	71.36	52.56	27.69	70.13	2.77
Kingbird	Field_2021	2	9	47	3.25	4.25	3.08	2.78	2.02	45.08	44.65	42.06	40.93	31.77	69.22	57.13	28.14	67.35	3.34
Sofumar	Field_2021	2	9	27	2.38	3.44	2.14	1.51	1.36	41.48	40.51	39.83	37.17	28.95	60.83	52.08	45.66	47.82	2.48
Honqolo	Field_2021	2	9	46	2.14	3.45	2.08	1.68	1.44	42.93	42.37	41.03	38.58	31.39	62.53	54.97	46.21	47.68	2.27
Manduyo	Field_2021	2	9	48	2.69	3.67	2.64	2.35	1.58	42.97	42.11	40.92	38.15	29.32	72.35	63.25	27.32	70.53	3.26
Tossa	Field_2021	2	9	3	3.51	4.17	3.26	3.01	2.13	39.49	39.27	37.91	36.44	28.61	74.82	65.47	26.15	73.29	3.52
Tsehay	Field_2021	2	9	49	3.82	4.86	3.34	2.71	2.05	50.36	49.66	48.84	46.31	38.02	76.53	72.08	25.43	76.24	4.31
Dashen	Field_2021	2	9	23	3.55	4.81	2.37	2.15	1.77	49.18	47.65	45.55	42.83	36.82	80.68	73.23	25.27	76.81	3.62
Gasay	Field_2021	2	10	12	3.12	4.05	2.47	1.88	1.63	44.85	44.38	42.58	39.78	32.12	62.87	49.21	32.96	62.44	2.63
ETBW9396	Field_2021	2	10	80	2.17	3.28	2.75	1.79	1.52	49.51	48.06	46.13	44.42	36.57	60.45	47.39	33.62	54.16	2.96
ETBW9026	Field_2021	2	10	70	3.08	3.94	2.91	2.53	1.75	44.72	44.31	43.94	41.77	34.36	65.81	52.83	31.48	63.48	3.15
ETBW9107	Field_2021	2	10	135	3.21	3.81	2.56	2.37	1.74	47.04	46.75	46.45	43.25	34.68	67.15	54.96	29.57	65.89	3.24
ETBW9433	Field_2021	2	10	71	3.46	3.76	3.25	3.04	1.87	42.56	41.55	39.85	37.23	30.63	68.32	45.33	32.61	62.52	3.12
ETBW8903	Field_2021	2	10	50	2.27	3.66	2.62	2.47	1.56	46.16	45.43	43.51	41.75	31.85	59.57	52.46	45.72	47.23	2.83
Hoggana	Field_2021	2	10	16	2.35	3.81	2.45	2.08	1.43	41.27	40.65	38.92	36.08	30.34	52.44	42.25	48.13	45.61	2.55
ETBW8923	Field_2021	2	10	61	2.48	3.41	2.72	1.97	1.36	47.95	46.72	45.76	43.95	34.01	61.79	56.89	34.25	60.27	2.65
ET13A2	Field_2021	2	10	41	2.95	4.26	2.51	2.85	1.72	43.42	42.03	40.43	38.15	31.75	75.84	64.92	25.33	75.49	3.38
ETBW8827	Field_2021	2	10	60	3.36	4.56	2.88	2.47	1.81	41.36	40.18	39.23	37.52	30.74	76.05	55.48	29.45	72.52	3.12
ETBW9440	Field_2021	2	10	76	3.27	4.12	3.02	2.55	1.53	39.54	39.73	37.04	35.44	27.83	57.18	49.16	44.63	48.02	2.62
Huluka	Field_2021	2	10	17	2.57	4.24	2.78	2.25	1.86	41.05	39.71	37.82	34.07	30.15	62.54	52.87	32.05	58.64	3.14
Dure	Field_2021	2	10	21	2.25	3.47	2.65	2.11	1.57	40.08	40.55	38.36	35.65	29.28	67.22	49.71	28.56	65.16	2.78
Gambo	Field_2021	2	10	37	3.18	4.21	3.27	2.92	1.65	42.17	43.89	42.01	38.96	31.61	64.75	46.52	32.39	62.13	2.63
ETBW8675	Field_2021	2	11	110	2.43	3.85	2.73	2.28	1.53	47.18	48.76	46.54	44.38	37.12	69.54	54.12	47.08	45.88	2.72
ETBW9422	Field_2021	2	11	94	2.66	3.67	2.53	1.98	1.76	49.96	50.31	47.92	45.68	39.06	72.13	48.07	27.36	71.42	2.86
Shorima	Field_2021	2	11	14	3.27	3.95	3.06	2.85	1.92	45.35	44.82	42.27	39.43	32.95	68.82	47.03	30.71	64.91	2.94
Sulla	Field_2021	2	11	11	3.62	4.51	2.77	2.36	1.89	46.85	45.75	43.45	41.75	33.21	67.55	46.45	32.64	63.46	3.62
ETBW9414	Field_2021	2	11	85	2.81	3.87	2.54	2.55	1.88	42.95	42.19	40.94	38.61	31.47	59.65	52.48	47.81	45.36	2.55
Digelu	Field_2021	2	11	36	2.43	4.12	2.58	1.97	1.65	40.92	39.31	36.48	35.67	29.83	60.18	53.45	45.79	49.25	2.47
ETBW9424	Field_2021	2	11	86	2.85	3.78	2.64	2.57	1.47	39.88	39.87	37.35	34.13	28.83	60.74	52.09	32.18	55.73	2.56
ETBW9378	Field_2021	2	11	75	3.14	3.96	2.75	1.93	1.68	41.36	42.91	39.84	37.66	31.95	71.26	48.91	28.72	62.58	2.98
ETBW8816	Field_2021	2	11	55	3.58	4.73	3.21	2.35	1.82	52.11	51.55	49.71	46.42	38.35	68.82	53.67	30.25	62.37	3.05
ETBW9438	Field_2021	2	11	74	1.23	2.98	2.54	1.84	1.16	42.75	42.96	40.89	37.61	29.05	64.75	52.78	48.04	45.15	2.44
ETBW9409	Field_2021	2	11	90	2.67	4.22	3.13	1.95	1.25	40.16	39.33	37.72	35.42	28.81	57.33	48.21	33.97	60.84	2.53
ETBW9436	Field_2021	2	11	73	3.44	4.31	2.85	2.36	1.63	41.22	41.38	39.36	36.24	30.74	76.05	63.19	25.48	76.32	2.74
Millennium	Field_2021	2	11	7	3.43	4.69	3.12	2.15	2.17	41.85	39.91	37.13	35.49	29.32	59.65	39.22	34.86	58.31	2.52
ETBW8492	Field_2021	2	11	107	4.24	5.06	2.98	2.86	2.22	45.61	45.94	43.08	41.31	32.87	73.88	54.16	26.21	75.49	3.68
ETBW9411	Field_2021	2	12	82	3.79	4.87	3.81	3.15	2.45	48.72	49.19	47.34	44.83	36.25	65.91	52.11	29.56	65.77	2.7
ETBW8725	Field_2021	2	12	108	3.81	4.87	3.74	2.66	2.27	49.58	50.66	48.25	45.96	37.33	72.35	57.95	27.35	71.06	3.41
Sirbo	Field_2021	2	12	28	2.38	4.12	2.65	2.21	1.23	44.21	45.57	43.41	41.23	32.07	61.47	55.23	39.05	47.04	2.32
ETBW9445	Field_2021	2	12	67	2.67	4.52	2.74	2.38	1.42	45.83	45.52	43.09	40.98	31.44	55.31	44.32	37.52	49.26	2.38
Menze	Field_2021	2	12	1	2.61	3.63	2.56	2.42	1.47	40.18	40.78	38.35	36.16	27.63	58.47	49.38	42.58	45.72	2.24
ETBW9404	Field_2021	2	12	92	2.83	4.37	2.68	2.55	1.51	46.27	45.95	45.61	41.27	35.48	58.47	50.75	43.22	45.56	2.55
ETBW8070	Field_2021	2	12	58	2.27	3.18	2.51	2.23	1.32	48.11	49.54	47.36	44.05	36.55	58.35	51.24	45.89	42.93	2.38
ETBW8260	Field_2021	2	12	103	3.44	4.11	2.53	2.42	1.86	48.27	48.97	46.14	44.22	37.04	65.43	52.49	32.67	62.81	3.25
ETBW9027	Field_2021	2	12	69	3.52	3.96	2.83	2.61	2.28	48.75	48.91	46.78	43.75	35.02	73.24	56.91	27.56	70.26	3.45
ETBW8901	Field_2021	2	12	88	3.28	3.24	3.16	2.84	2.12	45.62	46.23	44.58	41.74	34.08	67.45	52.28	29.21	65.96	2.74
ETBW8261	Field_2021	2	12	104	2.39	3.67	2.52	2.41	1.45	40.56	38.92	36.12	34.07	28.56	61.05	53.29	45.43	49.22	2.56
Hawii	Field_2021	2	12	31	2.23	3.74	2.58	1.93	1.36	41.42	39.66	37.85	35.45	31.27	62.18	51.42	47.68	45.63	2.37
ETBW8823	Field_2021	2	12	63	3.52	4.58	3.17	2.72	2.04	45.74	45.26	43.03	41.17	35.93	57.31	52.83	35.76	52.97	2.48
ETBW9406	Field_2021	2	12	93	3.24	4.73	3.19	2.48	1.78	51.65	49.64	47.44	45.71	36.82	57.92	52.25	34.02	60.75	2.55
Simba	Field_2021	2	13	26	2.55	3.85	2.53	2.14	1.55	40.22	40.54	38.41	35.11	31.66	62.74	54.61	47.55	45.48	2.5
ETBW9444	Field_2021	2	13	66	3.27	3.97	2.75	2.54	2.06	42.92	42.28	40.77	38.14	36.15	65.28	47.37	35.71	57.16	2.54
ETBW9413	Field_2021	2	13	84	2.87	3.81	2.57	2.43	1.84	39.74	38.94	36.12	34.35	28.18	58.63	51.89	45.13	47.21	2.61
K62954A	Field_2021	2	13	39	3.22	4.07	3.75	2.72	1.98	41.46	41.84	40.63	37.29	30.56	61.25	52.76	37.54	62.08	2.54
Mitike	Field_2021	2	13	43	3.96	5.01	2.89	2.71	2.14	45.94	47.51	46.03	44.21	33.95	72.18	59.84	28.39	72.59	3.06
ETBW8491	Field_2021	2	13	106	3.94	4.36	3.84	2.76	2.16	41.27	41.58	39.42	37.53	28.25	70.56	58.29	29.09	68.55	2.84
K6290Bulk	Field_2021	2	13	44	2.38	4.26	2.87	2.15	1.54	46.52	45.44	43.26	40.75	36.52	59.37	50.48	46.71	45.62	2.56
ETBW8486	Field_2021	2	13	117	3.46	4.85	3.18	2.65	2.14	45.01	45.43	43.76	42.05	32.77	68.43	56.32	30.92	64.87	2.87
ETBW8944	Field_2021	2	13	97	2.26	3.44	2.61	2.36	1.71	42.06	42.46	41.32	38.55	28.05	62.15	54.88	47.34	45.28	2.82
ETBW9068	Field_2021	2	13	116	2.84	3.96	2.75	2.14	1.53	44.71	45.13	43.59	41.23	32.53	62.38	51.42	45.82	49.04	2.51
ETBW8654	Field_2021	2	13	118	2.95	4.12	2.56	2.27	1.65	46.75	45.71	44.15	42.86	35.38	57.62	52.05	45.27	48.92	2.85
ETBW8987	Field_2021	2	13	101	3.17	4.35	2.82	2.46	1.67	40.63	41.39	39.45	37.87	28.22	65.17	55.78	33.42	62.28	2.72
ETBW9410	Field_2021	2	13	91	3.26	4.51	3.02	2.24	1.76	38.96	39.44	37.92	35.34	26.33	71.54	52.64	29.76	63.75	2.78
ETBW8659	Field_2021	2	13	121	3.36	4.38	2.89	2.37	1.82	49.32	50.32	48.15	45.21	36.24	58.23	50.92	34.05	61.09	2.85
Enkoy	Field_2021	2	14	40	3.23	4.57	3.12	2.35	1.45	49.86	51.11	49.96	46.09	38.58	57.11	48.51	42.38	48.91	2.63
Doddota	Field_2021	2	14	38	2.42	4.16	2.11	1.75	1.33	40.88	41.64	40.08	37.02	28.64	63.48	54.76	47.29	45.57	2.46
ETBW9221	Field_2021	2	14	126	2.82	3.75	2.54	2.22	1.52	41.85	42.46	40.12	37.35	31.91	59.37	52.43	45.64	47.15	2.65
ETBW8668	Field_2021	2	14	109	2.29	3.86	2.15	1.87	1.38	42.02	43.94	41.16	39.82	29.66	61.04	53.79	47.04	45.23	2.55
ETBW8820	Field_2021	2	14	57	2.72	3.71	2.88	2.14	1.43	41.75	42.99	41.42	38.73	28.24	63.22	54.81	46.83	46.92	2.46
ETBW9449	Field_2021	2	14	64	2.44	3.51	2.32	2.05	1.28	40.77	42.51	40.84	37.93	29.02	62.45	56.37	47.35	45.29	2.53
ETBW8597	Field_2021	2	14	114	2.38	3.64	2.49	1.75	1.45	46.78	47.08	45.35	42.87	35.45	62.47	52.36	47.51	45.88	2.47
ETBW9089	Field_2021	2	14	129	3.61	4.69	3.22	2.76	2.02	48.11	49.76	47.61	44.32	36.26	69.28	54.38	32.17	62.04	3.14
ETBW9305	Field_2021	2	14	125	2.83	3.92	2.71	2.36	1.61	49.86	50.48	48.39	45.73	38.04	62.15	52.87	47.25	63.47	2.48
ETBW8974	Field_2021	2	14	102	2.12	3.36	2.46	1.82	1.53	44.62	45.15	43.58	42.91	32.82	64.38	56.41	48.32	45.68	2.42
Hidasie	Field_2021	2	14	20	3.48	5.01	3.32	2.41	1.87	48.03	49.92	48.88	46.65	35.02	67.45	54.83	32.11	62.03	2.92
ETBW9416	Field_2021	2	14	87	3.27	4.47	3.05	2.65	1.68	49.37	52.12	50.18	47.07	38.32	62.37	54.45	34.27	61.54	2.77
ETBW9102	Field_2021	2	14	133	2.37	3.82	2.67	2.18	1.26	43.24	44.95	42.55	40.11	31.84	59.06	48.16	42.84	49.72	2.83
ETBW9384	Field_2021	2	14	79	2.54	3.75	2.42	1.85	1.37	47.19	48.77	46.49	43.05	34.69	54.92	45.34	45.62	47.86	2.42
