# Supplementary material for: Evaluation of bread wheat (Triticum aestivum L.) genotypes for drought tolerance using morpho-physiological traits under drought-stressed and well-watered conditions
Source: PLoS One. 2023 May 4;18(5):e0283347. doi: 10.1371/journal.pone.0283347 (PMC10159169; doi:10.1371/journal.pone.0283347)
Supplement: S3 File — (XLSX) [file pone.0283347.s021.xlsx]

## Sheet: Sheet1
Data of Physiological Traits under Well-watered conditions
Genotype	Env	Rep	Block	Trt	CTDH	CTDA	CTDM	CTDD	CTDR	SPADH	SPADA	SPADM	SPADD	SPADR	RWC	ELWR	RWL	LMSI
Menze	GH_2020	1	1	1	2.29	3.94	2.35	2.16	1.24	42.62	47.44	45.91	39.67	35.56	50.84	42.37	36.24	68.52
Dinknesh	GH_2020	1	1	2	3.04	3.52	2.64	2.48	1.86	48.51	50.75	48.07	45.95	39.68	73.54	58.61	48.17	84.22
Tossa	GH_2020	1	1	3	2.46	4.11	2.66	2.24	1.13	43.26	43.72	42.61	40.53	34.83	68.25	50.73	42.85	71.05
Ogolcho	GH_2020	1	1	4	2.05	3.19	2.21	1.64	0.98	39.92	41.96	39.74	37.52	31.55	55.71	43.02	37.43	69.38
Galil	GH_2020	1	1	5	2.96	4.18	3.07	2.74	1.16	41.68	38.25	37.43	36.97	31.72	67.93	50.65	44.16	72.55
Meraro	GH_2020	1	1	6	3.02	4.52	3.04	2.37	1.39	49.15	47.78	46.58	43.88	34.94	66.27	50.46	42.35	71.16
Millennium	GH_2020	1	1	7	2.88	3.89	1.99	1.75	1.42	48.72	47.77	46.69	44.35	37.07	68.41	50.88	44.29	72.81
Kulkulu	GH_2020	1	1	8	2.76	3.62	2.81	2.15	1.68	40.21	39.28	38.54	36.75	32.62	61.55	46.24	39.08	71.53
KBG01	GH_2020	1	1	9	3.12	4.14	3.38	2.62	1.77	42.52	42.43	41.26	40.36	33.78	63.75	49.32	41.74	82.06
Bolo	GH_2020	1	1	10	3.18	4.51	3.49	2.15	1.34	39.65	39.97	38.14	36.45	32.69	62.58	46.87	38.67	84.37
Sulla	GH_2020	1	1	11	2.84	3.46	2.91	2.17	1.32	43.81	43.32	41.84	40.43	34.82	57.82	44.53	38.41	71.28
Gasay	GH_2020	1	1	12	2.93	3.68	2.28	1.92	1.35	45.11	43.98	41.52	40.17	35.74	58.16	45.92	39.58	71.85
Kakaba	GH_2020	1	1	13	3.25	4.72	2.97	1.98	1.46	43.22	43.71	40.93	38.95	35.96	71.45	53.07	47.66	76.54
Shorima	GH_2020	1	1	14	2.94	3.96	2.88	2.14	1.38	44.29	42.48	41.32	39.63	32.65	59.61	45.21	36.73	74.22
Laketch	GH_2020	1	2	15	1.98	2.94	2.25	1.88	1.26	40.54	39.16	37.84	36.51	30.02	55.27	43.19	36.19	71.76
Hoggana	GH_2020	1	2	16	2.15	3.21	1.76	1.73	1.32	42.75	43.53	41.27	39.84	32.53	61.34	47.55	40.12	73.84
Huluka	GH_2020	1	2	17	2.96	4.21	3.02	2.93	1.58	41.98	42.21	40.38	38.86	34.61	63.03	42.83	38.55	70.35
Abola	GH_2020	1	2	18	3.88	4.93	3.24	2.38	1.74	50.06	52.04	47.82	46.35	40.28	64.55	48.66	42.89	79.33
Tusie	GH_2020	1	2	19	3.72	4.82	3.26	2.99	1.68	49.18	49.85	48.05	43.44	37.26	74.62	54.14	48.01	83.56
Hidasie	GH_2020	1	2	20	2.46	4.16	2.63	2.64	1.72	45.61	44.92	43.16	41.53	36.31	62.83	46.73	41.53	74.25
Dure	GH_2020	1	2	21	2.95	4.34	2.94	2.28	1.71	45.08	45.64	43.12	40.84	35.62	57.36	44.81	37.25	72.94
Pavon76	GH_2020	1	2	22	2.23	3.91	2.28	1.65	1.22	44.93	43.25	42.34	39.37	32.94	63.46	48.57	42.76	76.51
Dashen	GH_2020	1	2	23	2.68	3.76	2.75	1.78	1.18	40.52	42.67	40.48	39.25	33.92	61.85	45.19	40.38	72.77
Kubsa	GH_2020	1	2	24	3.11	4.38	3.14	2.66	1.86	41.85	42.23	40.76	37.74	31.85	58.07	44.95	36.95	71.63
Katar	GH_2020	1	2	25	3.29	4.56	2.97	2.41	1.78	41.92	41.88	40.34	38.51	32.91	46.65	37.12	26.44	71.28
Simba	GH_2020	1	2	26	2.83	4.24	2.85	2.22	1.26	38.42	39.45	37.72	35.11	30.64	48.21	40.45	28.56	74.13
Sofumar	GH_2020	1	2	27	2.56	3.92	2.37	2.06	1.28	46.07	48.13	46.94	44.15	37.53	55.34	44.22	39.32	72.52
Sirbo	GH_2020	1	2	28	3.12	3.76	2.38	2.12	1.36	48.01	47.54	45.22	43.63	38.25	71.39	52.36	47.69	74.37
Bobicho	GH_2020	1	3	29	2.71	3.45	2.44	2.03	1.45	41.16	43.34	41.77	39.96	32.56	60.12	44.74	36.88	71.45
Tay	GH_2020	1	3	30	1.94	1.94	2.65	2.11	1.82	44.71	45.28	44.29	41.62	35.83	68.44	52.03	47.04	74.21
Hawii	GH_2020	1	3	31	2.61	4.39	3.61	2.92	2.43	42.08	42.35	41.14	40.82	34.76	63.17	47.68	37.46	74.46
Dereselign	GH_2020	1	3	32	2.34	4.05	2.65	2.13	1.38	43.23	43.38	42.05	40.81	37.45	60.08	45.83	36.97	74.17
Dandaa	GH_2020	1	3	33	2.75	4.31	2.29	1.92	1.51	46.15	45.86	43.57	41.35	36.78	71.66	54.17	47.15	74.98
Alidoro	GH_2020	1	3	34	3.02	4.46	2.94	1.86	1.47	49.81	49.73	47.32	45.98	38.33	74.26	58.51	48.63	84.75
MadaWelabu	GH_2020	1	3	35	2.97	4.27	2.98	1.95	1.72	44.52	42.95	40.25	39.43	32.62	57.48	47.25	37.11	74.16
Digelu	GH_2020	1	3	36	2.14	3.42	2.17	1.84	1.28	43.03	43.37	42.66	40.51	32.96	53.71	38.49	26.74	73.84
Gambo	GH_2020	1	3	37	2.78	3.68	2.63	1.86	1.53	42.25	44.75	42.28	41.73	36.27	66.52	54.92	47.31	72.65
Doddota	GH_2020	1	3	38	2.33	3.81	2.42	1.71	1.15	40.88	41.15	40.93	38.54	33.94	57.23	46.38	36.75	73.82
K62954A	GH_2020	1	3	39	2.58	4.22	2.38	2.16	1.78	41.57	42.44	41.82	39.79	34.05	58.71	48.43	37.12	74.59
Enkoy	GH_2020	1	3	40	3.68	4.98	2.77	2.25	1.96	47.52	47.74	45.93	42.22	36.45	55.62	50.76	38.91	78.44
ET13A2	GH_2020	1	3	41	3.74	5.06	4.11	2.72	1.76	51.57	49.68	48.83	45.63	37.58	71.22	57.64	48.86	81.26
Galema	GH_2020	1	3	42	2.52	4.12	2.63	1.97	1.21	43.87	45.31	43.44	42.64	38.23	51.88	45.95	38.15	69.78
Mitike	GH_2020	1	4	43	2.55	3.88	2.49	2.14	1.51	45.28	44.56	42.87	41.55	35.24	47.76	42.19	37.62	70.76
K6290Bulk	GH_2020	1	4	44	2.71	3.92	2.73	1.89	1.42	48.91	50.01	49.12	47.13	38.46	58.24	42.86	36.54	71.57
Biqa	GH_2020	1	4	45	2.19	3.47	2.23	1.86	1.57	44.76	43.68	42.74	40.92	36.84	60.35	47.79	37.47	74.61
Honqolo	GH_2020	1	4	46	2.36	4.31	2.42	2.12	1.36	45.41	47.66	45.37	43.83	35.29	63.07	49.13	37.83	72.54
Kingbird	GH_2020	1	4	47	3.97	4.95	3.51	2.92	1.42	50.38	49.17	48.48	46.89	39.32	60.75	48.27	37.15	74.66
Manduyo	GH_2020	1	4	48	3.62	4.66	3.53	2.48	1.91	48.06	47.96	45.09	43.14	37.57	62.82	43.91	36.94	71.67
Tsehay	GH_2020	1	4	49	2.98	4.51	2.98	1.79	1.64	46.21	46.35	44.47	42.53	36.15	70.18	52.48	46.28	72.24
ETBW8903	GH_2020	1	4	50	1.96	2.24	1.69	1.52	1.23	49.84	48.75	47.36	45.51	37.76	63.22	50.32	39.42	74.87
ETBW8817	GH_2020	1	4	51	2.73	4.21	2.26	1.95	1.35	43.88	45.03	43.75	42.36	35.61	59.31	50.77	36.77	74.65
ETBW8905	GH_2020	1	4	52	2.85	4.16	2.92	2.13	1.54	48.96	47.94	45.42	43.95	36.88	58.62	47.65	37.43	74.28
ETBW8907	GH_2020	1	4	53	2.67	3.94	2.65	2.27	1.42	45.68	46.23	45.56	42.77	36.24	56.04	46.82	36.97	72.91
ETBW8908	GH_2020	1	4	54	2.99	3.97	2.83	1.92	1.17	40.78	40.75	39.98	37.63	34.84	57.25	43.04	36.25	72.32
ETBW8816	GH_2020	1	4	55	3.08	3.92	2.94	2.11	1.25	50.71	49.16	47.73	45.97	38.93	72.68	58.67	48.96	82.07
ETBW8818	GH_2020	1	4	56	2.52	4.18	2.63	1.96	1.11	39.26	39.91	38.28	36.55	31.42	62.49	48.29	38.61	74.41
ETBW8820	GH_2020	1	5	57	2.15	3.72	2.09	1.41	0.94	44.72	44.42	43.35	40.95	32.28	58.64	46.58	36.57	72.68
ETBW8070	GH_2020	1	5	58	2.84	3.46	2.88	1.78	1.48	49.11	49.34	47.92	45.27	39.45	60.33	48.15	36.27	78.74
ETBW8831	GH_2020	1	5	59	3.44	5.19	3.45	2.71	2.01	45.62	45.88	44.12	42.02	38.21	61.85	50.23	38.79	74.23
ETBW8827	GH_2020	1	5	60	3.13	4.33	3.21	2.65	1.26	43.83	44.06	42.49	40.65	36.96	57.16	46.96	37.13	73.56
ETBW8923	GH_2020	1	5	61	3.87	4.99	3.77	2.96	1.87	50.02	49.68	47.05	45.75	39.92	62.79	51.72	42.64	81.55
ETBW8826	GH_2020	1	5	62	2.98	4.32	2.86	2.07	1.32	44.95	46.02	45.16	43.35	34.29	56.32	43.41	35.17	71.87
ETBW8823	GH_2020	1	5	63	3.74	4.83	3.82	2.42	1.69	48.51	49.32	47.68	45.25	36.92	57.54	48.23	38.35	78.22
ETBW9449	GH_2020	1	5	64	3.66	4.92	3.71	2.61	1.95	43.08	45.05	43.71	40.26	37.21	56.38	42.66	35.05	71.52
ETBW9450	GH_2020	1	5	65	3.45	4.45	3.53	2.82	1.77	41.24	42.73	41.82	39.12	35.76	66.53	52.34	46.72	72.84
ETBW9444	GH_2020	1	5	66	2.59	3.46	2.58	2.21	1.27	40.77	41.52	39.65	37.64	32.91	67.02	53.02	46.81	72.46
ETBW9445	GH_2020	1	5	67	2.81	4.41	2.93	2.48	1.33	42.34	41.81	40.24	38.85	34.45	69.15	53.84	47.87	74.32
ETBW8800	GH_2020	1	5	68	1.85	2.14	1.76	1.52	1.16	49.03	48.73	47.42	44.39	37.51	51.84	41.52	27.33	74.24
ETBW9027	GH_2020	1	5	69	2.54	3.68	2.78	2.21	1.62	48.64	47.76	45.94	43.63	36.87	72.96	55.69	48.64	74.81
ETBW9026	GH_2020	1	5	70	1.92	2.88	2.07	1.92	1.38	40.16	41.47	40.43	39.84	35.52	56.47	42.94	35.45	70.76
ETBW9433	GH_2020	1	6	71	1.53	2.36	1.96	1.44	1.05	47.82	47.84	45.55	43.85	38.41	62.49	47.42	38.76	73.91
ETBW9435	GH_2020	1	6	72	1.51	2.45	1.75	1.33	0.92	40.23	42.01	40.74	38.58	32.86	51.24	43.75	36.19	72.14
ETBW9436	GH_2020	1	6	73	2.25	3.61	1.95	1.71	1.45	45.11	45.74	43.37	41.54	36.82	68.24	55.16	48.71	75.28
ETBW9438	GH_2020	1	6	74	2.82	4.08	2.24	1.86	1.51	49.38	49.79	47.32	45.28	39.64	63.56	52.62	40.59	74.17
ETBW9378	GH_2020	1	6	75	2.19	2.77	1.7	1.55	1.48	50.58	48.93	46.45	44.91	38.08	58.37	42.06	36.67	72.01
ETBW9440	GH_2020	1	6	76	1.87	4.11	2.38	2.16	1.42	43.82	45.12	43.56	41.95	35.89	60.52	43.21	37.41	69.32
ETBW9441	GH_2020	1	6	77	1.75	3.92	2.75	2.05	1.33	40.08	39.81	37.11	35.82	31.32	54.19	46.88	36.75	68.25
ETBW9383	GH_2020	1	6	78	2.29	4.25	2.96	2.14	1.67	41.69	43.28	41.72	38.35	33.75	56.72	47.56	39.24	73.62
ETBW9384	GH_2020	1	6	79	2.02	3.48	2.52	2.13	1.43	42.76	42.93	40.96	38.74	34.83	57.23	47.31	38.47	73.51
ETBW9396	GH_2020	1	6	80	2.21	4.12	1.92	1.66	1.52	40.26	39.64	38.75	36.03	32.15	58.64	48.18	39.65	73.85
ETBW9402	GH_2020	1	6	81	3.15	4.07	2.84	1.91	1.35	40.37	41.25	40.78	37.52	33.41	62.55	50.97	42.81	78.54
ETBW9411	GH_2020	1	6	82	2.18	3.95	2.43	1.74	1.72	43.01	44.36	42.95	40.16	36.23	60.82	49.24	41.36	74.52
ETBW9412	GH_2020	1	6	83	2.09	3.46	2.17	1.77	1.38	44.32	44.84	43.67	41.54	37.42	64.06	51.89	47.54	82.45
ETBW9413	GH_2020	1	6	84	2.24	3.74	2.22	1.81	1.26	45.82	44.77	43.53	42.87	38.13	56.71	47.46	40.07	73.21
ETBW9414	GH_2020	1	7	85	2.22	4.11	2.73	1.94	1.63	44.46	44.48	42.55	40.73	34.69	53.94	47.33	38.42	72.63
ETBW9424	GH_2020	1	7	86	2.85	4.45	3.25	1.76	1.55	46.65	47.16	45.94	43.45	36.38	58.16	44.71	37.81	74.36
ETBW9416	GH_2020	1	7	87	2.35	3.44	1.97	1.72	1.24	49.62	49.67	47.52	44.88	37.04	62.04	50.67	41.94	74.57
ETBW8901	GH_2020	1	7	88	1.96	3.65	1.85	1.73	0.98	48.37	46.73	44.96	42.39	36.82	61.57	49.07	39.72	74.16
ETBW8394	GH_2020	1	7	89	2.75	4.42	2.15	1.88	1.61	50.44	49.84	47.05	45.91	36.25	69.71	55.87	48.96	78.95
ETBW9409	GH_2020	1	7	90	2.88	4.53	2.66	1.97	1.47	46.74	45.98	43.44	41.57	34.86	68.25	51.98	46.84	73.81
ETBW9410	GH_2020	1	7	91	2.92	4.04	2.18	1.58	1.23	45.12	46.58	44.92	40.31	32.49	58.66	48.54	37.26	79.17
ETBW9404	GH_2020	1	7	92	2.83	4.32	2.54	2.06	1.64	47.05	49.84	46.75	45.23	36.19	60.43	50.73	38.42	82.05
ETBW9406	GH_2020	1	7	93	3.26	4.51	3.12	2.28	1.91	48.42	48.34	46.82	44.55	37.64	57.88	49.11	37.98	81.76
ETBW9422	GH_2020	1	7	94	3.52	4.37	2.85	2.13	1.56	48.02	46.16	46.09	44.91	35.83	58.09	50.39	38.51	82.34
ETBW9407	GH_2020	1	7	95	2.28	3.86	2.63	1.87	1.38	45.74	45.95	43.18	41.24	35.11	61.35	50.44	41.77	77.28
ETBW8983	GH_2020	1	7	96	1.97	3.13	2.58	1.24	0.94	41.23	41.91	39.45	37.77	34.68	66.49	52.67	47.63	70.45
ETBW8944	GH_2020	1	7	97	1.52	3.27	2.12	1.83	1.15	40.51	40.72	39.33	37.14	32.27	57.67	44.26	37.25	68.08
ETBW8984	GH_2020	1	7	98	1.95	2.88	1.75	1.62	1.23	43.32	43.55	42.48	40.79	34.22	58.76	44.01	38.72	70.41
ETBW8945	GH_2020	1	8	99	1.87	3.06	1.98	1.71	1.18	44.27	45.33	43.67	41.14	36.07	46.18	44.61	37.03	72.64
ETBW8981	GH_2020	1	8	100	1.91	2.97	2.22	1.85	1.03	42.53	42.85	40.97	38.15	34.65	43.85	38.47	26.75	72.58
ETBW8987	GH_2020	1	8	101	3.22	4.31	2.34	2.17	1.58	41.63	41.86	40.92	38.37	32.56	69.24	53.85	48.44	74.62
ETBW8974	GH_2020	1	8	102	2.43	3.89	2.72	2.68	1.51	46.24	45.49	43.82	41.75	37.53	58.72	48.14	37.52	73.96
ETBW8260	GH_2020	1	8	103	2.04	3.82	2.44	2.16	1.47	48.71	48.97	46.25	44.63	38.08	68.59	53.28	47.04	74.67
ETBW8261	GH_2020	1	8	104	2.22	3.26	2.32	1.94	1.36	48.04	49.13	48.74	46.98	37.42	66.08	51.93	46.95	73.95
ETBW8489	GH_2020	1	8	105	3.86	4.65	2.84	1.98	1.73	49.37	49.66	47.32	45.74	38.15	72.45	58.59	48.74	82.03
ETBW8491	GH_2020	1	8	106	4.72	5.21	3.19	2.44	2.08	50.91	50.88	48.46	46.92	39.23	73.62	59.78	49.16	84.74
ETBW8492	GH_2020	1	8	107	2.12	2.82	1.69	1.42	1.02	48.39	48.48	46.61	43.83	36.57	68.64	51.05	46.37	72.86
ETBW8725	GH_2020	1	8	108	3.48	4.45	3.28	2.87	1.89	49.11	50.25	47.94	45.62	37.54	64.23	50.53	42.38	82.25
ETBW8668	GH_2020	1	8	109	3.52	4.78	3.34	2.53	1.96	51.35	49.87	48.24	45.45	38.76	62.54	50.37	42.11	81.63
ETBW8675	GH_2020	1	8	110	3.16	4.41	2.85	2.24	1.73	47.28	47.47	45.26	42.61	36.84	57.61	48.91	40.24	74.55
ETBW8676	GH_2020	1	8	111	2.08	3.56	2.67	1.72	1.58	46.01	46.32	44.58	42.64	35.71	68.22	53.75	47.37	74.14
ETBW9092	GH_2020	1	8	112	2.34	3.39	2.63	1.94	1.45	44.15	44.38	42.87	40.62	32.95	67.19	51.63	46.52	73.51
ETBW8684	GH_2020	1	9	113	1.72	2.75	1.81	1.56	1.06	49.86	47.86	45.71	43.33	34.29	56.37	45.03	37.64	72.43
ETBW8597	GH_2020	1	9	114	1.36	3.04	2.14	1.73	1.21	41.74	41.77	40.12	38.96	32.31	58.96	47.52	37.86	73.68
ETBW8797	GH_2020	1	9	115	1.32	2.97	2.11	1.08	0.86	42.32	42.55	40.74	38.28	34.83	68.54	51.46	43.18	71.32
ETBW9068	GH_2020	1	9	116	2.54	5.13	3.66	2.94	2.05	48.73	49.17	47.59	44.81	36.41	72.78	54.27	47.65	78.82
ETBW8486	GH_2020	1	9	117	1.97	3.98	2.49	1.57	1.14	50.82	49.65	47.03	45.11	37.28	62.41	47.85	41.77	74.36
ETBW8654	GH_2020	1	9	118	2.25	4.08	2.43	1.93	1.38	49.45	49.83	47.36	44.95	38.45	68.13	54.16	47.31	77.82
ETBW8996	GH_2020	1	9	119	3.98	4.76	2.55	2.27	2.12	47.98	48.52	46.71	44.21	36.76	62.05	50.77	42.84	81.57
ETBW9104	GH_2020	1	9	120	2.37	3.63	2.32	2.02	1.54	48.76	47.93	45.65	43.72	34.47	69.95	53.74	46.26	74.05
ETBW8659	GH_2020	1	9	121	3.14	4.18	2.76	1.95	1.26	51.85	52.99	49.82	47.04	39.38	62.14	49.17	42.13	77.93
ETBW9084	GH_2020	1	9	122	1.73	3.62	2.83	2.12	1.24	44.32	45.67	43.71	41.55	34.96	56.07	47.22	38.46	73.31
ETBW8661	GH_2020	1	9	123	2.55	3.95	2.28	1.71	1.29	42.26	43.32	41.57	39.92	31.81	55.25	47.08	38.32	73.12
ETBW9220	GH_2020	1	9	124	2.86	4.31	2.54	2.03	1.76	49.56	50.75	49.51	46.68	38.34	61.39	50.44	40.16	74.28
ETBW9305	GH_2020	1	9	125	4.69	5.48	2.67	2.28	2.16	47.64	46.95	44.26	42.53	34.67	64.77	51.86	44.21	84.39
ETBW9221	GH_2020	1	9	126	2.62	3.57	2.74	1.97	1.43	42.93	43.82	41.06	39.32	33.94	72.13	54.61	47.44	74.96
ETBW9091	GH_2020	1	10	127	2.16	3.92	2.87	2.04	1.78	48.89	48.93	46.23	44.58	36.12	56.61	46.82	36.92	72.67
ETBW9473	GH_2020	1	10	128	3.81	4.86	3.13	2.54	1.69	49.56	49.78	48.01	46.32	37.58	58.02	46.93	37.04	72.73
ETBW9089	GH_2020	1	10	129	3.08	3.89	2.64	1.82	1.11	50.17	50.51	48.77	46.15	39.53	61.35	48.59	38.47	73.64
ETBW9202	GH_2020	1	10	130	3.71	5.65	3.51	2.35	2.03	48.12	48.59	46.33	43.76	38.65	63.27	51.02	43.38	78.75
ETBW9294	GH_2020	1	10	131	3.84	5.21	3.98	2.24	2.06	49.36	48.57	46.98	44.25	36.71	62.54	50.72	42.74	78.26
ETBW9295	GH_2020	1	10	132	2.26	3.75	2.44	2.32	1.36	51.08	51.54	49.16	46.89	38.27	66.52	54.05	47.55	74.35
ETBW9102	GH_2020	1	10	133	2.75	3.79	3.63	2.57	1.92	45.31	45.36	43.74	40.81	31.58	56.31	47.28	37.11	74.66
ETBW9200	GH_2020	1	10	134	2.19	4.12	1.96	1.59	1.46	46.45	47.82	45.47	43.14	33.15	72.55	55.38	47.66	74.41
ETBW9107	GH_2020	1	10	135	3.53	4.28	2.64	1.95	1.78	48.25	48.29	46.12	44.63	35.44	73.89	57.55	50.48	80.65
ETBW9087	GH_2020	1	10	136	3.22	4.46	2.52	2.37	1.93	44.32	44.72	42.27	40.18	36.06	70.38	54.91	47.58	74.23
ETBW9134	GH_2020	1	10	137	3.65	4.17	3.13	2.91	1.85	49.05	50.72	47.76	44.85	37.95	72.92	56.47	48.95	78.92
ETBW9135	GH_2020	1	10	138	2.36	3.54	2.18	1.84	1.38	45.32	46.35	44.75	41.52	38.88	55.81	47.36	37.62	74.42
ETBW9484	GH_2020	1	10	139	2.44	3.71	2.82	1.76	1.24	42.27	43.56	41.91	38.72	32.45	69.43	52.84	47.53	74.38
ETBW9137	GH_2020	1	10	140	3.82	4.69	2.71	2.1	1.52	49.09	49.81	47.24	44.95	36.76	63.82	49.36	40.74	81.55
ETBW9138	GH_2020	1	11	141	3.96	4.97	3.34	2.46	1.98	52.74	53.09	49.96	47.53	39.37	68.74	53.77	48.97	74.62
ETBW9139	GH_2020	1	11	142	3.78	4.88	2.71	2.23	1.35	51.24	51.28	49.71	45.68	38.81	71.56	54.86	49.76	79.05
ETBW9108	GH_2020	1	11	143	1.88	2.75	1.82	1.54	1.12	39.62	39.87	37.34	35.53	33.51	57.69	47.76	38.34	74.86
ETBW9140	GH_2020	1	11	144	4.13	5.36	4.47	2.61	2.07	43.15	43.52	41.92	39.78	34.28	72.97	57.98	50.98	80.42
ETBW9109	GH_2020	1	11	145	3.18	4.24	2.71	2.22	1.94	42.28	42.61	40.56	38.41	32.92	70.17	56.51	48.45	78.55
ETBW9088	GH_2020	1	11	146	4.67	5.03	3.92	2.58	1.88	48.21	48.47	46.38	44.11	38.98	73.42	58.06	51.83	83.77
ETBW9110	GH_2020	1	11	147	2.35	4.11	2.65	2.13	1.26	50.71	51.35	48.75	46.83	38.54	54.26	38.42	25.61	78.26
ETBW9470	GH_2020	1	11	148	3.83	4.62	2.97	2.18	1.63	48.95	49.63	47.82	45.23	36.49	72.38	57.25	50.52	82.07
ETBW9169	GH_2020	1	11	149	3.76	4.66	2.82	1.97	1.51	46.52	47.05	45.21	43.55	33.82	62.85	49.34	41.76	77.52
ETBW9112	GH_2020	1	11	150	3.24	4.26	2.98	2.05	1.56	42.85	43.85	41.32	39.23	34.57	69.03	53.81	47.14	74.88
ETBW9233	GH_2020	1	11	151	2.55	3.82	2.55	1.72	1.44	49.02	49.86	46.54	44.75	36.31	61.29	48.69	39.05	74.17
ETBW8303	GH_2020	1	11	152	3.81	4.73	2.67	2.32	1.85	51.48	50.91	48.11	45.75	37.28	64.74	48.51	39.31	82.01
ETBW8735	GH_2020	1	11	153	2.26	4.02	2.28	2.15	1.42	43.98	45.24	43.88	41.52	36.83	68.56	52.96	47.15	73.46
ETBW8311	GH_2020	1	11	154	3.77	4.16	3.25	2.91	2.14	46.56	47.92	45.41	43.56	37.11	60.79	48.76	40.28	82.84
ETBW8484	GH_2020	1	12	155	2.15	2.85	2.12	1.78	1.16	40.76	41.63	39.76	37.33	34.66	53.38	46.32	36.58	72.81
ETBW8289	GH_2020	1	12	156	1.84	1.96	1.78	1.23	0.94	38.51	39.89	37.95	35.24	32.57	62.54	48.03	38.62	72.18
ETBW9095	GH_2020	1	12	157	2.06	3.17	2.45	1.92	1.13	44.74	45.23	44.17	42.72	35.44	60.86	47.81	35.96	72.04
ETBW9093	GH_2020	1	12	158	3.12	3.91	2.56	2.31	1.32	48.25	49.56	47.85	45.91	38.35	69.51	52.98	48.73	75.69
ETBW8577	GH_2020	1	12	159	1.92	3.23	2.78	2.09	1.46	48.85	47.02	46.32	44.87	37.69	61.79	48.34	40.85	74.25
ETBW9175	GH_2020	1	12	160	2.27	3.86	2.59	2.42	1.7	39.63	40.74	39.68	37.38	32.97	60.26	47.62	38.71	73.16
ETBW8640	GH_2020	1	12	161	3.23	4.28	2.97	2.47	1.81	46.16	46.53	45.73	43.31	36.62	72.01	57.46	49.93	81.38
ETBW8862	GH_2020	1	12	162	3.02	3.91	2.95	2.14	1.58	48.37	48.61	46.25	43.93	39.01	70.53	53.85	49.68	80.42
ETBW8583	GH_2020	1	12	163	2.95	4.25	2.82	1.76	1.4	50.22	51.12	49.79	47.55	38.88	69.48	53.25	48.51	79.67
ETBW9183	GH_2020	1	12	164	2.21	3.98	2.84	1.92	1.73	46.25	46.38	44.65	42.94	35.47	57.06	48.68	37.16	74.31
ETBW8772	GH_2020	1	12	165	2.27	3.16	1.87	1.72	1.32	43.95	44.85	43.52	41.95	34.43	59.15	48.74	38.47	77.65
ETBW8584	GH_2020	1	12	166	1.84	3.48	2.49	2.12	0.76	42.48	42.75	42.66	40.82	33.07	66.34	52.69	46.93	72.84
ETBW9176	GH_2020	1	12	167	2.66	3.73	2.51	1.94	1.14	38.77	38.42	37.71	35.98	32.64	58.72	47.42	37.71	74.51
ETBW8585	GH_2020	1	12	168	1.45	1.86	1.77	1.36	0.96	41.86	42.54	41.83	39.65	34.13	51.67	46.48	35.68	72.56
ETBW9177	GH_2020	1	13	169	2.05	3.27	2.53	2.18	1.52	47.52	48.14	47.36	45.24	36.08	67.53	52.56	46.82	73.08
ETBW9179	GH_2020	1	13	170	2.08	3.85	2.76	2.15	1.34	40.82	41.02	40.95	38.67	32.46	68.22	52.73	47.33	73.86
ETBW9180	GH_2020	1	13	171	2.53	3.98	2.48	2.11	1.47	43.45	41.83	40.72	39.23	34.15	70.81	54.62	48.18	74.92
ETBW9279	GH_2020	1	13	172	2.48	4.05	2.39	2.23	1.59	46.41	47.37	46.52	44.48	39.69	68.06	52.81	47.42	73.97
ETBW9019	GH_2020	1	13	173	2.92	4.21	2.88	2.9	1.46	44.92	45.95	43.44	40.88	35.67	72.96	54.03	48.57	75.63
ETBW9184	GH_2020	1	13	174	2.04	3.94	2.65	2.32	1.79	48.78	47.41	45.64	44.55	32.42	69.28	53.45	47.69	74.32
ETBW9029	GH_2020	1	13	175	3.01	4.16	2.74	2.27	1.38	45.38	44.62	41.85	39.74	34.53	73.62	57.72	49.75	81.24
ETBW8777	GH_2020	1	13	176	2.86	3.83	2.62	2.21	1.43	43.71	45.16	43.54	40.92	36.77	71.45	55.91	48.86	75.52
ETBW8870	GH_2020	1	13	177	3.07	4.37	2.59	2.48	1.95	46.12	44.26	43.38	42.81	34.94	72.88	57.02	49.22	81.44
ETBW8653	GH_2020	1	13	178	2.14	4.55	2.78	1.97	1.46	49.08	47.79	45.27	42.18	38.32	68.31	52.47	46.38	73.42
ETBW9083	GH_2020	1	13	179	3.62	4.42	2.93	2.65	1.77	45.13	43.08	41.74	39.28	34.15	50.76	49.28	35.62	79.55
ETBW9185	GH_2020	1	13	180	2.88	3.85	2.99	2.41	1.94	51.81	52.05	51.82	48.33	38.25	62.18	49.63	36.83	74.65
ETBW9001	GH_2020	1	13	181	2.93	3.54	2.86	2.33	1.68	50.04	50.92	49.63	46.52	36.46	71.93	57.38	47.56	79.74
ETBW8881	GH_2020	1	13	182	2.13	3.73	2.62	2.47	1.81	44.94	45.31	44.64	42.35	35.57	68.22	53.86	45.97	74.12
ETBW8840	GH_2020	1	14	183	2.11	3.85	2.92	2.35	1.49	46.51	47.22	46.86	43.18	36.39	61.57	50.77	37.53	74.48
ETBW8751	GH_2020	1	14	184	1.93	3.48	2.74	2.06	1.28	40.35	41.73	40.44	38.27	32.58	58.85	48.05	36.47	73.56
ETBW9066	GH_2020	1	14	185	2.42	3.96	2.87	2.35	1.53	39.35	39.14	37.71	35.95	31.63	62.41	48.36	37.12	74.41
ETBW8882	GH_2020	1	14	186	2.16	3.52	2.58	2.24	1.91	48.82	48.97	46.32	43.74	34.35	59.27	47.84	36.04	74.77
WANE	GH_2020	1	14	187	3.61	4.19	2.98	2.41	1.93	49.76	50.03	49.88	46.93	36.12	72.63	58.76	49.36	81.76
LEMU	GH_2020	1	14	188	2.56	3.66	2.87	2.53	1.44	43.96	43.52	41.46	38.62	34.41	57.44	48.51	36.81	75.87
ETBW172862	GH_2020	1	14	189	1.82	3.77	2.56	1.96	1.62	46.24	47.09	46.83	44.51	35.29	54.32	46.98	35.47	72.15
ETBW172864	GH_2020	1	14	190	3.17	4.09	2.93	2.61	1.84	50.01	50.38	47.71	44.92	36.84	70.59	57.06	48.25	78.64
ETBW172872	GH_2020	1	14	191	3.58	4.28	2.65	2.14	1.47	45.95	45.94	42.76	40.85	38.16	63.84	51.42	40.91	82.06
ETBW172936	GH_2020	1	14	192	3.44	3.81	2.97	2.18	1.56	48.87	48.71	46.36	44.11	34.63	74.08	59.25	49.88	84.65
ETBW172938	GH_2020	1	14	193	3.22	3.94	2.73	2.44	1.8	48.62	47.55	44.62	41.45	32.17	74.62	60.34	51.35	85.12
ETBW172955	GH_2020	1	14	194	2.85	4.22	2.48	2.15	1.27	40.45	39.72	38.24	36.17	31.86	71.23	56.11	48.28	78.24
ETBW172082	GH_2020	1	14	195	3.33	4.85	2.86	2.63	1.55	42.91	43.09	41.23	38.94	35.45	69.72	55.69	47.61	77.04
ETBW172996	GH_2020	1	14	196	2.46	4.79	2.84	2.17	1.93	46.29	47.91	45.65	42.26	36.94	68.65	55.34	47.08	74.52
ETBW8908	GH_2020	2	1	54	2.34	3.76	2.27	1.75	1.36	41.52	42.04	40.52	38.95	34.13	46.85	43.07	30.77	72.26
ETBW9087	GH_2020	2	1	136	2.64	3.28	2.24	1.62	1.27	49.12	50.41	48.09	46.19	38.73	59.06	44.73	33.59	74.58
ETBW172996	GH_2020	2	1	196	3.55	1.13	2.43	2.02	1.97	48.34	47.87	46.28	44.46	36.35	57.91	48.56	38.87	77.37
ETBW9407	GH_2020	2	1	95	3.38	3.96	2.75	2.12	1.41	39.73	38.81	36.63	35.17	32.74	58.84	47.48	36.75	74.22
ETBW9091	GH_2020	2	1	127	2.66	4.13	2.82	2.09	1.63	40.38	39.96	38.34	35.15	31.82	65.32	54.71	46.95	73.45
ETBW9383	GH_2020	2	1	78	2.31	3.88	3.11	2.48	1.92	38.85	39.68	38.53	36.38	32.27	67.45	57.54	48.41	74.83
ETBW8981	GH_2020	2	1	100	2.54	3.34	2.53	2.22	1.56	41.97	40.89	38.45	35.36	31.72	66.38	54.45	46.47	73.05
ETBW8394	GH_2020	2	1	89	2.16	4.27	2.46	2.08	1.98	49.05	49.36	47.81	44.55	36.91	62.73	48.96	38.24	80.75
ETBW8676	GH_2020	2	1	111	2.28	3.67	2.68	1.93	1.54	43.23	44.28	43.57	40.62	37.83	71.29	52.04	43.76	84.61
Abola	GH_2020	2	1	18	3.77	4.29	2.77	2.34	1.66	44.92	43.96	42.82	40.15	33.34	56.44	45.27	34.65	81.12
ETBW8826	GH_2020	2	1	62	3.45	3.94	2.86	2.26	1.87	46.81	45.89	45.65	42.14	34.32	59.12	48.32	39.25	76.23
ETBW9180	GH_2020	2	1	171	3.82	4.82	2.97	2.15	1.75	42.85	43.44	41.25	40.51	31.76	53.75	48.68	37.62	71.02
MadaWelabu	GH_2020	2	1	35	1.97	2.99	2.35	2.11	1.42	46.62	47.01	46.56	43.94	35.12	72.54	55.85	48.31	77.65
ETBW8870	GH_2020	2	1	177	3.31	3.82	2.57	2.39	1.81	44.82	45.48	43.92	40.61	34.56	64.39	49.74	40.81	81.72
ETBW8983	GH_2020	2	2	96	3.52	4.55	3.05	2.51	1.85	38.72	39.23	37.84	35.54	30.78	69.97	53.03	46.79	73.44
ETBW9112	GH_2020	2	2	150	2.43	3.84	2.67	2.15	1.28	41.99	42.61	42.02	40.18	32.37	57.16	47.82	36.44	74.15
ETBW8311	GH_2020	2	2	154	2.51	3.92	2.86	2.03	1.43	50.41	39.45	37.84	35.73	31.58	46.41	42.58	32.85	74.91
ETBW8661	GH_2020	2	2	123	2.88	3.67	2.91	2.15	1.79	40.86	38.69	36.27	35.16	32.36	65.24	51.29	39.52	80.18
ETBW8684	GH_2020	2	2	113	3.74	4.55	2.72	2.08	1.86	46.04	44.96	42.85	39.42	35.51	72.35	55.96	48.45	77.34
ETBW8862	GH_2020	2	2	162	1.96	3.83	2.17	1.81	1.14	49.12	49.78	47.26	45.37	36.64	70.49	55.15	48.06	74.29
ETBW9179	GH_2020	2	2	170	2.24	4.12	2.15	1.76	1.25	46.32	44.94	43.41	42.54	37.86	61.78	47.41	36.53	74.16
ETBW9294	GH_2020	2	2	131	2.15	3.48	2.71	1.98	1.21	45.65	45.49	43.95	41.82	35.27	58.52	45.23	34.18	72.84
ETBW9412	GH_2020	2	2	83	1.92	2.97	2.31	1.63	1.27	48.06	48.52	46.78	43.21	36.24	60.91	46.72	36.84	73.42
ETBW8882	GH_2020	2	2	186	2.27	3.65	2.86	1.95	1.48	44.61	45.39	43.97	41.48	34.13	63.79	48.66	37.66	77.55
ETBW9088	GH_2020	2	2	146	3.09	4.54	3.08	2.18	1.97	48.74	47.82	46.57	45.83	36.78	64.15	50.23	42.17	82.21
ETBW8831	GH_2020	2	2	59	4.11	5.21	3.45	2.37	2.15	44.55	45.75	44.63	42.58	32.15	68.47	53.84	45.73	79.45
ETBW9441	GH_2020	2	2	77	1.98	3.76	2.84	2.52	1.92	38.93	38.99	37.14	35.31	30.54	66.21	47.02	37.47	71.83
ETBW172872	GH_2020	2	2	191	1.87	3.38	2.71	2.08	1.63	49.75	50.77	49.08	46.27	35.62	70.38	52.69	42.81	81.88
ETBW172955	GH_2020	2	3	194	2.48	3.93	2.79	2.12	1.52	39.47	39.58	38.28	36.51	32.11	73.82	54.34	47.35	74.25
ETBW8653	GH_2020	2	3	178	3.11	4.12	2.78	2.43	1.82	44.74	45.32	44.61	41.64	33.73	74.05	58.52	48.63	77.53
ETBW9092	GH_2020	2	3	112	3.92	5.02	3.35	2.46	1.85	48.15	48.37	46.29	44.18	36.48	64.55	49.06	38.11	78.85
ETBW9083	GH_2020	2	3	179	3.95	4.64	2.83	2.12	1.96	46.32	45.97	43.06	41.33	34.19	57.19	47.62	36.65	74.44
ETBW9138	GH_2020	2	3	141	3.24	4.52	2.61	2.26	1.73	50.55	49.82	48.52	45.78	38.43	70.93	53.75	47.45	74.26
ETBW9200	GH_2020	2	3	134	3.04	4.13	2.48	2.04	1.52	43.92	44.22	43.11	41.34	36.67	67.17	52.31	47.33	73.58
ETBW9435	GH_2020	2	3	72	2.48	3.67	2.42	2.1	1.44	38.69	38.91	37.58	35.83	31.46	60.48	45.24	37.51	70.64
ETBW9019	GH_2020	2	3	173	1.98	3.31	2.94	1.78	1.18	43.64	45.21	43.76	41.35	33.64	57.26	47.89	36.34	74.82
ETBW9484	GH_2020	2	3	139	2.16	3.56	2.24	1.93	1.87	49.75	50.13	49.96	46.41	36.86	62.34	48.21	37.48	74.11
ETBW9202	GH_2020	2	3	130	2.85	3.94	3.11	2.08	1.94	49.88	50.34	49.72	47.68	37.51	47.85	38.42	35.24	74.17
LEMU	GH_2020	2	3	188	2.74	3.28	2.51	1.85	1.57	44.37	44.98	43.65	40.36	32.17	56.71	48.16	36.79	74.26
Tusie	GH_2020	2	3	19	2.63	3.61	2.37	1.78	1.38	50.03	50.44	48.85	46.73	38.56	54.58	46.94	36.13	73.55
ETBW8996	GH_2020	2	3	119	2.02	4.16	2.89	1.67	1.25	48.22	48.39	47.25	44.66	35.18	64.92	50.23	41.84	80.36
ETBW8583	GH_2020	2	3	163	3.15	3.58	2.45	1.76	1.54	49.41	50.92	49.88	46.57	37.41	59.03	47.84	37.95	74.76
ETBW9135	GH_2020	2	4	138	2.89	3.43	2.86	2.52	1.62	44.57	45.75	44.69	42.38	33.24	51.84	40.52	28.62	79.28
ETBW9084	GH_2020	2	4	122	3.75	4.76	2.97	2.15	1.71	47.04	47.78	47.05	45.68	34.05	63.57	48.69	40.36	80.45
ETBW8984	GH_2020	2	4	98	1.63	2.18	1.56	1.36	1.17	44.45	44.93	43.89	41.12	31.62	61.22	45.88	36.71	70.91
ETBW9233	GH_2020	2	4	151	1.72	3.54	1.66	1.32	1.21	49.36	50.46	49.55	48.34	36.91	64.96	47.56	40.19	75.62
ETBW8484	GH_2020	2	4	155	3.44	4.54	2.68	1.87	1.75	39.78	39.84	38.85	35.14	31.66	66.11	49.26	41.74	78.77
ETBW9470	GH_2020	2	4	148	3.52	4.35	2.92	2.22	1.83	48.05	48.27	47.86	44.15	34.53	61.43	48.89	40.55	76.54
ETBW8751	GH_2020	2	4	184	2.55	4.23	2.96	2.41	1.68	41.09	41.36	40.98	37.65	32.27	68.62	54.97	48.21	73.87
Galil	GH_2020	2	4	5	2.25	4.02	2.53	2.15	1.45	40.94	40.44	39.56	36.85	31.73	62.04	49.18	41.48	74.71
ETBW172082	GH_2020	2	4	195	2.36	3.66	2.24	1.85	1.51	48.55	48.25	46.39	44.66	36.18	58.75	47.46	38.63	74.04
ETBW9093	GH_2020	2	4	158	2.81	3.74	2.62	2.37	1.65	49.14	49.92	47.88	45.41	38.57	67.56	53.24	46.99	43.25
ETBW9184	GH_2020	2	4	174	2.34	3.65	1.88	1.71	1.38	44.65	45.75	44.24	41.69	34.38	56.88	46.71	36.88	72.12
ETBW8797	GH_2020	2	4	115	1.97	3.25	2.61	2.06	1.52	45.29	47.12	45.93	43.89	32.46	61.92	48.33	38.12	74.17
ETBW9110	GH_2020	2	4	147	2.94	4.22	2.87	2.54	1.81	50.21	51.05	50.29	48.68	35.78	53.14	42.87	35.86	73.81
ETBW9169	GH_2020	2	4	149	2.87	4.19	2.86	2.55	1.76	48.82	48.85	47.08	45.96	35.74	72.01	55.05	47.88	74.15
ETBW9185	GH_2020	2	5	180	2.69	3.98	2.94	2.71	1.64	48.59	49.28	47.53	45.44	34.09	50.33	42.63	34.53	71.38
Kubsa	GH_2020	2	5	24	2.18	3.25	1.98	1.81	1.37	40.26	41.93	40.15	38.04	31.76	68.45	50.07	42.69	81.65
ETBW8585	GH_2020	2	5	168	3.07	3.92	2.75	2.46	1.84	39.73	39.57	38.21	36.01	30.15	50.73	43.61	33.87	71.29
ETBW172938	GH_2020	2	5	193	2.14	3.28	2.56	1.81	1.53	48.92	48.12	47.72	44.54	34.02	55.26	47.87	37.25	76.32
ETBW8945	GH_2020	2	5	99	2.22	3.14	2.87	2.08	1.26	43.65	44.25	42.31	40.61	31.79	44.87	36.85	36.18	71.41
ETBW9104	GH_2020	2	5	120	2.58	3.55	2.67	2.36	1.42	43.98	44.68	43.07	41.34	32.55	50.65	50.67	42.27	84.92
ETBW9473	GH_2020	2	5	128	3.17	4.04	2.85	2.51	1.85	49.34	48.96	47.11	45.57	36.13	63.12	48.71	39.43	74.23
WANE	GH_2020	2	5	187	3.02	4.16	2.87	2.56	1.57	44.02	45.26	44.53	41.71	32.48	65.94	49.73	41.62	78.46
ETBW8735	GH_2020	2	5	153	2.85	3.66	2.77	2.38	1.73	46.16	46.82	45.19	43.28	33.54	70.46	51.39	42.33	84.73
ETBW9140	GH_2020	2	5	144	3.18	4.24	2.65	1.91	1.66	45.71	45.91	43.64	41.23	31.69	63.22	48.35	39.28	77.24
ETBW9175	GH_2020	2	5	160	2.16	2.88	2.24	1.73	1.22	41.88	42.45	41.27	39.62	32.95	62.59	48.26	38.76	77.08
ETBW9066	GH_2020	2	5	185	2.78	3.25	2.76	1.94	1.55	44.14	44.93	43.42	40.35	33.22	52.83	42.11	34.62	81.83
ETBW9029	GH_2020	2	5	175	3.12	3.88	3.21	2.37	1.71	40.91	50.58	44.65	41.49	32.77	57.61	47.98	37.56	76.84
KBG01	GH_2020	2	5	9	3.14	4.28	1.96	1.75	1.87	45.25	46.39	45.86	43.28	32.98	51.32	42.53	34.91	71.86
ETBW8584	GH_2020	2	6	166	2.65	3.75	2.84	2.51	1.69	45.69	46.31	44.16	42.05	33.45	72.95	57.44	49.36	79.51
ETBW172936	GH_2020	2	6	192	3.26	4.42	3.02	2.67	2.05	51.35	52.06	51.22	47.81	37.84	51.24	38.47	29.43	79.47
ETBW9137	GH_2020	2	6	140	3.17	4.07	2.65	2.41	1.86	51.75	52.95	51.43	49.16	39.02	64.08	48.05	38.16	74.35
Katar	GH_2020	2	6	25	2.28	4.05	2.26	2.08	1.41	39.91	38.98	37.52	35.34	29.55	50.52	42.78	34.37	71.22
Bobicho	GH_2020	2	6	29	1.86	3.67	2.85	2.04	1.26	32.53	43.33	41.75	39.12	32.87	62.21	44.19	36.85	75.88
ETBW8777	GH_2020	2	6	176	2.36	3.82	2.28	1.57	1.42	47.68	49.55	48.42	45.65	36.81	61.75	46.93	35.28	71.36
ETBW9139	GH_2020	2	6	142	2.12	3.74	2.96	2.47	1.76	49.54	49.98	48.83	46.22	38.34	57.86	45.14	35.02	78.09
ETBW8577	GH_2020	2	6	159	2.74	4.13	2.56	2.36	1.87	50.78	51.62	50.75	48.01	39.59	60.34	45.22	36.41	78.61
ETBW9001	GH_2020	2	6	181	3.15	3.79	2.83	2.34	1.64	48.44	47.92	45.07	43.11	34.48	58.73	44.05	34.67	74.47
ETBW9279	GH_2020	2	6	172	2.65	3.94	2.67	2.23	1.58	48.85	49.22	47.56	45.38	33.76	62.79	48.39	38.23	73.66
ETBW9295	GH_2020	2	6	132	2.72	4.37	2.81	2.16	1.77	49.94	48.57	47.43	45.05	36.12	63.45	49.54	38.96	77.92
ETBW9108	GH_2020	2	6	143	3.27	4.24	2.75	1.97	1.82	46.52	47.24	46.67	44.71	34.18	61.77	47.67	37.09	75.18
ETBW8640	GH_2020	2	6	161	3.15	4.22	3.06	2.44	1.86	44.42	44.81	43.58	41.16	31.04	58.62	46.61	36.27	74.45
ETBW8772	GH_2020	2	6	165	2.84	4.51	2.64	2.25	1.78	46.78	47.41	46.32	44.72	32.96	65.05	51.64	39.14	81.98
ETBW9220	GH_2020	2	7	124	3.44	4.32	2.81	2.17	1.85	48.37	49.08	47.59	45.33	35.63	69.25	54.92	44.93	80.63
ETBW9183	GH_2020	2	7	164	3.68	4.26	2.83	2.44	1.96	49.91	51.25	49.68	46.54	36.02	64.49	48.81	40.01	75.13
ETBW8881	GH_2020	2	7	182	3.05	4.17	2.95	2.57	1.83	39.58	38.91	37.85	35.66	28.72	61.32	47.36	38.65	74.18
ETBW9402	GH_2020	2	7	81	2.87	3.85	2.76	2.08	1.65	48.93	49.74	48.45	45.61	34.28	65.71	50.12	40.77	77.75
ETBW9177	GH_2020	2	7	169	3.12	4.08	2.85	2.56	1.79	49.06	48.86	46.69	44.05	33.17	68.33	51.08	42.32	78.67
Pavon76	GH_2020	2	7	22	2.74	4.13	2.71	2.25	1.37	46.43	46.54	45.76	42.57	32.23	58.54	46.59	37.71	74.34
ETBW8289	GH_2020	2	7	156	2.16	4.35	2.55	2.04	1.56	41.51	45.81	44.35	42.33	34.07	58.99	46.78	38.05	74.49
ETBW9109	GH_2020	2	7	145	2.18	3.54	2.67	2.15	1.44	45.92	46.55	45.19	44.73	35.62	45.85	42.45	30.91	75.02
ETBW9176	GH_2020	2	7	167	2.55	4.11	3.05	2.34	1.74	42.52	43.09	41.54	40.38	31.66	42.66	40.03	28.06	70.26
Dereselign	GH_2020	2	7	32	2.19	3.51	2.07	1.72	1.42	40.62	41.45	40.13	38.84	29.31	44.07	41.73	29.43	73.12
Meraro	GH_2020	2	7	6	2.73	3.45	2.99	1.95	1.63	50.23	51.46	49.38	46.87	36.95	62.13	48.57	39.28	75.05
ETBW9095	GH_2020	2	7	157	3.02	4.61	2.88	2.65	1.89	45.82	46.56	44.75	41.92	31.53	62.72	48.64	37.85	73.41
ETBW172862	GH_2020	2	7	189	2.48	3.67	2.98	2.63	1.67	46.43	46.97	45.51	43.47	33.36	63.05	47.76	39.64	78.96
ETBW8817	GH_2020	2	7	51	2.72	3.84	2.55	2.37	1.82	44.65	45.08	44.26	42.28	31.88	65.18	50.38	42.35	76.14
ETBW8303	GH_2020	2	8	152	2.77	4.26	2.72	2.36	1.81	44.85	45.65	43.08	41.44	42.16	55.79	45.25	31.87	81.55
Bolo	GH_2020	2	8	10	3.25	4.41	3.57	2.71	1.64	47.05	49.07	47.35	44.15	35.24	68.95	53.74	48.56	74.91
ETBW8818	GH_2020	2	8	56	2.13	3.46	2.93	2.44	1.37	39.84	39.92	38.48	36.53	30.51	43.16	37.51	27.72	72.84
ETBW9134	GH_2020	2	8	137	2.37	3.47	2.46	2.18	1.26	46.65	47.93	45.87	43.05	34.77	71.42	53.08	49.21	77.93
Laketch	GH_2020	2	8	15	2.36	3.72	2.51	2.37	1.38	42.81	43.94	42.59	40.32	31.02	69.24	52.49	48.89	75.08
ETBW172864	GH_2020	2	8	190	2.32	3.61	1.99	1.75	1.41	49.48	49.71	47.87	45.12	36.54	60.31	48.04	38.65	73.96
Tay	GH_2020	2	8	30	2.58	3.92	2.65	2.51	1.92	48.07	49.58	48.31	45.18	35.98	69.82	54.13	48.94	77.63
Dandaa	GH_2020	2	8	33	2.74	3.88	2.81	2.37	1.75	48.46	46.25	45.91	45.23	35.11	69.03	53.55	48.42	75.42
Kakaba	GH_2020	2	8	13	3.11	4.21	2.67	2.29	1.77	41.48	40.32	39.94	38.66	30.56	59.74	48.76	37.81	74.56
Ogolcho	GH_2020	2	8	4	2.32	3.52	1.88	1.67	1.36	42.61	41.86	41.79	40.54	31.84	57.52	47.11	35.68	74.15
Alidoro	GH_2020	2	8	34	2.39	4.08	2.85	2.51	1.76	51.03	50.25	49.78	47.05	38.37	67.19	52.28	41.22	85.36
Biqa	GH_2020	2	8	45	2.06	3.82	2.73	2.04	1.45	43.14	42.31	41.45	40.28	30.92	58.93	48.53	39.54	74.23
ETBW8489	GH_2020	2	8	105	1.95	3.25	2.71	2.18	1.32	47.01	46.35	44.08	42.26	34.18	71.15	54.78	48.21	74.48
ETBW9450	GH_2020	2	8	65	2.54	3.46	2.53	2.37	1.48	40.93	40.56	39.73	38.16	31.54	57.44	47.81	37.59	74.51
ETBW8800	GH_2020	2	9	68	3.12	3.66	2.57	2.33	1.82	49.52	48.71	46.53	44.22	36.45	62.37	51.34	39.91	77.64
ETBW8905	GH_2020	2	9	52	3.07	4.12	2.85	2.56	1.64	50.21	49.33	47.91	45.63	35.81	61.86	50.96	41.18	75.57
Galema	GH_2020	2	9	42	2.28	4.06	2.74	2.35	1.75	42.38	41.55	40.12	38.87	31.25	67.72	53.48	45.73	71.64
ETBW8907	GH_2020	2	9	53	2.51	3.72	2.97	2.41	1.65	41.47	40.32	39.85	37.98	30.67	43.05	37.65	25.87	72.84
ETBW8840	GH_2020	2	9	183	2.36	3.75	2.68	2.49	1.78	47.82	46.45	45.24	44.86	32.42	55.29	46.32	32.74	81.55
Kulkulu	GH_2020	2	9	8	3.42	4.43	2.85	2.62	1.86	42.96	42.07	41.26	40.19	30.68	51.98	40.17	30.41	74.32
Dinknesh	GH_2020	2	9	2	2.41	3.94	2.96	2.24	1.55	45.35	44.92	44.88	42.52	32.64	65.11	51.25	42.33	79.27
Kingbird	GH_2020	2	9	47	3.25	4.25	3.08	2.78	2.02	45.08	44.65	42.06	40.93	31.77	64.46	50.84	41.62	78.19
Sofumar	GH_2020	2	9	27	2.38	3.44	2.14	1.51	1.36	41.48	40.51	39.83	37.17	28.95	45.28	37.46	27.55	73.24
Honqolo	GH_2020	2	9	46	2.14	3.45	2.08	1.68	1.44	42.93	42.37	41.03	38.58	31.39	42.34	37.32	27.35	73.06
Manduyo	GH_2020	2	9	48	2.69	3.67	2.64	2.35	1.58	42.97	42.11	40.92	38.15	29.32	53.81	41.62	29.47	78.85
Tossa	GH_2020	2	9	3	3.51	4.17	3.26	3.01	2.13	39.49	39.27	37.91	36.44	28.61	60.75	49.45	39.82	82.05
Tsehay	GH_2020	2	9	49	3.82	4.86	3.34	2.71	2.05	50.36	49.66	48.84	46.31	38.02	65.58	54.92	43.24	85.21
Dashen	GH_2020	2	9	23	3.55	4.81	2.37	2.15	1.77	49.18	47.65	45.55	42.83	36.82	60.96	54.48	42.88	85.45
Gasay	GH_2020	2	10	12	3.12	4.05	2.47	1.88	1.63	44.85	44.38	42.58	39.78	32.12	57.92	47.56	38.61	74.22
ETBW9396	GH_2020	2	10	80	2.17	3.28	2.75	1.79	1.52	49.51	48.06	46.13	44.42	36.57	43.14	41.73	28.93	74.28
ETBW9026	GH_2020	2	10	70	3.08	3.94	2.91	2.53	1.75	44.72	44.31	43.94	41.77	34.36	58.43	47.84	38.15	74.47
ETBW9107	GH_2020	2	10	135	3.21	3.81	2.56	2.37	1.74	47.04	46.75	46.45	43.25	34.68	47.26	42.91	29.07	76.01
ETBW9433	GH_2020	2	10	71	3.46	3.76	3.25	3.04	1.87	42.56	41.55	39.85	37.23	30.63	44.32	39.27	28.44	74.42
ETBW8903	GH_2020	2	10	50	2.27	3.66	2.62	2.47	1.56	46.16	45.43	43.51	41.75	31.85	43.87	38.62	25.16	73.25
Hoggana	GH_2020	2	10	16	2.35	3.81	2.45	2.08	1.43	41.27	40.65	38.92	36.08	30.34	60.91	48.41	37.52	72.43
ETBW8923	GH_2020	2	10	61	2.48	3.41	2.72	1.97	1.36	47.95	46.72	45.76	43.95	34.01	68.74	53.85	47.81	74.34
ET13A2	GH_2020	2	10	41	2.95	4.26	2.51	2.85	1.72	43.42	42.03	40.43	38.15	31.75	74.53	58.44	48.92	85.11
ETBW8827	GH_2020	2	10	60	3.36	4.56	2.88	2.47	1.81	41.36	40.18	39.23	37.52	30.74	63.89	50.92	41.36	79.82
ETBW9440	GH_2020	2	10	76	3.27	4.12	3.02	2.55	1.53	39.54	39.73	37.04	35.44	27.83	57.12	42.63	35.19	73.69
Huluka	GH_2020	2	10	17	2.57	4.24	2.78	2.25	1.86	41.05	39.71	37.82	34.07	30.15	70.66	53.02	47.55	74.45
Dure	GH_2020	2	10	21	2.25	3.47	2.65	2.11	1.57	40.08	40.55	38.36	35.65	29.28	54.35	44.38	28.79	77.13
Gambo	GH_2020	2	10	37	3.18	4.21	3.27	2.92	1.65	42.17	43.89	42.01	38.96	31.61	51.77	43.57	27.68	74.68
ETBW8675	GH_2020	2	11	110	2.43	3.85	2.73	2.28	1.53	47.18	48.76	46.54	44.38	37.12	62.81	48.29	36.91	73.14
ETBW9422	GH_2020	2	11	94	2.66	3.67	2.53	1.98	1.76	49.96	50.31	47.92	45.68	39.06	53.64	40.68	30.13	78.81
Shorima	GH_2020	2	11	14	3.27	3.95	3.06	2.85	1.92	45.35	44.82	42.27	39.43	32.95	61.78	49.81	39.04	75.27
Sulla	GH_2020	2	11	11	3.62	4.51	2.77	2.36	1.89	46.85	45.75	43.45	41.75	33.21	59.71	47.25	38.27	75.12
ETBW9414	GH_2020	2	11	85	2.81	3.87	2.54	2.55	1.88	42.95	42.19	40.94	38.61	31.47	61.55	43.74	36.85	72.05
Digelu	GH_2020	2	11	36	2.43	4.12	2.58	1.97	1.65	40.92	39.31	36.48	35.67	29.83	57.39	41.06	28.77	73.83
ETBW9424	GH_2020	2	11	86	2.85	3.78	2.64	2.57	1.47	39.88	39.87	37.35	34.13	28.83	68.94	54.15	47.32	74.65
ETBW9378	GH_2020	2	11	75	3.14	3.96	2.75	1.93	1.68	41.36	42.91	39.84	37.66	31.95	58.02	44.82	31.65	78.02
ETBW8816	GH_2020	2	11	55	3.58	4.73	3.21	2.35	1.82	52.11	51.55	49.71	46.42	38.35	60.45	47.39	38.08	75.36
ETBW9438	GH_2020	2	11	74	1.23	2.98	2.54	1.84	1.16	42.75	42.96	40.89	37.61	29.05	61.22	47.55	37.43	70.44
ETBW9409	GH_2020	2	11	90	2.67	4.22	3.13	1.95	1.25	40.16	39.33	37.72	35.42	28.81	58.37	47.88	38.71	74.18
ETBW9436	GH_2020	2	11	73	3.44	4.31	2.85	2.36	1.63	41.22	41.38	39.36	36.24	30.74	64.85	52.17	42.51	85.16
Millennium	GH_2020	2	11	7	3.43	4.69	3.12	2.15	2.17	41.85	39.91	37.13	35.49	29.32	48.61	38.98	27.12	74.52
ETBW8492	GH_2020	2	11	107	4.24	5.06	2.98	2.86	2.22	45.61	45.94	43.08	41.31	32.87	61.72	52.26	44.75	85.04
ETBW9411	GH_2020	2	12	82	3.79	4.87	3.81	3.19	2.25	48.72	49.19	47.34	44.83	36.25	58.56	50.29	41.25	75.58
ETBW8725	GH_2020	2	12	108	3.81	4.87	3.74	2.66	2.27	49.58	50.66	48.25	45.96	37.33	60.79	51.75	42.96	79.15
Sirbo	GH_2020	2	12	28	2.38	4.12	2.65	2.21	1.23	44.21	45.57	43.41	41.23	32.07	62.95	48.91	38.23	72.74
ETBW9445	GH_2020	2	12	67	2.67	4.52	2.74	2.38	1.42	45.83	45.52	43.09	40.98	31.44	58.13	47.02	35.64	73.32
Menze	GH_2020	2	12	1	2.61	3.63	2.56	2.42	1.47	40.18	40.78	38.35	36.16	27.63	56.04	43.47	34.17	71.68
ETBW9404	GH_2020	2	12	92	2.83	4.37	2.68	2.55	1.51	46.27	45.95	45.61	41.27	35.48	55.21	42.28	33.81	71.54
ETBW8070	GH_2020	2	12	58	2.27	3.18	2.51	2.23	1.32	48.11	49.54	47.36	44.05	36.55	54.86	42.15	33.42	70.66
ETBW8260	GH_2020	2	12	103	3.44	4.11	2.53	2.42	1.86	48.27	48.97	46.14	44.22	37.04	62.65	49.76	38.93	77.53
ETBW9027	GH_2020	2	12	69	3.52	3.96	2.83	2.61	2.28	48.75	48.91	46.78	43.75	35.02	60.08	51.63	42.02	81.67
ETBW8901	GH_2020	2	12	88	3.28	3.24	3.16	2.84	2.12	45.62	46.23	44.58	41.74	34.08	49.73	49.42	31.48	78.06
ETBW8261	GH_2020	2	12	104	2.39	3.67	2.52	2.41	1.45	40.56	38.92	36.12	34.07	28.56	57.52	46.71	36.86	73.59
Hawii	GH_2020	2	12	31	2.23	3.06	2.45	1.76	1.35	41.42	39.66	37.85	35.45	31.27	53.49	44.59	34.55	71.46
ETBW8823	GH_2020	2	12	63	3.52	4.58	3.17	1.62	2.04	45.74	45.26	43.03	41.17	35.93	57.92	47.24	36.11	74.19
ETBW9406	GH_2020	2	12	93	3.24	4.73	3.19	2.48	1.78	51.65	49.64	47.44	45.71	36.82	68.16	53.95	47.63	74.35
Simba	GH_2020	2	13	26	2.55	3.85	2.53	2.14	1.55	40.22	40.54	38.41	35.11	31.66	66.47	52.06	42.47	71.64
ETBW9444	GH_2020	2	13	66	3.27	3.97	2.75	2.54	2.06	42.92	42.28	40.77	38.14	36.15	69.25	54.12	47.38	74.23
ETBW9413	GH_2020	2	13	84	2.87	3.81	2.57	2.43	1.84	39.74	38.94	36.12	34.35	28.18	66.81	52.83	45.05	72.65
K62954A	GH_2020	2	13	39	3.22	4.07	3.75	2.72	1.98	41.46	41.84	40.63	37.29	30.56	58.68	47.45	37.36	74.48
Mitike	GH_2020	2	13	43	3.96	5.01	2.89	2.71	2.14	45.94	47.51	46.03	44.21	33.95	74.02	57.69	50.84	81.55
ETBW8491	GH_2020	2	13	106	3.94	4.36	3.84	2.76	2.16	41.27	41.58	39.42	37.53	28.25	71.54	56.22	48.96	79.51
K6290Bulk	GH_2020	2	13	44	2.38	4.26	2.87	2.15	1.54	46.52	45.44	43.26	40.75	36.52	63.85	47.94	37.85	72.28
ETBW8486	GH_2020	2	13	117	3.46	4.85	3.48	3.22	2.14	45.01	45.43	43.76	42.05	32.77	58.23	51.88	39.42	77.88
ETBW8944	GH_2020	2	13	97	2.26	3.44	2.61	2.36	1.71	42.06	42.46	41.32	38.55	28.05	54.97	42.56	34.27	70.42
ETBW9068	GH_2020	2	13	116	2.84	3.96	2.75	2.14	1.53	44.71	45.13	43.59	41.23	32.53	57.36	44.07	35.66	73.77
ETBW8654	GH_2020	2	13	118	2.95	4.12	2.56	2.27	1.65	46.75	45.71	44.15	42.86	35.38	67.25	53.19	47.35	73.85
ETBW8987	GH_2020	2	13	101	3.17	4.35	2.82	2.46	1.67	40.63	41.39	39.45	37.87	28.22	70.19	56.35	48.82	74.48
ETBW9410	GH_2020	2	13	91	3.26	4.51	3.02	2.24	1.76	38.96	39.44	37.92	35.34	26.33	62.73	49.24	41.76	76.25
ETBW8659	GH_2020	2	13	121	3.36	4.38	2.89	2.37	1.82	49.32	50.32	48.15	45.21	36.24	60.64	49.73	40.21	74.52
Enkoy	GH_2020	2	14	40	3.23	4.57	3.12	2.35	1.45	49.86	51.11	49.96	46.09	38.58	58.51	47.25	38.63	73.81
Doddota	GH_2020	2	14	38	2.42	4.16	2.11	1.75	1.33	40.88	41.64	40.08	37.02	28.64	66.07	52.04	45.92	71.75
ETBW9221	GH_2020	2	14	126	2.82	3.75	2.54	2.22	1.52	41.85	42.46	40.12	37.35	31.91	57.28	46.68	36.05	72.58
ETBW8668	GH_2020	2	14	109	2.29	3.86	2.15	1.87	1.38	42.02	43.94	41.16	39.82	29.66	43.52	36.94	25.64	71.74
ETBW8820	GH_2020	2	14	57	2.72	3.71	2.88	2.14	1.43	41.75	42.99	41.42	38.73	28.24	48.75	38.52	26.38	72.57
ETBW9449	GH_2020	2	14	64	2.44	3.51	2.32	2.05	1.28	40.77	42.51	40.84	37.93	29.02	41.86	37.03	25.26	71.68
ETBW8597	GH_2020	2	14	114	2.38	3.64	2.49	1.75	1.45	46.78	47.08	45.35	42.87	35.45	41.03	36.89	25.12	70.45
ETBW9089	GH_2020	2	14	129	3.61	4.69	3.22	2.76	2.02	48.11	49.76	47.61	44.32	36.26	62.94	51.45	42.78	74.88
ETBW9305	GH_2020	2	14	125	2.83	3.92	2.71	2.36	1.61	49.86	50.48	48.39	45.73	38.04	64.25	52.87	45.37	71.43
ETBW8974	GH_2020	2	14	102	2.12	3.36	2.46	1.82	1.53	44.62	45.15	43.58	42.91	32.82	62.87	52.61	44.85	70.52
Hidasie	GH_2020	2	14	20	3.48	5.01	3.32	2.41	1.87	48.03	49.92	48.88	46.65	35.02	62.93	51.17	42.38	74.68
ETBW9416	GH_2020	2	14	87	3.27	4.47	3.05	2.65	1.68	49.37	52.12	50.18	47.07	38.32	60.45	49.46	41.25	74.31
ETBW9102	GH_2020	2	14	133	2.37	3.82	2.67	2.18	1.26	43.24	44.95	42.55	40.11	31.84	58.21	48.73	39.16	73.84
ETBW9384	GH_2020	2	14	79	2.54	3.75	2.42	1.85	1.37	47.19	48.77	46.49	43.05	34.69	57.16	46.94	38.47	72.36
Menze	Field_2020	1	1	1	2.38	4.67	2.76	2.43	1.55	42.74	48.66	43.52	36.45	32.63	64.22	51.48	48.52	67.04
Dinknesh	Field_2020	1	1	2	3.12	4.35	3.47	2.75	2.05	51.06	55.27	45.35	43.16	37.81	86.27	63.26	36.74	85.72
Tossa	Field_2020	1	1	3	2.54	4.82	2.84	2.43	1.48	43.86	44.56	42.18	37.03	34.83	62.45	56.34	43.66	67.52
Ogolcho	Field_2020	1	1	4	2.16	4.25	2.55	1.72	1.14	40.25	41.78	38.64	36.71	31.55	65.38	60.95	39.05	68.71
Galil	Field_2020	1	1	5	2.93	4.63	3.25	2.88	1.45	42.04	38.77	36.91	35.46	31.72	69.55	64.59	35.41	69.44
Meraro	Field_2020	1	1	6	3.18	5.06	3.42	2.57	1.59	42.55	47.32	40.12	38.64	35.48	68.47	63.78	36.22	72.23
Millennium	Field_2020	1	1	7	2.94	4.34	2.26	1.85	1.68	45.75	46.82	43.33	44.35	35.97	78.36	71.55	28.45	74.65
Kulkulu	Field_2020	1	1	8	2.89	3.92	2.94	2.45	1.87	42.73	44.58	38.13	35.59	32.05	72.31	62.86	37.14	69.84
KBG01	Field_2020	1	1	9	3.74	4.76	3.45	2.88	1.77	45.81	42.34	40.75	38.44	32.36	82.65	73.47	26.53	82.43
Bolo	Field_2020	1	1	10	3.25	5.22	3.52	2.36	1.44	41.08	43.46	36.59	35.23	33.71	85.76	61.84	38.16	85.34
Sulla	Field_2020	1	1	11	3.11	4.08	3.07	2.24	1.38	42.15	44.02	39.74	37.88	32.43	63.02	54.12	45.88	64.87
Gasay	Field_2020	1	1	12	2.97	5.17	2.65	2.48	1.75	45.28	42.96	38.75	36.61	34.66	64.58	54.73	45.27	72.06
Kakaba	Field_2020	1	1	13	3.19	5.14	3.32	2.18	1.62	48.25	45.76	40.34	37.85	32.39	84.16	72.96	27.04	80.54
Shorima	Field_2020	1	1	14	3.02	4.55	3.18	2.75	1.46	42.96	41.52	40.87	38.64	32.72	75.39	57.35	42.65	75.61
Laketch	Field_2020	1	2	15	2.23	3.48	2.04	1.53	1.28	41.22	42.71	36.25	34.57	28.94	64.29	59.68	40.32	62.47
Hoggana	Field_2020	1	2	16	2.58	4.42	1.96	1.72	1.34	40.67	42.69	37.28	35.73	32.81	72.64	61.56	38.44	72.81
Huluka	Field_2020	1	2	17	2.98	4.62	3.29	2.85	1.65	42.58	44.05	38.65	35.87	32.75	85.35	72.44	27.56	65.52
Abola	Field_2020	1	2	18	3.75	5.47	3.41	2.47	1.86	52.46	52.73	48.84	45.14	38.95	78.69	73.29	26.71	80.66
Tusie	Field_2020	1	2	19	4.13	5.72	3.45	3.22	1.88	47.35	49.16	43.78	41.56	36.27	85.42	54.14	25.82	84.55
Hidasie	Field_2020	1	2	20	3.26	5.86	2.74	2.73	1.69	45.18	45.95	43.65	41.77	35.26	76.68	67.53	32.47	75.83
Dure	Field_2020	1	2	21	2.52	5.11	3.12	2.35	1.82	45.32	47.61	45.38	41.26	36.85	69.27	62.42	37.58	68.95
Pavon76	Field_2020	1	2	22	3.46	4.43	2.45	1.71	1.25	43.66	45.05	42.83	38.97	34.53	83.95	72.51	27.49	77.41
Dashen	Field_2020	1	2	23	2.71	5.02	2.76	1.82	1.22	40.84	43.11	37.13	35.76	32.96	68.34	60.75	39.25	67.88
Kubsa	Field_2020	1	2	24	3.14	4.76	3.37	2.74	1.92	40.75	42.24	38.51	36.47	30.18	65.27	57.94	42.06	62.45
Katar	Field_2020	1	2	25	3.02	4.98	3.05	2.47	1.75	37.88	42.25	36.91	34.52	28.79	64.81	57.36	42.64	65.31
Simba	Field_2020	1	2	26	3.02	5.26	2.89	2.32	1.41	47.87	45.24	42.86	38.73	32.17	72.36	57.15	42.85	72.46
Sofumar	Field_2020	1	2	27	2.96	4.36	2.44	2.18	1.36	46.71	48.56	45.92	42.08	35.43	63.55	55.83	44.17	68.37
Sirbo	Field_2020	1	2	28	3.21	4.73	2.57	2.26	1.55	49.34	52.67	47.25	44.89	37.12	74.86	59.48	40.52	75.42
Bobicho	Field_2020	1	3	29	2.85	4.45	2.61	2.07	1.42	42.05	43.54	40.87	37.61	30.45	67.25	61.51	38.49	70.63
Tay	Field_2020	1	3	30	2.05	2.37	2.77	2.15	1.86	45.35	46.26	42.94	39.55	32.72	74.32	67.85	32.15	74.95
Hawii	Field_2020	1	3	31	2.82	5.14	3.85	3.02	2.17	43.76	45.53	40.95	37.41	32.28	72.68	61.26	38.74	76.02
Dereselign	Field_2020	1	3	32	2.42	4.82	2.73	2.19	1.42	42.15	44.76	41.89	38.32	35.51	77.84	69.39	30.61	74.69
Dandaa	Field_2020	1	3	33	3.04	4.27	2.34	2.12	1.47	44.87	45.36	42.65	38.26	34.45	75.63	57.06	42.94	78.35
Alidoro	Field_2020	1	3	34	4.12	4.61	3.08	1.96	1.53	55.23	56.68	48.09	42.85	35.17	88.46	61.75	38.25	85.71
MadaWelabu	Field_2020	1	3	35	3.28	5.06	3.11	2.06	1.77	45.74	43.65	39.55	36.49	33.54	68.34	54.96	45.04	75.48
Digelu	Field_2020	1	3	36	2.32	3.88	2.38	1.92	1.35	42.44	45.19	40.84	36.21	29.62	68.15	52.45	47.55	71.65
Gambo	Field_2020	1	3	37	2.88	4.42	2.74	1.95	1.66	40.68	43.82	39.22	37.28	32.51	62.84	53.62	46.38	67.51
Doddota	Field_2020	1	3	38	2.92	4.16	2.57	1.75	1.24	41.36	42.75	38.97	36.18	30.85	68.23	57.86	42.14	65.84
K62954A	Field_2020	1	3	39	3.04	5.07	2.43	2.29	1.83	42.74	42.86	40.53	38.18	32.78	69.42	52.84	47.16	75.26
Enkoy	Field_2020	1	3	40	3.75	5.78	2.86	2.33	2.02	46.35	48.63	45.05	40.32	34.72	82.55	56.35	43.65	82.07
ET13A2	Field_2020	1	3	41	4.08	5.55	3.93	2.88	1.85	53.71	55.25	47.89	44.05	37.84	85.64	57.02	42.98	84.22
Galema	Field_2020	1	3	42	2.87	4.74	2.67	2.14	1.26	45.94	46.23	42.81	40.03	36.34	64.37	51.98	48.02	68.75
Mitike	Field_2020	1	4	43	2.68	4.52	2.52	2.17	1.58	45.72	47.05	40.93	38.02	32.28	64.05	57.43	42.57	69.54
K6290Bulk	Field_2020	1	4	44	2.86	4.35	2.85	2.01	1.44	52.83	52.94	47.45	42.04	35.15	64.92	57.64	42.36	67.73
Biqa	Field_2020	1	4	45	2.94	4.33	2.36	1.86	1.72	45.39	47.62	43.22	38.82	36.58	68.55	58.08	41.92	74.85
Honqolo	Field_2020	1	4	46	2.55	5.05	2.49	2.09	1.51	45.63	46.54	42.96	40.27	32.68	74.02	61.53	38.47	65.44
Kingbird	Field_2020	1	4	47	3.72	5.89	3.35	2.55	1.63	50.86	52.77	47.81	42.48	36.07	71.97	53.47	46.53	76.25
Manduyo	Field_2020	1	4	48	2.63	5.23	3.59	2.44	2.02	48.68	49.12	45.22	42.45	37.95	62.68	52.18	47.82	67.89
Tsehay	Field_2020	1	4	49	3.15	5.12	3.14	1.81	1.65	45.19	47.37	42.81	40.78	35.47	79.14	67.44	32.56	73.42
ETBW8903	Field_2020	1	4	50	3.58	3.56	1.72	1.58	1.43	48.59	49.93	45.14	42.52	37.43	81.73	67.76	32.24	77.03
ETBW8817	Field_2020	1	4	51	3.38	5.04	2.35	2.12	1.42	46.82	48.62	44.36	40.17	36.44	75.24	67.04	32.96	76.92
ETBW8905	Field_2020	1	4	52	3.17	4.91	2.88	2.38	1.54	45.65	47.32	42.14	39.35	35.28	75.06	64.53	35.47	72.36
ETBW8907	Field_2020	1	4	53	2.74	4.67	2.74	2.32	1.67	45.08	46.87	40.49	37.84	30.72	67.82	57.95	42.05	70.67
ETBW8908	Field_2020	1	4	54	2.45	4.45	2.86	1.78	1.25	41.74	42.65	38.42	34.15	31.05	68.53	56.96	43.21	65.55
ETBW8816	Field_2020	1	4	55	4.26	4.86	3.13	2.17	1.32	52.63	54.28	48.76	45.82	40.51	85.74	74.13	25.87	82.32
ETBW8818	Field_2020	1	4	56	2.86	4.92	2.71	2.02	1.15	47.12	44.95	40.21	35.04	32.54	75.36	64.56	35.44	75.16
ETBW8820	Field_2020	1	5	57	2.27	4.47	2.14	1.52	0.98	45.27	46.55	42.19	40.26	35.82	78.64	67.92	32.08	70.75
ETBW8070	Field_2020	1	5	58	3.12	4.38	2.91	2.82	1.64	50.36	52.82	47.68	43.77	40.05	78.11	65.44	34.56	76.88
ETBW8831	Field_2020	1	5	59	3.48	5.54	3.57	2.84	1.97	46.48	47.35	45.65	42.84	37.13	67.42	59.23	40.77	73.16
ETBW8827	Field_2020	1	5	60	3.15	4.72	3.28	2.72	1.39	44.37	45.18	40.43	36.96	32.64	65.48	52.38	47.62	71.45
ETBW8923	Field_2020	1	5	61	3.98	6.02	3.89	3.52	2.16	54.06	56.23	47.25	42.73	35.97	86.67	57.62	42.38	85.12
ETBW8826	Field_2020	1	5	62	3.02	4.66	2.86	2.55	1.42	45.39	47.15	45.89	42.58	36.04	62.59	52.26	47.74	61.56
ETBW8823	Field_2020	1	5	63	3.78	5.29	3.68	3.06	1.77	50.34	51.45	48.03	40.61	37.52	78.25	48.23	57.45	78.71
ETBW9449	Field_2020	1	5	64	3.42	5.44	3.24	2.88	1.93	44.38	45.47	42.74	38.75	32.08	61.97	57.34	42.66	62.43
ETBW9450	Field_2020	1	5	65	3.37	4.75	3.08	2.75	1.81	42.79	45.11	40.35	37.24	35.67	82.56	73.16	26.84	72.92
ETBW9444	Field_2020	1	5	66	3.42	3.78	2.71	2.42	1.54	42.95	46.05	41.33	38.71	36.04	84.16	73.33	26.67	73.25
ETBW9445	Field_2020	1	5	67	3.68	5.01	2.96	2.54	1.43	42.75	46.88	42.03	37.64	33.92	85.37	74.26	25.74	75.08
ETBW8800	Field_2020	1	5	68	2.31	2.82	1.95	1.67	1.39	47.35	47.93	42.61	38.22	35.84	65.26	52.02	47.98	74.34
ETBW9027	Field_2020	1	5	69	2.69	4.51	2.56	2.28	1.72	48.71	50.54	44.76	40.82	35.75	72.85	68.54	31.46	78.05
ETBW9026	Field_2020	1	5	70	2.05	3.02	2.15	1.92	1.45	41.56	42.87	38.43	35.37	30.59	81.52	63.56	36.44	62.54
ETBW9433	Field_2020	1	6	71	2.14	3.08	2.01	1.65	1.51	47.92	49.61	44.95	40.65	34.98	65.38	59.08	40.92	74.89
ETBW9435	Field_2020	1	6	72	2.35	3.46	1.87	1.49	1.22	42.08	42.42	38.14	36.23	28.46	67.26	54.84	45.16	62.67
ETBW9436	Field_2020	1	6	73	3.82	4.96	2.11	1.74	1.36	45.34	47.26	41.28	39.06	35.12	77.58	59.53	40.47	83.15
ETBW9438	Field_2020	1	6	74	3.07	4.73	2.43	2.25	1.76	48.25	48.94	45.66	40.93	35.25	75.68	64.18	35.82	76.42
ETBW9378	Field_2020	1	6	75	2.24	2.89	1.76	1.65	1.37	50.67	48.55	45.33	41.51	36.68	72.46	57.39	42.61	72.87
ETBW9440	Field_2020	1	6	76	2.26	5.02	2.48	2.09	1.64	42.89	42.72	38.85	35.78	30.31	75.23	62.56	37.44	67.94
ETBW9441	Field_2020	1	6	77	2.15	4.35	2.91	2.12	1.37	41.15	42.81	37.49	34.17	28.91	71.34	57.25	42.75	64.55
ETBW9383	Field_2020	1	6	78	3.06	5.22	3.01	2.59	1.82	45.96	47.24	42.37	38.28	27.71	75.06	63.47	36.53	82.61
ETBW9384	Field_2020	1	6	79	2.58	3.57	2.46	2.23	1.43	44.51	44.57	38.67	35.09	28.32	69.48	57.52	42.48	75.35
ETBW9396	Field_2020	1	6	80	2.95	4.82	2.05	1.84	1.55	45.42	41.58	37.55	32.18	27.54	78.12	64.38	35.62	77.26
ETBW9402	Field_2020	1	6	81	3.47	5.05	2.96	2.17	1.53	47.86	50.16	45.92	40.25	36.42	79.32	67.05	32.95	80.73
ETBW9411	Field_2020	1	6	82	3.21	4.75	2.57	1.88	1.79	45.92	46.14	42.26	37.12	32.75	74.96	66.26	33.74	72.76
ETBW9412	Field_2020	1	6	83	3.92	4.37	2.63	1.94	1.62	52.34	52.85	47.55	42.75	35.48	85.52	57.42	42.58	84.32
ETBW9413	Field_2020	1	6	84	2.85	4.52	2.27	1.87	1.38	45.71	45.59	41.84	38.21	32.79	76.53	64.92	35.08	74.18
ETBW9414	Field_2020	1	7	85	2.74	4.68	2.89	2.34	1.66	43.65	44.47	40.95	35.48	30.12	78.42	64.74	35.26	73.66
ETBW9424	Field_2020	1	7	86	3.53	5.01	3.42	2.12	1.71	45.62	47.75	42.18	40.57	37.41	72.56	57.89	42.11	72.95
ETBW9416	Field_2020	1	7	87	3.67	4.12	2.15	1.83	1.36	48.37	49.89	45.22	42.84	37.56	74.85	59.03	40.97	76.02
ETBW8901	Field_2020	1	7	88	2.45	4.29	1.91	1.78	1.05	48.92	50.12	45.85	42.36	35.47	69.56	53.66	46.34	72.85
ETBW8394	Field_2020	1	7	89	3.22	4.73	2.34	1.92	1.69	50.65	51.26	47.15	42.28	37.82	80.72	61.28	38.72	82.76
ETBW9409	Field_2020	1	7	90	3.05	4.95	2.85	2.27	1.65	46.97	47.64	42.58	38.42	30.99	75.68	57.24	42.76	72.53
ETBW9410	Field_2020	1	7	91	3.76	4.85	2.54	1.65	1.27	46.22	46.73	42.51	36.14	28.75	80.28	52.48	47.52	81.04
ETBW9404	Field_2020	1	7	92	3.46	4.92	2.77	2.25	1.78	47.86	48.38	42.36	37.32	32.84	85.64	54.72	45.28	84.51
ETBW9406	Field_2020	1	7	93	3.85	4.88	3.18	2.64	2.16	48.76	49.57	45.89	41.93	37.11	84.22	54.37	45.63	80.28
ETBW9422	Field_2020	1	7	94	3.74	5.23	2.98	2.57	1.75	50.43	53.25	48.31	42.85	37.74	84.78	54.18	45.82	82.78
ETBW9407	Field_2020	1	7	95	2.55	4.64	2.69	2.23	1.66	48.58	47.39	43.94	42.12	38.52	73.26	63.05	36.95	75.82
ETBW8983	Field_2020	1	7	96	2.18	3.72	2.64	1.35	1.11	42.34	42.71	38.62	35.04	28.95	76.45	67.24	32.76	68.65
ETBW8944	Field_2020	1	7	97	1.76	3.55	2.27	1.99	1.44	40.69	41.16	37.44	34.51	27.37	68.42	55.04	44.96	60.48
ETBW8984	Field_2020	1	7	98	2.15	3.49	1.91	1.78	1.33	43.75	48.24	42.94	38.83	29.18	66.57	52.85	47.15	61.23
ETBW8945	Field_2020	1	8	99	2.28	3.81	2.23	1.86	1.28	44.91	45.05	40.32	37.65	32.49	68.42	51.39	48.17	70.19
ETBW8981	Field_2020	1	8	100	2.04	3.17	1.87	1.45	0.96	43.25	42.73	40.56	37.16	30.55	64.75	52.73	47.27	68.51
ETBW8987	Field_2020	1	8	101	3.41	5.13	2.65	2.08	1.67	42.34	43.55	39.88	35.27	32.64	78.84	67.95	32.05	74.37
ETBW8974	Field_2020	1	8	102	2.65	5.02	2.89	2.42	1.53	47.73	47.88	45.24	42.63	37.85	65.74	52.15	47.85	74.06
ETBW8260	Field_2020	1	8	103	2.94	4.46	2.56	2.29	1.48	48.94	49.26	45.85	40.17	38.32	87.12	73.69	26.31	78.25
ETBW8261	Field_2020	1	8	104	2.88	3.67	2.64	2.08	1.52	48.91	50.48	46.13	42.66	37.05	84.26	67.27	32.73	72.93
ETBW8489	Field_2020	1	8	105	4.15	5.09	2.86	1.97	1.76	50.31	53.42	49.42	47.31	42.54	85.98	62.72	37.28	83.02
ETBW8491	Field_2020	1	8	106	4.77	5.85	3.47	2.96	2.34	52.02	54.47	48.64	47.08	43.94	87.64	69.38	30.62	85.68
ETBW8492	Field_2020	1	8	107	2.85	3.91	1.85	1.55	1.25	48.62	49.25	45.59	42.92	35.14	67.15	54.85	45.15	73.44
ETBW8725	Field_2020	1	8	108	3.72	4.87	3.43	2.92	1.88	52.06	52.35	48.57	45.22	40.71	82.58	55.42	44.58	83.59
ETBW8668	Field_2020	1	8	109	3.66	5.52	3.36	2.58	2.07	51.64	52.43	47.29	45.75	40.22	81.77	55.25	44.75	82.31
ETBW8675	Field_2020	1	8	110	3.34	5.05	2.94	2.45	1.69	48.37	48.94	44.15	41.28	36.55	76.22	67.04	32.96	75.46
ETBW8676	Field_2020	1	8	111	2.32	4.25	2.89	1.84	1.65	46.42	46.98	42.13	38.72	34.95	79.85	67.76	32.24	72.98
ETBW9092	Field_2020	1	8	112	2.63	4.29	2.67	1.75	1.42	45.32	46.85	42.66	39.24	32.01	77.82	67.59	32.41	72.15
ETBW8684	Field_2020	1	9	113	2.08	3.63	1.91	1.58	1.16	50.13	52.56	50.12	47.18	37.57	65.57	53.85	46.15	71.62
ETBW8597	Field_2020	1	9	114	1.55	3.71	2.28	1.74	1.35	42.78	43.85	39.16	36.52	32.96	68.34	52.48	45.47	68.89
ETBW8797	Field_2020	1	9	115	1.48	3.05	2.24	1.12	0.92	41.66	42.67	38.91	35.42	30.52	76.22	67.61	32.39	71.45
ETBW9068	Field_2020	1	9	116	2.85	5.74	3.72	3.06	2.15	48.89	50.05	47.43	43.68	38.97	79.55	55.83	44.17	83.17
ETBW8486	Field_2020	1	9	117	2.87	4.96	2.65	2.72	1.31	51.24	51.81	47.72	45.68	37.33	66.85	57.32	42.68	74.65
ETBW8654	Field_2020	1	9	118	2.47	4.67	2.57	1.96	1.55	49.67	50.98	48.15	45.39	39.02	78.32	55.72	44.28	80.77
ETBW8996	Field_2020	1	9	119	4.11	5.28	2.64	2.39	2.15	48.55	49.31	47.91	42.63	38.77	85.29	67.82	32.18	83.26
ETBW9104	Field_2020	1	9	120	2.39	4.39	2.58	2.13	1.64	47.62	48.98	44.06	41.15	35.84	83.67	68.58	31.42	72.84
ETBW8659	Field_2020	1	9	121	3.52	4.97	2.79	1.98	1.32	52.36	53.07	47.45	45.69	40.53	78.45	54.67	45.33	80.31
ETBW9084	Field_2020	1	9	122	1.89	3.85	2.92	2.17	1.35	44.72	45.89	42.55	40.94	35.07	65.92	53.19	46.81	71.26
ETBW8661	Field_2020	1	9	123	2.67	4.64	2.55	1.84	1.37	43.05	45.75	42.26	38.41	31.81	64.57	52.78	47.22	71.03
ETBW9220	Field_2020	1	9	124	3.14	4.82	2.81	2.22	1.93	50.33	52.68	47.15	42.25	39.46	72.33	53.25	46.75	75.14
ETBW9305	Field_2020	1	9	125	4.73	5.87	2.76	2.43	2.08	48.65	50.23	45.72	42.74	36.34	86.42	57.04	42.96	81.52
ETBW9221	Field_2020	1	9	126	3.18	4.34	2.95	2.14	1.46	45.27	46.42	42.14	37.66	33.94	78.09	67.14	32.86	78.61
ETBW9091	Field_2020	1	10	127	2.55	4.52	3.12	2.18	1.87	50.05	52.67	48.15	42.98	38.11	64.78	55.38	44.62	74.17
ETBW9473	Field_2020	1	10	128	3.85	5.41	3.25	2.69	1.72	48.22	49.05	45.93	42.54	34.75	64.81	52.88	47.12	73.86
ETBW9089	Field_2020	1	10	129	3.15	4.25	2.77	2.04	1.34	47.91	48.73	45.88	42.39	37.32	62.15	52.64	47.36	74.66
ETBW9202	Field_2020	1	10	130	4.02	6.16	3.62	2.85	2.27	51.62	52.04	47.55	44.58	37.46	83.37	74.17	25.83	84.47
ETBW9294	Field_2020	1	10	131	3.95	5.68	3.56	2.41	2.35	50.25	52.86	45.96	42.72	39.35	80.15	68.86	31.14	78.73
ETBW9295	Field_2020	1	10	132	2.56	4.39	2.68	2.44	1.47	52.26	52.58	47.41	42.23	37.72	69.35	56.03	43.97	72.24
ETBW9102	Field_2020	1	10	133	2.88	4.85	3.65	2.72	1.97	45.71	46.57	43.94	39.05	33.49	64.75	53.28	46.72	75.11
ETBW9200	Field_2020	1	10	134	2.35	5.07	1.95	1.63	1.38	47.28	48.65	44.31	40.82	36.16	83.41	69.62	30.38	72.86
ETBW9107	Field_2020	1	10	135	4.12	5.18	2.77	1.94	1.66	52.42	54.29	47.68	45.09	37.91	82.87	74.26	25.74	82.35
ETBW9087	Field_2020	1	10	136	3.54	4.96	2.63	2.68	1.95	45.81	47.63	42.34	38.82	35.22	81.02	73.47	26.53	78.81
ETBW9134	Field_2020	1	10	137	3.86	4.56	3.27	2.96	1.88	48.75	50.19	46.59	43.15	38.95	79.34	61.53	38.47	78.23
ETBW9135	Field_2020	1	10	138	2.85	3.97	2.44	1.92	1.35	47.22	47.54	43.36	40.74	37.68	68.62	53.19	46.81	74.75
ETBW9484	Field_2020	1	10	139	2.69	4.22	3.02	1.81	1.26	45.83	47.49	42.17	37.45	34.72	78.54	67.23	32.77	72.64
ETBW9137	Field_2020	1	10	140	4.32	5.19	2.82	2.34	1.62	50.64	52.77	47.13	42.61	37.78	82.95	74.18	25.82	83.55
ETBW9138	Field_2020	1	11	141	4.55	5.23	3.65	2.53	2.14	52.05	52.59	47.24	42.39	37.12	76.52	57.09	42.91	74.38
ETBW9139	Field_2020	1	11	142	4.68	5.71	2.98	2.41	1.39	52.28	54.08	47.62	44.66	40.94	78.63	62.44	37.56	80.12
ETBW9108	Field_2020	1	11	143	2.11	3.46	1.94	1.63	1.22	46.55	44.63	42.85	40.28	36.59	71.85	59.25	40.75	72.97
ETBW9140	Field_2020	1	11	144	4.45	5.78	4.41	2.76	2.15	45.74	47.32	42.37	40.07	37.97	83.84	74.18	25.82	82.34
ETBW9109	Field_2020	1	11	145	3.36	4.86	2.86	2.44	1.96	44.16	45.52	42.66	38.27	35.43	82.96	73.56	26.44	77.25
ETBW9088	Field_2020	1	11	146	4.88	6.12	4.15	2.82	2.08	52.32	55.14	47.15	45.61	41.85	85.08	74.58	25.42	85.79
ETBW9110	Field_2020	1	11	147	2.85	5.43	2.77	2.35	1.54	50.92	52.48	48.25	45.72	41.96	84.58	73.72	26.28	80.45
ETBW9470	Field_2020	1	11	148	4.16	5.44	3.16	2.61	1.72	52.87	54.39	48.54	45.85	38.11	84.51	63.21	36.79	82.84
ETBW9169	Field_2020	1	11	149	3.84	5.32	3.12	2.24	1.63	46.98	48.15	42.44	40.26	35.73	77.82	61.43	38.57	78.15
ETBW9112	Field_2020	1	11	150	3.55	4.75	3.46	2.18	1.77	47.35	45.67	42.02	39.64	36.78	81.64	67.65	32.35	73.44
ETBW9233	Field_2020	1	11	151	3.06	4.38	2.69	1.75	1.53	50.21	52.85	47.53	45.14	37.35	65.74	57.16	42.84	74.62
ETBW8303	Field_2020	1	11	152	3.17	5.77	2.84	2.39	1.92	48.82	50.56	48.47	45.16	40.77	82.65	62.84	37.16	82.78
ETBW8735	Field_2020	1	11	153	2.28	5.09	2.57	2.17	1.45	47.26	47.92	44.31	41.84	37.62	78.52	67.09	32.91	70.95
ETBW8311	Field_2020	1	11	154	3.87	5.16	3.44	3.01	2.36	55.13	56.38	50.47	46.35	37.12	85.76	58.47	41.53	83.72
ETBW8484	Field_2020	1	12	155	2.73	3.65	2.41	1.84	1.25	42.45	45.62	40.51	37.48	32.95	72.45	57.35	42.65	73.36
ETBW8289	Field_2020	1	12	156	1.92	2.37	1.88	1.37	0.99	42.05	42.95	40.61	37.14	32.21	71.36	60.22	39.78	62.58
ETBW9095	Field_2020	1	12	157	2.18	4.15	2.76	1.95	1.22	46.74	45.58	42.76	38.52	35.73	70.86	59.38	40.62	65.83
ETBW9093	Field_2020	1	12	158	3.44	4.86	2.59	2.32	1.38	50.88	52.35	49.91	44.53	37.59	78.12	61.25	38.75	82.95
ETBW8577	Field_2020	1	12	159	2.05	3.77	2.15	1.96	1.33	46.28	47.62	43.77	38.36	35.12	78.74	65.05	34.95	72.33
ETBW9175	Field_2020	1	12	160	2.11	4.82	2.65	2.47	1.76	41.51	43.82	37.71	35.22	33.64	72.48	59.82	40.18	70.71
ETBW8640	Field_2020	1	12	161	3.75	5.18	3.18	2.55	1.94	46.96	47.75	42.34	40.58	32.41	84.65	74.26	25.74	84.39
ETBW8862	Field_2020	1	12	162	3.62	4.62	3.11	2.26	1.66	49.62	48.77	45.93	42.75	37.69	84.43	57.38	42.62	83.54
ETBW8583	Field_2020	1	12	163	3.43	4.59	2.94	1.87	1.52	48.57	52.68	47.35	45.23	39.02	82.96	73.76	26.24	82.75
ETBW9183	Field_2020	1	12	164	2.86	4.82	2.97	2.02	1.72	46.84	47.17	45.66	41.52	36.47	76.82	55.92	45.08	74.86
ETBW8772	Field_2020	1	12	165	3.25	4.55	1.93	1.85	1.44	44.61	46.73	42.24	40.86	32.75	78.25	61.24	38.76	76.37
ETBW8584	Field_2020	1	12	166	1.97	4.62	2.57	2.46	1.18	44.38	44.65	42.11	39.53	32.81	73.65	58.75	41.25	65.74
ETBW9176	Field_2020	1	12	167	2.75	3.88	2.58	1.96	1.21	40.45	42.23	38.35	36.24	33.97	72.45	56.36	43.64	72.19
ETBW8585	Field_2020	1	12	168	1.62	2.12	1.86	1.42	0.98	42.34	44.62	39.44	37.51	35.45	65.58	51.19	48.81	65.28
ETBW9177	Field_2020	1	13	169	2.17	4.07	2.65	2.27	1.62	47.84	49.17	45.27	43.25	37.08	82.47	71.38	28.62	68.13
ETBW9179	Field_2020	1	13	170	2.24	4.62	2.91	2.43	1.47	42.33	42.65	38.58	35.71	32.36	84.87	72.96	27.04	72.63
ETBW9180	Field_2020	1	13	171	2.76	4.28	2.56	2.08	1.55	43.95	44.83	41.72	38.76	35.51	85.25	73.21	26.79	75.16
ETBW9279	Field_2020	1	13	172	2.55	4.92	2.45	2.29	1.67	47.63	48.74	45.19	42.71	38.75	83.76	73.15	26.85	74.62
ETBW9019	Field_2020	1	13	173	3.44	4.81	2.92	2.43	1.48	45.62	46.48	42.21	39.95	37.84	85.14	74.03	25.97	78.14
ETBW9184	Field_2020	1	13	174	2.13	4.15	2.74	2.51	1.73	47.71	48.62	44.88	42.61	36.25	85.92	72.55	27.45	72.48
ETBW9029	Field_2020	1	13	175	3.58	4.87	2.96	2.47	1.52	45.86	47.33	44.62	40.43	35.27	85.19	67.87	32.13	84.12
ETBW8777	Field_2020	1	13	176	3.12	4.33	2.87	2.55	1.45	43.87	44.18	40.25	38.69	34.53	75.36	66.18	33.82	75.84
ETBW8870	Field_2020	1	13	177	3.46	4.86	2.69	2.53	2.04	46.92	48.69	45.51	41.14	37.32	85.06	57.56	42.44	82.21
ETBW8653	Field_2020	1	13	178	2.57	5.05	3.07	2.11	1.57	48.44	48.52	42.35	39.45	37.85	75.38	54.16	45.84	72.86
ETBW9083	Field_2020	1	13	179	3.82	5.39	3.15	2.76	1.85	50.85	52.79	47.04	42.81	38.62	84.68	62.34	37.66	82.88
ETBW9185	Field_2020	1	13	180	3.15	4.02	3.25	2.68	2.14	52.82	52.85	48.29	45.96	37.15	75.39	61.83	38.17	78.53
ETBW9001	Field_2020	1	13	181	3.25	3.75	3.16	2.57	1.72	52.41	55.23	47.34	42.72	36.02	79.02	67.46	32.54	82.07
ETBW8881	Field_2020	1	13	182	2.45	4.01	2.88	2.54	1.96	47.84	48.52	43.69	39.94	35.16	78.24	65.53	34.47	72.87
ETBW8840	Field_2020	1	14	183	2.61	4.82	3.24	2.61	1.55	47.42	48.21	44.31	40.75	34.62	71.75	54.09	45.91	78.69
ETBW8751	Field_2020	1	14	184	2.33	3.82	2.82	2.18	1.25	41.06	43.88	39.65	35.98	32.79	78.56	64.27	35.73	71.25
ETBW9066	Field_2020	1	14	185	2.76	4.97	3.17	2.38	1.57	45.18	48.46	42.71	38.24	36.33	82.82	67.76	32.24	75.18
ETBW8882	Field_2020	1	14	186	2.87	4.43	2.94	2.45	1.95	51.63	52.07	45.87	42.54	37.39	82.45	63.14	36.86	80.27
WANE	Field_2020	1	14	187	3.85	4.57	3.26	2.72	2.18	49.98	51.12	47.44	42.26	37.85	84.51	67.25	32.75	85.43
LEMU	Field_2020	1	14	188	2.78	3.88	2.54	2.26	1.47	45.35	47.73	44.67	40.78	35.01	75.62	53.19	46.81	78.62
ETBW172862	Field_2020	1	14	189	2.96	4.12	2.89	2.07	1.83	44.85	45.53	42.93	38.59	32.14	67.52	57.55	42.45	62.33
ETBW172864	Field_2020	1	14	190	3.64	4.37	2.91	2.67	1.92	52.47	53.37	48.61	42.78	38.05	82.36	71.47	28.53	82.04
ETBW172872	Field_2020	1	14	191	3.92	4.35	2.97	2.56	2.06	46.83	47.56	42.78	39.62	37.13	84.25	72.35	27.65	82.79
ETBW172936	Field_2020	1	14	192	4.07	4.87	3.18	2.25	1.58	52.64	52.85	47.32	42.55	38.25	87.13	72.89	27.11	85.62
ETBW172938	Field_2020	1	14	193	4.28	4.05	2.78	2.59	1.81	55.28	55.74	48.63	46.71	39.22	89.72	74.62	25.38	87.31
ETBW172955	Field_2020	1	14	194	3.74	5.21	2.64	2.45	1.43	48.15	48.76	42.89	37.24	35.48	82.04	57.24	42.76	78.52
ETBW172082	Field_2020	1	14	195	3.65	5.72	2.93	2.76	1.69	47.32	48.62	42.45	39.23	35.17	78.46	62.38	37.62	76.85
ETBW172996	Field_2020	1	14	196	3.16	5.66	3.07	2.28	2.03	46.45	48.36	42.26	38.65	34.87	78.65	62.03	37.97	74.81
ETBW8908	Field_2020	2	1	54	2.53	3.99	2.61	1.85	1.46	42.69	44.09	40.85	37.25	32.51	65.42	55.47	44.53	62.44
ETBW9087	Field_2020	2	1	136	2.71	3.57	2.51	1.73	1.33	48.58	51.84	45.74	41.57	37.41	74.39	56.49	43.51	78.45
ETBW172996	Field_2020	2	1	196	3.66	4.39	2.84	2.27	2.05	50.67	52.17	47.64	42.12	37.52	78.26	61.56	38.44	80.75
ETBW9407	Field_2020	2	1	95	3.38	4.86	2.92	2.57	1.48	42.85	44.32	38.51	35.42	34.25	74.81	63.82	36.18	72.95
ETBW9091	Field_2020	2	1	127	2.96	4.62	2.99	2.45	1.85	40.54	42.92	37.46	35.59	32.57	83.76	71.21	28.79	71.24
ETBW9383	Field_2020	2	1	78	2.42	4.67	2.95	2.42	1.89	47.75	49.25	45.78	40.28	37.66	85.29	72.16	27.84	76.41
ETBW8981	Field_2020	2	1	100	2.56	3.85	2.47	2.14	1.35	44.73	45.65	40.55	37.49	34.54	83.62	71.55	28.45	71.47
ETBW8394	Field_2020	2	1	89	2.23	4.64	2.15	1.76	1.42	50.44	52.19	47.84	42.21	38.26	84.38	54.76	45.24	81.76
ETBW8676	Field_2020	2	1	111	2.71	4.38	2.64	1.82	1.39	49.68	52.83	48.22	45.28	38.36	85.62	67.22	32.78	82.64
Abola	Field_2020	2	1	18	3.84	4.72	2.79	2.37	1.73	48.82	46.53	44.18	40.85	36.51	68.34	54.63	45.37	80.25
ETBW8826	Field_2020	2	1	62	3.53	4.25	3.04	2.55	1.92	46.88	47.23	44.78	40.32	34.63	76.35	57.25	42.75	76.64
ETBW9180	Field_2020	2	1	171	3.92	5.42	3.13	2.27	1.64	42.57	44.35	40.56	37.84	32.17	78.72	65.72	34.28	62.08
MadaWelabu	Field_2020	2	1	35	2.04	3.28	2.67	2.38	1.55	46.97	47.83	42.91	39.35	35.91	82.65	70.87	29.13	78.32
ETBW8870	Field_2020	2	1	177	3.38	4.27	2.69	2.42	1.76	48.45	50.79	45.58	42.99	37.64	82.75	72.46	27.54	84.11
ETBW8983	Field_2020	2	2	96	3.41	4.75	3.14	2.46	1.85	40.42	42.22	39.54	37.65	31.28	68.24	53.29	46.71	68.96
ETBW9112	Field_2020	2	2	150	2.55	4.06	2.71	2.15	1.36	43.85	45.16	40.13	38.44	35.62	80.15	66.81	33.19	70.85
ETBW8311	Field_2020	2	2	154	2.68	4.78	2.96	2.27	1.54	47.28	48.71	42.96	37.81	34.55	72.38	57.37	42.63	72.46
ETBW8661	Field_2020	2	2	123	2.95	4.44	3.02	2.24	1.83	49.62	52.38	47.51	42.74	38.23	81.74	72.26	27.74	82.53
ETBW8684	Field_2020	2	2	113	3.81	5.32	2.85	2.16	1.91	47.25	48.64	46.55	40.81	36.67	85.36	74.38	25.62	78.24
ETBW8862	Field_2020	2	2	162	2.06	4.07	2.27	1.96	1.23	52.73	52.97	47.62	42.98	37.51	76.37	61.85	38.12	79.38
ETBW9179	Field_2020	2	2	170	2.47	4.46	2.28	1.84	1.36	46.58	48.13	44.16	38.79	35.46	78.51	63.85	36.48	70.81
ETBW9294	Field_2020	2	2	131	2.26	3.81	2.76	2.05	1.28	45.07	47.44	42.65	37.77	33.92	68.58	57.16	42.84	68.47
ETBW9412	Field_2020	2	2	83	2.08	3.25	2.44	1.67	1.34	47.11	48.63	45.29	40.54	35.18	69.47	53.28	46.72	71.65
ETBW8882	Field_2020	2	2	186	2.65	3.89	3.06	2.11	1.52	48.47	50.26	46.34	42.53	37.12	84.68	71.29	28.71	74.68
ETBW9088	Field_2020	2	2	146	3.22	5.47	3.24	2.26	2.05	52.88	52.97	48.69	42.41	36.78	85.21	74.14	25.86	84.25
ETBW8831	Field_2020	2	2	59	4.29	5.22	3.55	2.47	2.15	49.76	48.93	45.36	42.41	37.23	78.03	67.12	32.88	77.84
ETBW9441	Field_2020	2	2	77	2.14	4.21	2.88	2.56	1.97	39.25	37.28	35.54	32.86	27.98	78.47	65.04	34.96	60.89
ETBW172872	Field_2020	2	2	191	2.05	3.74	2.84	2.16	1.72	52.32	52.71	49.21	46.53	42.37	85.42	72.65	27.35	82.59
ETBW172955	Field_2020	2	3	194	2.56	4.67	2.85	2.27	1.65	44.75	42.56	38.49	35.94	32.14	81.96	71.75	28.25	72.45
ETBW8653	Field_2020	2	3	178	3.25	4.41	2.82	2.45	1.83	47.23	48.37	43.84	40.66	35.42	81.63	71.28	28.72	78.42
ETBW9092	Field_2020	2	3	112	4.13	5.88	3.46	2.51	1.87	48.71	49.52	46.69	42.96	37.17	77.26	53.67	46.33	81.34
ETBW9083	Field_2020	2	3	179	4.24	5.32	2.92	2.28	2.12	46.48	47.25	42.34	39.82	36.64	78.32	62.38	37.62	74.16
ETBW9138	Field_2020	2	3	141	3.36	4.87	2.75	2.33	1.84	47.05	50.32	48.72	44.35	36.12	78.65	67.57	32.43	75.23
ETBW9200	Field_2020	2	3	134	3.11	4.55	2.64	2.37	1.55	45.24	46.11	42.52	39.58	34.38	65.15	53.48	46.52	71.62
ETBW9435	Field_2020	2	3	72	2.52	4.45	2.67	2.18	1.49	39.92	42.13	37.41	35.51	32.14	65.89	55.54	44.46	67.52
ETBW9019	Field_2020	2	3	173	2.11	3.78	3.11	1.84	1.25	48.07	48.52	45.89	41.08	37.91	72.85	62.12	37.88	78.36
ETBW9484	Field_2020	2	3	139	2.27	4.15	2.42	1.96	1.87	47.68	49.17	46.89	44.12	36.52	65.27	53.92	46.08	75.05
ETBW9202	Field_2020	2	3	130	3.01	4.24	3.26	2.43	2.02	47.95	49.87	47.05	45.71	36.28	62.81	51.76	48.24	69.58
LEMU	Field_2020	2	3	188	2.93	4.15	2.56	1.87	1.62	47.51	48.45	46.29	42.37	36.93	68.47	57.24	42.76	76.12
Tusie	Field_2020	2	3	19	2.81	4.21	2.47	1.85	1.46	50.12	52.05	47.84	42.51	35.56	59.63	53.58	46.42	65.37
ETBW8996	Field_2020	2	3	119	2.22	4.93	3.01	1.68	1.29	52.36	54.77	49.02	46.53	38.49	82.45	62.33	37.67	82.19
ETBW8583	Field_2020	2	3	163	3.17	5.43	2.57	1.82	1.64	50.65	52.48	47.33	43.86	36.57	67.38	53.41	46.59	72.45
ETBW9135	Field_2020	2	4	138	2.92	3.82	2.94	2.65	1.77	52.19	52.86	48.16	43.78	38.95	81.64	67.43	32.57	78.83
ETBW9084	Field_2020	2	4	122	3.88	5.48	3.12	2.34	1.83	50.36	53.45	49.18	46.63	39.02	84.25	62.74	37.26	81.24
ETBW8984	Field_2020	2	4	98	1.78	2.76	1.76	1.42	1.25	46.32	46.88	44.02	41.65	34.29	74.96	65.15	34.85	62.04
ETBW9233	Field_2020	2	4	151	2.04	4.49	1.73	1.38	1.27	49.64	52.36	47.43	45.21	37.87	84.75	72.05	27.95	78.26
ETBW8484	Field_2020	2	4	155	3.51	5.25	2.75	1.91	1.78	48.89	52.44	47.96	42.15	38.51	80.42	61.65	38.35	81.66
ETBW9470	Field_2020	2	4	148	3.55	5.18	3.02	2.26	1.85	47.65	48.92	46.22	43.58	37.62	78.69	52.89	47.11	80.13
ETBW8751	Field_2020	2	4	184	2.67	4.88	3.15	2.47	1.65	45.05	46.75	44.26	40.61	35.47	82.65	71.56	28.44	63.82
Galil	Field_2020	2	4	5	2.28	4.79	2.58	2.19	1.47	46.52	47.28	45.09	42.55	37.29	76.84	66.92	33.08	78.45
ETBW172082	Field_2020	2	4	195	2.48	4.13	2.35	1.96	1.54	47.24	47.66	45.23	42.91	36.87	76.29	65.24	34.76	72.61
ETBW9093	Field_2020	2	4	158	3.05	4.55	2.84	2.41	1.66	45.81	46.57	44.12	40.35	37.03	77.42	65.72	34.28	72.33
ETBW9184	Field_2020	2	4	174	2.39	4.51	1.96	1.75	1.42	44.76	45.39	41.84	38.27	35.15	76.21	64.58	35.42	67.28
ETBW8797	Field_2020	2	4	115	2.16	3.48	2.43	2.12	1.54	45.72	47.05	42.14	39.25	35.52	75.44	65.59	34.41	70.54
ETBW9110	Field_2020	2	4	147	3.24	4.76	3.02	2.58	1.87	45.04	46.38	42.55	38.69	35.18	77.52	67.13	32.78	68.17
ETBW9169	Field_2020	2	4	149	3.07	4.84	2.92	2.65	1.79	48.34	48.99	46.04	42.86	37.56	83.82	74.07	25.93	75.62
ETBW9185	Field_2020	2	5	180	2.86	4.41	3.07	2.78	1.65	45.33	46.21	44.35	40.97	34.43	68.55	57.38	42.68	62.34
Kubsa	Field_2020	2	5	24	2.29	3.92	2.18	1.84	1.46	50.82	54.03	49.87	45.29	40.64	84.72	67.63	32.37	84.75
ETBW8585	Field_2020	2	5	168	3.22	4.63	2.81	2.52	1.93	44.78	46.14	44.92	38.23	33.85	67.34	54.95	45.05	62.83
ETBW172938	Field_2020	2	5	193	2.32	3.67	2.67	1.76	1.54	48.24	50.46	47.12	42.06	37.61	72.95	52.13	47.87	78.91
ETBW8945	Field_2020	2	5	99	2.41	3.78	2.88	2.14	1.28	43.95	44.11	42.66	38.25	32.82	64.75	53.48	46.52	60.22
ETBW9104	Field_2020	2	5	120	2.75	4.49	2.74	2.42	1.55	49.27	52.85	47.62	45.03	42.89	85.36	62.85	37.15	85.79
ETBW9473	Field_2020	2	5	128	3.26	4.93	2.96	2.75	1.87	47.53	49.16	47.91	45.45	36.48	68.62	57.71	42.29	75.64
WANE	Field_2020	2	5	187	3.23	4.84	2.94	2.58	1.62	48.92	50.68	47.09	45.35	38.49	81.24	54.04	45.96	78.96
ETBW8735	Field_2020	2	5	153	2.98	4.28	2.82	2.41	1.75	52.44	55.13	48.71	46.56	42.47	84.67	74.86	25.14	83.45
ETBW9140	Field_2020	2	5	144	3.27	4.76	2.85	1.95	1.68	47.39	50.55	45.88	42.02	37.42	78.12	67.57	32.43	78.56
ETBW9175	Field_2020	2	5	160	2.25	3.77	2.47	1.77	1.29	48.21	51.57	46.43	42.76	38.54	76.34	67.73	32.27	78.84
ETBW9066	Field_2020	2	5	185	3.12	4.34	2.84	1.96	1.56	52.92	54.28	50.07	47.15	42.49	84.05	55.79	44.21	83.32
ETBW9029	Field_2020	2	5	175	3.44	4.92	3.25	2.42	1.73	48.27	50.81	46.93	42.36	38.83	81.96	72.42	27.58	80.57
KBG01	Field_2020	2	5	9	3.27	4.82	2.16	1.78	1.24	46.32	47.06	42.68	38.25	34.66	75.83	65.84	34.16	63.44
ETBW8584	Field_2020	2	6	166	2.96	4.55	2.95	2.57	1.74	49.43	52.41	46.27	43.86	38.97	82.76	71.43	28.57	82.36
ETBW172936	Field_2020	2	6	192	3.35	5.18	3.22	2.74	2.15	50.52	52.98	48.19	45.43	38.44	82.45	69.34	30.66	82.51
ETBW9137	Field_2020	2	6	140	3.26	4.53	2.74	2.62	1.88	47.23	48.17	46.81	42.85	37.08	76.35	67.04	32.96	75.23
Katar	Field_2020	2	6	25	2.38	4.85	2.35	2.13	1.46	44.51	42.49	37.22	36.88	32.05	76.22	65.87	34.13	64.09
Bobicho	Field_2020	2	6	29	2.27	4.62	2.96	2.41	1.32	47.89	48.48	45.95	42.04	37.82	76.48	65.48	39.52	78.63
ETBW8777	Field_2020	2	6	176	2.42	4.46	2.64	1.85	1.47	45.61	46.34	42.96	40.58	35.28	75.58	65.94	34.06	64.15
ETBW9139	Field_2020	2	6	142	2.36	4.63	3.17	2.51	1.82	49.37	52.41	47.86	45.14	37.83	76.59	61.88	38.12	78.86
ETBW8577	Field_2020	2	6	159	2.87	4.85	2.72	2.38	1.93	48.56	51.92	47.13	46.22	40.47	79.64	67.12	32.88	82.47
ETBW9001	Field_2020	2	6	181	3.29	4.56	2.87	2.35	1.66	47.05	47.83	45.67	42.54	37.51	78.52	66.35	33.65	76.25
ETBW9279	Field_2020	2	6	172	2.74	4.82	2.75	2.46	1.63	46.32	47.18	44.91	42.85	35.26	82.75	71.67	28.33	69.03
ETBW9295	Field_2020	2	6	132	2.83	4.96	2.96	2.27	1.74	48.84	49.46	47.23	45.31	37.67	78.94	67.02	32.98	78.91
ETBW9108	Field_2020	2	6	143	3.37	5.06	2.87	2.29	1.85	46.93	47.43	45.81	43.27	36.88	75.11	53.83	46.17	76.14
ETBW8640	Field_2020	2	6	161	3.25	5.02	3.24	2.52	1.75	45.24	47.76	44.35	42.51	36.42	76.18	66.76	33.24	68.72
ETBW8772	Field_2020	2	6	165	2.89	4.98	2.71	2.36	1.72	50.32	52.78	48.11	44.85	39.27	84.72	72.64	27.36	84.59
ETBW9220	Field_2020	2	7	124	3.46	5.07	2.98	2.25	1.87	48.46	49.53	46.96	44.24	38.81	83.36	72.42	27.58	81.37
ETBW9183	Field_2020	2	7	164	3.72	5.14	3.25	2.58	2.05	47.65	50.47	46.71	44.38	37.64	82.49	72.93	28.07	78.94
ETBW8881	Field_2020	2	7	182	3.24	4.93	3.08	2.64	1.92	45.89	46.25	42.68	38.42	35.08	64.77	53.22	46.78	70.48
ETBW9402	Field_2020	2	7	81	2.88	4.66	2.89	2.15	1.73	48.57	49.36	47.72	44.16	38.45	82.56	67.46	32.54	80.26
ETBW9177	Field_2020	2	7	169	3.43	4.84	2.95	2.62	1.87	49.23	52.62	46.84	44.34	38.59	82.89	54.61	45.39	81.54
Pavon76	Field_2020	2	7	22	2.95	4.25	2.96	2.31	1.56	46.35	47.57	45.86	42.38	36.04	71.45	57.15	42.15	65.73
ETBW8289	Field_2020	2	7	156	2.31	5.21	2.67	2.26	1.72	47.28	49.85	46.42	42.61	37.17	74.88	60.56	39.44	71.86
ETBW9109	Field_2020	2	7	145	2.26	4.27	2.85	2.47	1.48	48.23	48.87	45.15	42.48	38.24	72.55	53.99	46.01	78.39
ETBW9176	Field_2020	2	7	167	2.77	4.96	3.32	2.52	1.75	44.91	45.12	42.58	39.04	34.79	73.47	60.74	39.26	62.18
Dereselign	Field_2020	2	7	32	2.34	3.94	2.15	1.78	1.46	46.83	48.24	45.37	42.66	35.45	84.21	74.27	25.73	65.02
Meraro	Field_2020	2	7	6	2.76	4.22	3.27	2.09	1.71	51.29	52.67	48.43	44.85	37.18	72.35	61.65	38.35	78.92
ETBW9095	Field_2020	2	7	157	3.18	5.58	3.06	2.84	1.92	46.52	47.36	44.74	40.11	36.05	75.23	65.33	34.67	62.45
ETBW172862	Field_2020	2	7	189	2.56	4.65	3.12	2.76	1.74	52.32	52.94	48.26	45.69	38.51	80.42	61.35	38.65	81.39
ETBW8817	Field_2020	2	7	51	2.84	4.77	3.49	2.85	1.95	52.88	53.13	49.08	46.45	38.77	82.06	72.49	27.51	82.61
ETBW8303	Field_2020	2	8	152	2.75	5.04	3.07	2.47	1.99	54.71	56.06	51.29	47.71	42.82	84.73	62.75	37.25	85.25
Bolo	Field_2020	2	8	10	3.33	5.38	3.62	2.74	1.85	48.17	49.38	46.55	42.97	36.64	82.76	74.22	25.78	77.28
ETBW8818	Field_2020	2	8	56	2.25	4.76	3.02	2.58	1.46	44.96	45.25	42.07	38.14	35.78	62.49	51.52	48.48	64.55
ETBW9134	Field_2020	2	8	137	2.45	4.38	2.55	2.39	1.28	48.87	50.63	47.59	44.31	37.42	85.78	74.07	25.93	82.69
Laketch	Field_2020	2	8	15	2.55	4.45	2.64	2.22	1.41	47.55	48.28	44.15	40.36	36.69	82.44	72.18	27.82	78.36
ETBW172864	Field_2020	2	8	190	2.61	4.43	2.12	1.86	1.53	46.72	47.81	43.94	39.09	36.47	70.55	61.58	38.42	68.15
Tay	Field_2020	2	8	30	2.71	4.65	2.73	2.65	1.82	49.73	50.45	46.02	42.61	37.18	80.28	65.13	34.87	80.72
Dandaa	Field_2020	2	8	33	2.99	4.61	3.12	2.51	1.72	48.87	49.92	45.54	42.26	38.39	80.61	67.28	32.72	78.94
Kakaba	Field_2020	2	8	13	3.25	5.15	2.76	2.46	1.83	46.59	47.38	45.72	41.91	36.03	71.32	61.34	38.66	68.47
Ogolcho	Field_2020	2	8	4	2.47	4.11	2.24	1.98	1.43	52.18	52.86	48.25	45.14	37.47	68.15	53.68	46.32	74.31
Alidoro	Field_2020	2	8	34	2.42	4.87	2.88	2.64	1.86	51.48	52.33	49.75	46.54	42.86	86.72	57.22	42.78	85.07
Biqa	Field_2020	2	8	45	2.16	4.59	2.76	2.13	1.62	46.64	47.28	42.47	38.22	35.44	71.48	61.15	38.85	67.96
ETBW8489	Field_2020	2	8	105	2.08	3.95	2.74	2.41	1.35	47.68	48.53	44.35	40.82	37.13	80.96	71.89	28.11	68.25
ETBW9450	Field_2020	2	8	65	3.11	4.46	2.68	2.46	1.59	48.24	50.01	47.66	42.99	37.57	78.47	67.47	32.53	72.14
ETBW8800	Field_2020	2	9	68	3.25	4.85	2.65	2.57	1.82	50.19	49.92	46.32	42.64	37.55	80.94	67.73	32.27	80.63
ETBW8905	Field_2020	2	9	52	3.19	4.96	2.93	2.75	1.68	48.22	49.76	46.48	42.16	37.15	82.45	72.54	27.46	78.59
Galema	Field_2020	2	9	42	2.35	4.18	2.79	2.36	1.85	46.71	47.04	43.54	41.26	35.78	65.86	53.76	46.24	61.78
ETBW8907	Field_2020	2	9	53	2.73	4.21	3.18	2.55	1.72	47.35	47.85	44.47	40.43	37.05	63.24	52.35	47.65	64.05
ETBW8840	Field_2020	2	9	183	2.64	4.67	2.79	2.56	1.97	52.29	54.44	49.89	44.81	40.24	85.02	57.19	42.81	84.77
Kulkulu	Field_2020	2	9	8	3.55	5.39	2.92	2.64	1.98	46.48	47.16	43.52	40.55	36.42	64.92	53.62	46.38	65.82
Dinknesh	Field_2020	2	9	2	2.48	4.71	3.12	2.32	1.66	48.72	49.34	45.68	42.86	37.49	82.16	67.04	32.96	81.06
Kingbird	Field_2020	2	9	47	3.37	4.95	3.15	2.84	2.17	48.51	48.65	43.76	39.52	37.86	81.73	61.53	38.47	78.71
Sofumar	Field_2020	2	9	27	2.46	4.32	2.23	1.81	1.39	46.38	47.05	42.96	38.55	32.62	72.54	61.29	38.71	68.55
Honqolo	Field_2020	2	9	46	2.24	4.34	2.14	1.75	1.52	49.74	50.36	47.22	44.85	36.57	74.76	60.36	39.64	64.29
Manduyo	Field_2020	2	9	48	2.73	4.57	2.96	2.58	1.67	49.73	50.28	47.34	42.57	37.39	82.39	52.84	47.16	82.18
Tossa	Field_2020	2	9	3	3.65	5.03	3.39	3.26	2.19	52.08	52.86	48.92	44.76	39.34	84.63	54.32	45.68	84.43
Tsehay	Field_2020	2	9	49	3.97	5.38	3.57	2.92	2.15	52.21	52.63	50.11	45.82	43.58	88.25	72.75	27.25	85.51
Dashen	Field_2020	2	9	23	3.82	5.59	2.54	2.35	1.96	52.35	52.75	49.56	46.32	44.02	89.07	74.78	25.22	86.97
Gasay	Field_2020	2	10	12	3.34	4.72	2.63	1.78	1.64	47.26	47.51	44.62	40.77	37.15	73.69	61.11	38.89	75.13
ETBW9396	Field_2020	2	10	80	2.26	3.98	2.78	1.84	1.58	47.82	48.97	44.06	40.18	37.29	70.47	53.77	46.23	75.42
ETBW9026	Field_2020	2	10	70	3.22	4.73	2.99	2.42	2.02	48.55	49.32	45.79	42.82	38.74	76.82	66.43	33.57	75.38
ETBW9107	Field_2020	2	10	135	3.25	4.65	2.63	2.45	1.85	48.69	48.77	46.25	42.87	37.78	74.28	61.28	38.72	77.04
ETBW9433	Field_2020	2	10	71	3.62	4.58	3.45	3.17	1.96	46.52	47.36	45.24	41.13	36.95	72.95	61.16	38.84	74.91
ETBW8903	Field_2020	2	10	50	2.41	3.92	2.79	2.66	1.58	47.41	48.55	43.86	40.96	36.47	65.17	51.38	48.62	67.02
Hoggana	Field_2020	2	10	16	2.39	3.98	2.58	2.12	1.47	47.36	47.51	42.27	38.18	35.09	73.45	63.48	36.52	64.28
ETBW8923	Field_2020	2	10	61	2.55	3.71	2.93	2.14	1.37	47.94	48.74	45.15	41.36	37.61	84.68	74.05	25.95	72.47
ET13A2	Field_2020	2	10	41	3.05	4.96	2.75	2.26	1.68	49.86	50.12	47.54	43.28	40.99	85.33	74.66	25.34	85.63
ETBW8827	Field_2020	2	10	60	3.44	5.14	2.95	2.63	1.86	48.75	48.87	44.86	40.19	38.22	82.75	57.09	42.91	81.38
ETBW9440	Field_2020	2	10	76	3.28	4.85	3.29	2.92	1.75	46.55	47.28	42.69	38.45	35.72	62.54	52.88	47.12	68.77
Huluka	Field_2020	2	10	17	2.67	4.93	2.86	2.58	1.93	47.81	48.07	45.94	40.47	36.54	84.46	74.21	25.79	75.86
Dure	Field_2020	2	10	21	2.56	3.97	2.72	2.24	1.71	47.43	48.74	44.32	40.78	37.11	77.58	67.42	32.58	78.05
Gambo	Field_2020	2	10	37	3.27	4.77	3.59	2.62	1.84	47.58	47.72	45.46	42.53	37.08	72.88	61.96	38.04	74.36
ETBW8675	Field_2020	2	11	110	2.63	4.23	2.76	2.35	1.57	45.96	47.24	42.88	39.71	36.38	64.23	52.55	47.45	65.84
ETBW9422	Field_2020	2	11	94	2.78	4.28	2.77	2.03	1.92	49.65	51.47	46.68	42.71	38.89	80.47	60.76	39.24	81.56
Shorima	Field_2020	2	11	14	2.51	4.46	3.42	2.98	2.14	48.25	49.42	45.16	42.45	37.72	76.81	66.17	33.83	78.45
Sulla	Field_2020	2	11	11	3.85	5.08	2.86	2.41	1.96	47.36	48.57	45.23	42.64	37.84	75.34	65.63	34.37	78.69
ETBW9414	Field_2020	2	11	85	2.89	4.62	2.88	2.62	1.99	46.59	47.34	43.78	40.45	36.39	76.28	65.08	34.92	72.48
Digelu	Field_2020	2	11	36	2.57	4.87	2.79	2.21	1.76	46.75	47.36	45.26	41.42	36.91	74.53	65.34	34.66	74.07
ETBW9424	Field_2020	2	11	86	2.92	4.64	2.89	2.68	1.51	47.52	48.59	44.63	40.02	37.21	68.82	57.95	42.05	76.34
ETBW9378	Field_2020	2	11	75	3.25	4.55	2.84	2.16	1.62	48.62	50.25	46.65	42.27	37.64	77.13	53.26	46.74	79.42
ETBW8816	Field_2020	2	11	55	3.74	5.29	3.32	2.44	1.87	47.44	48.51	45.84	42.88	37.43	76.35	61.48	38.52	77.25
ETBW9438	Field_2020	2	11	74	1.38	3.72	2.75	1.93	1.25	45.59	46.02	42.91	39.63	34.48	57.54	52.45	47.55	62.98
ETBW9409	Field_2020	2	11	90	2.86	4.58	3.65	2.29	1.38	48.16	48.92	45.58	42.61	37.24	65.99	53.64	46.36	69.06
ETBW9436	Field_2020	2	11	73	3.52	5.35	2.98	2.42	1.73	52.47	54.75	50.12	47.55	42.49	85.01	55.33	44.67	86.03
Millennium	Field_2020	2	11	7	3.47	5.03	3.35	2.48	2.24	46.92	47.14	43.71	38.42	35.22	62.55	52.06	47.94	72.81
ETBW8492	Field_2020	2	11	107	4.35	5.89	3.05	2.87	2.72	52.56	54.19	49.38	46.65	42.53	83.48	72.71	27.29	85.46
ETBW9411	Field_2020	2	12	82	3.87	3.16	4.38	2.65	1.92	48.24	48.77	45.69	42.92	37.05	82.79	72.92	27.08	78.62
ETBW8725	Field_2020	2	12	108	3.95	5.27	4.07	2.79	2.41	49.64	52.39	48.61	44.65	40.67	82.24	67.83	32.17	82.74
Sirbo	Field_2020	2	12	28	2.48	4.75	2.71	2.27	1.36	45.76	47.33	45.32	42.59	35.14	74.89	64.06	35.94	72.85
ETBW9445	Field_2020	2	12	67	2.92	5.24	2.98	2.65	1.54	46.35	47.55	42.36	39.98	35.66	64.95	55.23	44.77	73.68
Menze	Field_2020	2	12	1	2.84	4.51	2.72	2.57	1.79	45.54	46.18	42.67	39.01	34.59	74.55	64.49	35.51	65.32
ETBW9404	Field_2020	2	12	92	3.02	5.35	2.94	2.76	1.58	44.42	45.27	42.58	38.26	34.25	65.72	54.87	45.13	64.27
ETBW8070	Field_2020	2	12	58	2.36	3.96	2.78	2.32	1.41	46.43	47.57	44.83	40.34	32.06	64.78	54.62	45.38	64.36
ETBW8260	Field_2020	2	12	103	3.57	4.83	2.86	2.55	1.89	48.85	50.14	46.71	43.05	37.44	83.46	72.45	27.55	78.29
ETBW9027	Field_2020	2	12	69	3.61	4.68	2.93	2.68	2.14	51.22	52.56	47.12	45.16	42.38	82.52	62.36	37.64	85.15
ETBW8901	Field_2020	2	12	88	3.32	3.49	3.27	2.95	2.25	48.32	49.28	45.03	42.85	37.49	74.68	52.18	47.82	78.96
ETBW8261	Field_2020	2	12	104	2.54	4.19	2.71	2.56	1.47	46.54	47.36	43.23	36.81	34.97	67.53	57.94	42.06	72.41
Hawii	Field_2020	2	12	31	2.38	3.44	3.13	2.26	1.52	45.83	45.94	42.27	38.79	35.82	65.52	51.75	48.25	62.23
ETBW8823	Field_2020	2	12	63	3.71	5.37	3.35	2.74	2.32	47.02	47.68	44.08	41.65	36.44	68.65	57.29	42.71	72.34
ETBW9406	Field_2020	2	12	93	3.42	5.39	3.64	2.51	1.84	48.39	49.56	45.63	42.41	37.67	82.17	74.13	25.87	74.72
Simba	Field_2020	2	13	26	2.75	4.57	2.81	2.26	1.69	46.82	47.58	42.55	39.04	36.89	82.65	72.04	27.96	64.66
ETBW9444	Field_2020	2	13	66	3.43	4.32	2.93	2.76	2.32	47.84	48.76	44.93	40.81	38.17	81.77	72.58	27.42	72.02
ETBW9413	Field_2020	2	13	84	2.96	4.38	2.72	2.58	1.96	45.68	45.92	42.07	39.15	36.24	74.26	61.86	38.14	72.84
K62954A	Field_2020	2	13	39	3.45	4.92	3.91	2.85	2.15	47.59	48.66	44.43	39.47	37.21	69.31	57.55	42.45	74.52
Mitike	Field_2020	2	13	43	4.07	5.64	2.96	2.82	2.26	49.63	51.86	47.97	44.99	42.18	84.92	71.69	28.31	83.32
ETBW8491	Field_2020	2	13	106	4.06	5.15	3.48	2.95	2.27	48.12	50.78	47.54	42.95	37.86	80.84	71.37	28.63	80.87
K6290Bulk	Field_2020	2	13	44	2.47	5.07	2.92	2.35	1.66	46.73	47.32	44.27	40.45	36.78	75.24	65.13	34.87	65.69
ETBW8486	Field_2020	2	13	117	3.56	5.52	3.39	2.85	2.27	48.61	49.25	45.48	42.29	38.14	78.64	52.75	47.25	80.52
ETBW8944	Field_2020	2	13	97	2.42	3.96	2.65	2.42	1.76	45.24	46.93	42.77	39.82	37.35	64.27	55.78	44.22	63.94
ETBW9068	Field_2020	2	13	116	2.95	4.87	2.84	2.43	1.61	46.02	47.55	42.69	38.91	36.44	66.02	55.96	44.07	68.16
ETBW8654	Field_2020	2	13	118	3.15	5.01	2.71	2.46	1.77	47.51	47.65	44.34	42.12	36.07	83.52	74.31	25.69	72.42
ETBW8987	Field_2020	2	13	101	3.28	4.92	2.89	2.46	1.67	47.53	48.46	44.37	42.67	37.76	75.04	65.45	34.55	78.24
ETBW9410	Field_2020	2	13	91	3.34	5.28	3.24	2.38	1.75	47.78	48.14	43.92	39.59	36.52	73.18	64.72	35.28	76.31
ETBW8659	Field_2020	2	13	121	3.48	4.91	2.95	2.42	1.88	49.94	50.96	48.25	45.48	37.04	67.38	52.31	47.69	74.65
Enkoy	Field_2020	2	14	40	3.29	5.19	3.46	2.69	1.47	47.32	47.47	44.53	40.25	37.15	64.47	51.85	48.15	70.22
Doddota	Field_2020	2	14	38	2.55	4.52	2.83	2.16	1.35	45.41	46.09	44.52	39.55	34.92	82.55	72.64	27.36	65.62
ETBW9221	Field_2020	2	14	126	2.98	4.55	2.99	2.34	1.56	46.56	47.52	44.75	39.96	34.44	75.43	65.28	34.72	65.88
ETBW8668	Field_2020	2	14	109	2.42	4.16	2.53	2.24	1.44	47.82	48.63	45.97	42.35	34.02	62.51	51.53	48.47	63.56
ETBW8820	Field_2020	2	14	57	2.94	4.37	3.05	2.28	1.36	46.87	47.18	44.62	40.56	36.39	68.44	57.19	42.81	66.27
ETBW9449	Field_2020	2	14	64	2.65	4.03	2.69	2.16	1.34	45.72	46.22	42.91	38.66	34.86	72.85	61.91	38.09	64.18
ETBW8597	Field_2020	2	14	114	2.47	4.61	2.65	1.88	1.57	45.95	47.16	44.52	40.98	36.32	62.35	51.27	48.73	62.89
ETBW9089	Field_2020	2	14	129	4.88	5.34	3.45	2.76	1.85	48.78	50.42	47.96	42.84	38.05	72.58	61.06	38.94	75.97
ETBW9305	Field_2020	2	14	125	3.01	4.48	2.77	2.41	1.29	46.27	47.14	45.36	40.88	35.96	76.62	67.13	32.87	65.44
ETBW8974	Field_2020	2	14	102	2.35	4.35	2.62	1.86	1.58	45.97	46.65	44.12	41.26	35.88	81.03	71.55	28.45	65.32
Hidasie	Field_2020	2	14	20	3.62	5.63	3.72	2.53	1.92	48.11	48.95	45.62	42.49	37.75	82.11	72.39	27.61	72.71
ETBW9416	Field_2020	2	14	87	3.29	4.97	3.43	2.82	1.71	47.48	48.05	46.37	42.78	37.43	72.58	61.98	38.02	72.33
ETBW9102	Field_2020	2	14	133	2.45	4.19	2.98	2.27	1.45	45.72	46.57	42.06	39.64	36.82	68.45	51.82	48.18	68.87
ETBW9384	Field_2020	2	14	79	2.67	4.35	2.47	1.96	1.51	45.18	46.35	42.94	39.41	34.55	62.05	51.46	48.54	65.73
Menze	GH_2021	1	1	1	1.78	2.42	2.28	1.07	0.97	37.83	38.91	35.82	33.85	31.25	45.88	42.37	36.24	46.34
Dinknesh	GH_2021	1	1	2	3.14	4.02	2.95	2.18	2.01	48.92	49.72	47.68	45.94	41.35	71.43	58.61	48.17	81.53
Tossa	GH_2021	1	1	3	1.93	2.21	1.88	1.72	1.22	49.02	50.21	48.36	45.68	38.76	63.75	50.73	42.85	49.62
Ogolcho	GH_2021	1	1	4	1.72	1.98	1.48	1.17	1.06	43.82	43.32	41.91	39.27	35.81	52.84	43.02	37.43	48.71
Galil	GH_2021	1	1	5	1.88	2.06	1.85	1.71	1.15	46.01	43.15	44.57	42.93	39.12	64.31	50.65	44.16	52.84
Meraro	GH_2021	1	1	6	1.64	2.85	1.67	1.34	1.08	49.86	49.14	47.49	45.44	39.86	62.57	50.46	42.35	50.96
Millennium	GH_2021	1	1	7	1.96	2.74	2.33	1.62	1.24	39.53	38.92	36.45	34.46	31.15	63.49	50.88	44.29	48.17
Kulkulu	GH_2021	1	1	8	1.84	2.17	1.75	1.21	1.16	41.45	42.67	39.18	37.54	32.72	59.92	46.24	39.08	56.25
KBG01	GH_2021	1	1	9	1.92	2.81	1.83	1.55	1.23	40.55	41.89	39.43	37.17	33.91	61.86	49.32	41.74	36.39
Bolo	GH_2021	1	1	10	2.95	3.26	1.63	1.44	1.28	42.94	43.11	41.72	39.46	35.98	58.46	46.87	38.67	76.84
Sulla	GH_2021	1	1	11	1.86	2.58	1.77	1.41	1.12	38.05	39.77	34.95	32.73	28.59	52.08	44.53	38.41	35.06
Gasay	GH_2021	1	1	12	2.18	2.97	1.82	1.71	1.34	38.96	37.97	35.78	33.02	29.43	54.33	45.92	39.58	37.87
Kakaba	GH_2021	1	1	13	1.95	2.31	1.61	1.48	1.25	39.17	40.89	38.51	36.48	31.22	68.24	53.07	47.66	62.76
Shorima	GH_2021	1	1	14	1.84	2.92	1.75	1.42	1.07	41.86	42.33	39.28	38.17	32.83	54.72	45.21	36.73	54.12
Laketch	GH_2021	1	2	15	1.76	2.54	1.95	1.74	1.55	40.93	41.95	37.54	35.97	31.47	51.65	43.19	36.19	38.95
Hoggana	GH_2021	1	2	16	2.16	3.26	2.08	1.56	1.27	44.68	45.23	41.08	38.74	33.65	57.14	47.55	40.12	42.61
Huluka	GH_2021	1	2	17	1.84	2.57	1.76	1.24	1.05	38.91	39.66	35.98	33.44	31.32	57.63	42.83	38.55	31.77
Abola	GH_2021	1	2	18	1.68	2.95	2.34	1.41	1.28	49.08	50.17	46.15	44.23	41.76	60.95	48.66	42.89	56.84
Tusie	GH_2021	1	2	19	3.01	4.12	2.48	2.15	1.91	46.72	47.45	43.82	41.88	37.73	71.44	54.14	48.01	68.39
Hidasie	GH_2021	1	2	20	2.53	4.29	2.57	2.35	1.84	48.28	48.84	46.75	44.16	41.05	60.26	46.73	41.53	57.11
Dure	GH_2021	1	2	21	1.58	2.91	1.56	1.17	1.04	41.95	4.26	40.55	38.24	35.41	55.75	44.81	37.25	37.65
Pavon76	GH_2021	1	2	22	1.98	2.84	1.88	1.72	1.36	41.18	41.87	39.79	37.53	32.46	58.32	48.57	42.76	41.06
Dashen	GH_2021	1	2	23	1.54	2.71	1.42	1.28	1.11	39.22	36.04	34.31	32.05	28.78	57.54	45.19	40.38	32.47
Kubsa	GH_2021	1	2	24	1.43	2.68	1.39	1.21	1.02	38.56	39.61	35.08	32.94	28.38	43.17	38.61	29.36	28.42
Katar	GH_2021	1	2	25	1.55	2.75	1.38	1.23	1.19	40.51	41.77	40.67	38.52	35.92	50.83	45.58	35.42	36.72
Simba	GH_2021	1	2	26	2.14	3.05	1.95	1.58	1.27	42.33	43.15	40.24	38.73	32.07	54.22	45.38	34.65	43.81
Sofumar	GH_2021	1	2	27	1.92	2.63	1.86	1.48	1.16	45.94	46.52	44.61	42.85	38.93	56.08	46.55	41.23	38.75
Sirbo	GH_2021	1	2	28	2.26	3.12	1.97	1.54	1.29	46.27	46.84	44.55	41.68	31.64	68.44	50.91	46.02	42.66
Bobicho	GH_2021	1	3	29	1.81	2.96	1.72	1.34	1.25	48.06	45.36	43.86	41.64	37.52	56.47	42.28	35.63	33.58
Tay	GH_2021	1	3	30	2.38	3.27	1.96	1.58	1.27	49.48	50.77	48.04	46.92	42.78	64.38	49.86	45.77	52.65
Hawii	GH_2021	1	3	31	1.94	2.62	1.92	1.57	1.26	40.71	40.87	39.62	37.85	35.37	61.05	45.86	35.36	31.44
Dereselign	GH_2021	1	3	32	2.82	3.64	2.73	2.11	1.53	43.68	44.74	42.83	41.62	38.12	57.76	43.51	34.98	52.96
Dandaa	GH_2021	1	3	33	3.07	4.12	2.94	2.17	1.54	49.26	46.79	44.82	43.23	37.64	67.06	51.42	45.25	57.33
Alidoro	GH_2021	1	3	34	3.16	4.57	2.98	2.46	1.88	50.61	50.44	48.26	46.57	41.28	72.69	56.34	48.81	76.82
MadaWelabu	GH_2021	1	3	35	2.85	3.73	2.72	1.82	1.58	44.74	44.96	44.71	43.11	38.62	53.73	44.56	34.48	51.74
Digelu	GH_2021	1	3	36	2.74	3.88	2.39	2.01	1.47	46.38	45.55	44.92	43.24	38.02	50.07	36.71	25.54	48.59
Gambo	GH_2021	1	3	37	1.98	2.52	1.91	1.57	1.32	39.15	36.92	36.15	34.72	28.25	64.96	52.45	45.04	42.12
Doddota	GH_2021	1	3	38	1.42	2.76	1.94	1.66	1.21	44.18	43.12	43.03	41.47	36.44	54.27	44.68	32.85	31.58
K62954A	GH_2021	1	3	39	2.13	3.36	2.99	2.31	1.67	47.54	47.61	45.97	44.08	38.87	55.32	45.74	35.13	35.95
Enkoy	GH_2021	1	3	40	3.19	4.28	2.96	1.91	1.75	48.92	46.74	45.12	43.58	37.85	52.62	45.52	32.46	57.88
ET13A2	GH_2021	1	3	41	2.85	3.65	2.71	2.14	1.62	52.83	52.94	51.44	49.57	43.69	67.82	54.58	45.29	61.45
Galema	GH_2021	1	3	42	1.41	2.68	1.47	1.23	1.02	40.37	40.89	38.82	36.27	31.52	44.74	40.29	28.96	32.36
Mitike	GH_2021	1	4	43	1.61	2.87	1.63	1.52	1.24	46.88	44.62	42.68	41.59	36.98	45.75	41.24	30.21	33.71
K6290Bulk	GH_2021	1	4	44	1.78	3.15	2.68	1.75	1.48	44.03	42.47	40.98	40.07	35.26	48.16	42.82	32.94	32.87
Biqa	GH_2021	1	4	45	1.82	3.46	2.85	1.67	1.77	38.61	39.11	37.26	35.66	31.87	47.87	42.33	32.34	32.62
Honqolo	GH_2021	1	4	46	2.02	3.35	1.98	1.79	1.62	39.28	37.49	35.45	34.88	31.25	52.35	44.71	33.84	34.56
Kingbird	GH_2021	1	4	47	2.48	3.72	2.83	1.92	1.51	45.21	45.47	43.96	41.52	36.53	56.89	47.18	35.97	63.15
Manduyo	GH_2021	1	4	48	2.14	3.58	2.11	1.88	1.69	41.17	40.71	38.57	36.09	32.78	58.33	41.24	32.46	34.96
Tsehay	GH_2021	1	4	49	3.28	4.23	3.07	2.48	1.95	51.16	49.79	47.36	45.25	41.74	48.71	43.11	32.05	35.11
ETBW8903	GH_2021	1	4	50	2.94	3.96	2.88	2.32	1.84	48.94	49.28	47.79	45.83	42.06	59.63	47.85	38.26	62.26
ETBW8817	GH_2021	1	4	51	2.15	2.78	2.04	1.62	1.27	46.65	46.94	45.38	44.56	38.27	55.47	45.36	34.55	51.85
ETBW8905	GH_2021	1	4	52	2.88	3.96	2.68	2.16	1.75	49.91	49.84	47.04	46.31	41.39	52.02	43.57	32.64	42.74
ETBW8907	GH_2021	1	4	53	2.04	3.61	2.55	1.95	1.56	45.78	45.05	44.85	43.77	38.01	47.83	42.38	31.42	34.26
ETBW8908	GH_2021	1	4	54	1.47	1.86	1.35	1.08	0.92	40.33	41.18	40.39	38.21	34.22	53.76	42.93	34.68	33.78
ETBW8816	GH_2021	1	4	55	2.98	3.82	2.78	2.25	1.75	48.76	49.35	48.17	46.92	42.86	68.77	54.36	44.85	68.21
ETBW8818	GH_2021	1	4	56	2.82	3.11	2.26	1.83	1.44	44.21	43.72	42.54	41.15	35.95	58.27	45.85	36.08	57.19
ETBW8820	GH_2021	1	5	57	2.77	3.64	2.58	1.96	1.63	45.07	45.66	43.05	42.91	40.72	55.46	45.28	35.41	47.36
ETBW8070	GH_2021	1	5	58	2.61	3.38	2.46	1.98	1.56	47.32	45.69	43.83	41.13	38.46	50.82	42.61	32.36	39.84
ETBW8831	GH_2021	1	5	59	2.08	2.86	1.93	1.56	1.23	45.93	45.98	43.37	41.85	37.27	48.44	40.17	30.65	37.52
ETBW8827	GH_2021	1	5	60	2.65	3.39	2.46	1.95	1.55	46.24	47.37	46.32	45.76	40.15	51.57	43.08	35.48	54.37
ETBW8923	GH_2021	1	5	61	3.09	3.97	2.87	2.45	1.82	46.42	45.88	43.94	42.63	37.82	61.35	49.81	41.76	68.54
ETBW8826	GH_2021	1	5	62	1.49	1.91	1.62	1.43	1.15	43.27	44.93	43.74	43.18	38.52	52.12	42.59	32.91	37.93
ETBW8823	GH_2021	1	5	63	2.95	3.78	3.22	2.84	2.27	48.71	48.19	46.55	42.96	40.37	56.15	45.22	35.74	66.75
ETBW9449	GH_2021	1	5	64	1.15	2.85	1.43	1.21	1.08	38.04	38.56	34.76	33.54	30.92	51.63	41.86	31.55	34.26
ETBW9450	GH_2021	1	5	65	1.36	2.74	1.48	1.31	1.05	41.52	41.78	39.16	37.58	35.87	52.94	43.17	33.08	42.51
ETBW9444	GH_2021	1	5	66	1.48	2.89	1.62	1.45	1.18	40.35	44.91	43.96	40.55	38.24	57.25	45.53	37.62	49.67
ETBW9445	GH_2021	1	5	67	1.14	2.46	1.52	1.19	0.98	40.95	38.97	36.52	35.46	31.91	52.28	42.85	31.92	39.89
ETBW8800	GH_2021	1	5	68	1.25	2.68	2.14	1.53	1.27	48.23	46.24	46.04	44.93	40.95	50.69	43.51	34.14	41.15
ETBW9027	GH_2021	1	5	69	2.94	3.76	3.22	2.85	2.25	49.02	47.53	46.81	44.93	41.37	68.32	53.47	44.23	66.28
ETBW9026	GH_2021	1	5	70	1.97	2.58	1.26	1.05	0.97	43.79	42.73	41.14	39.86	36.73	45.26	36.21	30.66	34.62
ETBW9433	GH_2021	1	6	71	1.28	2.84	1.72	1.34	1.18	45.41	43.82	42.86	40.98	37.47	51.43	44.78	33.54	36.45
ETBW9435	GH_2021	1	6	72	2.08	3.38	2.51	2.04	1.82	39.87	38.49	37.12	36.55	31.04	52.37	47.01	36.67	31.67
ETBW9436	GH_2021	1	6	73	2.44	3.12	2.66	2.34	1.87	46.75	45.77	43.65	41.92	39.46	58.94	52.16	45.31	53.71
ETBW9438	GH_2021	1	6	74	1.15	1.84	1.36	1.12	0.88	38.65	39.14	37.81	36.01	34.62	52.07	46.53	34.42	35.18
ETBW9378	GH_2021	1	6	75	2.06	2.87	2.26	1.98	1.54	45.61	45.33	43.57	40.91	37.55	54.32	41.22	34.61	55.47
ETBW9440	GH_2021	1	6	76	1.25	2.94	1.81	1.17	1.02	40.04	41.38	39.36	38.24	32.73	48.71	40.56	32.98	36.85
ETBW9441	GH_2021	1	6	77	1.52	2.67	1.58	1.25	1.14	38.96	38.65	37.77	36.42	34.91	52.96	44.08	36.25	32.02
ETBW9383	GH_2021	1	6	78	1.53	1.96	1.67	1.45	1.17	44.13	45.87	45.07	43.72	40.58	52.72	45.58	32.94	38.98
ETBW9384	GH_2021	1	6	79	2.01	2.57	2.19	1.93	1.54	45.68	44.24	43.95	40.09	38.64	53.14	45.37	34.82	45.25
ETBW9396	GH_2021	1	6	80	2.33	2.98	2.54	2.24	1.82	49.22	48.56	46.79	44.38	39.96	55.18	46.51	37.64	52.33
ETBW9402	GH_2021	1	6	81	3.58	4.95	3.91	3.45	2.76	50.25	49.65	47.28	46.51	40.72	60.49	48.76	41.92	68.46
ETBW9411	GH_2021	1	6	82	3.21	4.12	3.51	3.09	2.47	43.38	41.77	41.05	39.11	36.25	56.38	45.43	37.25	56.82
ETBW9412	GH_2021	1	6	83	1.82	2.33	1.98	1.75	1.42	45.11	44.26	43.78	41.28	36.98	52.77	41.63	35.16	37.05
ETBW9413	GH_2021	1	6	84	2.58	3.32	2.83	2.49	1.89	43.15	42.45	40.55	39.08	35.76	53.94	44.71	38.54	53.71
ETBW9414	GH_2021	1	7	85	1.61	2.14	1.97	1.58	1.26	44.85	45.21	43.96	40.51	37.65	52.06	43.25	36.42	33.54
ETBW9424	GH_2021	1	7	86	1.21	1.64	1.42	1.19	1.07	45.58	45.06	42.84	41.77	39.02	51.83	40.37	32.79	32.93
ETBW9416	GH_2021	1	7	87	2.54	3.26	2.78	2.45	1.95	47.26	45.37	43.81	42.51	37.05	58.22	47.04	38.97	56.44
ETBW8901	GH_2021	1	7	88	1.68	2.23	1.88	1.56	1.28	46.18	45.44	44.32	40.58	36.16	56.91	46.57	35.44	38.27
ETBW8394	GH_2021	1	7	89	3.36	4.31	3.67	3.24	2.55	49.33	47.62	45.95	41.07	37.86	67.28	56.15	46.86	58.68
ETBW9409	GH_2021	1	7	90	2.44	3.16	2.69	2.37	1.68	39.71	39.16	37.49	35.14	33.97	57.44	48.77	41.72	41.35
ETBW9410	GH_2021	1	7	91	2.48	3.45	2.71	2.53	1.42	38.86	38.74	36.35	34.22	32.41	64.85	55.05	45.36	52.86
ETBW9404	GH_2021	1	7	92	3.71	4.55	4.26	3.44	2.72	51.28	51.87	49.21	47.84	43.56	68.51	61.98	49.27	70.74
ETBW9406	GH_2021	1	7	93	3.54	4.61	3.14	2.78	2.24	48.79	49.12	47.86	44.25	40.64	68.06	59.41	48.74	73.52
ETBW9422	GH_2021	1	7	94	3.62	4.66	3.37	2.73	2.16	49.42	47.78	45.75	43.96	39.57	71.52	62.48	52.66	68.97
ETBW9407	GH_2021	1	7	95	3.25	4.18	3.22	2.51	2.07	45.73	45.26	44.88	43.41	35.54	66.34	58.29	47.93	62.08
ETBW8983	GH_2021	1	7	96	1.98	2.75	1.87	1.38	0.71	40.61	39.29	38.71	36.43	32.75	56.87	47.61	45.82	33.41
ETBW8944	GH_2021	1	7	97	0.96	1.23	0.89	0.72	0.58	38.86	39.52	37.98	35.83	31.62	52.36	42.67	31.44	31.22
ETBW8984	GH_2021	1	7	98	1.02	1.35	0.95	0.77	0.64	39.51	40.28	38.62	36.24	30.53	52.74	42.85	32.27	32.64
ETBW8945	GH_2021	1	8	99	1.24	1.54	1.16	0.98	0.82	46.36	45.64	43.82	41.26	37.95	54.12	45.04	38.49	35.01
ETBW8981	GH_2021	1	8	100	1.91	2.52	1.72	1.25	1.14	47.12	46.75	45.67	43.74	39.23	54.28	45.78	39.01	35.43
ETBW8987	GH_2021	1	8	101	1.58	2.31	1.48	1.22	1.09	41.32	41.18	40.16	38.77	34.28	56.93	48.59	41.22	35.77
ETBW8974	GH_2021	1	8	102	1.88	2.41	1.75	1.43	1.12	46.35	47.35	46.94	44.81	39.86	57.86	50.08	43.27	35.89
ETBW8260	GH_2021	1	8	103	2.65	3.85	2.46	1.99	1.62	49.64	48.76	46.75	44.72	38.45	64.48	52.37	44.13	56.72
ETBW8261	GH_2021	1	8	104	1.85	2.37	1.72	1.39	1.14	40.38	38.15	36.94	35.48	30.53	55.04	46.79	41.55	37.55
ETBW8489	GH_2021	1	8	105	3.54	4.53	3.29	2.66	2.13	47.82	49.54	47.07	45.75	40.04	68.46	55.03	45.74	67.96
ETBW8491	GH_2021	1	8	106	3.82	5.07	3.48	2.62	1.92	49.91	50.42	49.88	47.52	41.08	72.87	64.52	52.68	79.08
ETBW8492	GH_2021	1	8	107	3.06	3.92	2.85	2.41	1.84	39.63	39.08	37.27	36.18	32.31	62.45	52.21	44.95	55.42
ETBW8725	GH_2021	1	8	108	3.67	4.58	3.42	2.76	1.98	48.71	47.96	45.74	44.05	40.36	68.19	59.81	48.37	67.29
ETBW8668	GH_2021	1	8	109	3.78	4.84	3.52	2.84	1.72	44.43	45.25	41.92	39.23	35.77	68.78	60.42	49.14	68.63
ETBW8675	GH_2021	1	8	110	3.09	3.95	2.87	2.32	1.85	43.96	42.72	41.06	39.71	35.81	55.93	46.59	42.61	64.37
ETBW8676	GH_2021	1	8	111	2.71	3.47	2.52	2.04	1.63	47.26	45.93	44.37	42.45	37.69	54.22	44.87	40.26	54.84
ETBW9092	GH_2021	1	8	112	2.34	2.99	2.17	1.75	1.42	44.86	43.28	42.53	40.67	36.42	62.07	50.63	41.33	48.76
ETBW8684	GH_2021	1	9	113	1.55	1.98	1.47	1.16	0.93	45.67	45.64	43.94	41.37	37.03	55.71	45.24	35.64	44.25
ETBW8597	GH_2021	1	9	114	1.51	1.93	1.41	1.14	0.87	38.71	39.84	37.46	35.51	31.62	56.84	47.62	38.75	36.02
ETBW8797	GH_2021	1	9	115	1.69	2.16	1.57	1.27	1.02	36.77	37.85	35.91	34.08	30.95	58.63	49.42	38.05	37.48
ETBW9068	GH_2021	1	9	116	3.26	4.17	3.03	2.45	1.96	49.93	50.11	48.17	46.72	39.43	67.35	55.58	45.32	59.33
ETBW8486	GH_2021	1	9	117	1.72	2.24	1.63	1.38	1.18	44.56	44.31	43.25	41.76	37.55	54.68	46.72	38.54	35.91
ETBW8654	GH_2021	1	9	118	3.27	4.28	3.04	2.51	2.11	48.63	46.47	44.65	42.12	38.07	62.71	52.56	44.92	57.85
ETBW8996	GH_2021	1	9	119	3.55	4.54	3.32	2.72	2.15	49.85	49.34	47.11	46.35	41.24	65.08	55.43	46.34	67.44
ETBW9104	GH_2021	1	9	120	3.11	3.98	2.94	2.44	1.91	45.08	45.59	43.54	41.98	36.19	61.25	52.67	42.89	52.62
ETBW8659	GH_2021	1	9	121	3.46	4.43	3.22	1.82	1.44	48.97	48.09	46.84	44.06	37.48	64.05	55.12	42.13	59.12
ETBW9084	GH_2021	1	9	122	2.34	3.18	2.14	1.78	1.43	39.82	39.46	38.61	37.44	33.86	54.87	45.61	35.42	45.09
ETBW8661	GH_2021	1	9	123	1.58	2.08	1.48	1.22	1.09	38.68	38.94	36.57	34.49	31.28	52.35	44.26	35.94	38.47
ETBW9220	GH_2021	1	9	124	3.22	4.02	2.98	2.42	1.84	43.21	43.75	42.83	42.32	37.04	58.55	48.72	38.15	58.82
ETBW9305	GH_2021	1	9	125	3.48	4.61	3.42	2.64	1.92	50.31	49.75	47.74	45.93	40.25	68.14	58.31	48.19	74.36
ETBW9221	GH_2021	1	9	126	3.41	4.34	3.29	2.66	1.84	37.73	37.07	37.12	35.54	31.08	69.78	57.51	47.93	64.86
ETBW9091	GH_2021	1	10	127	1.46	1.87	1.54	1.28	0.97	39.95	41.05	40.28	38.22	32.73	56.06	45.48	36.23	45.77
ETBW9473	GH_2021	1	10	128	1.39	1.88	1.72	1.43	1.08	45.24	45.13	44.15	42.88	37.51	54.65	44.37	35.82	43.84
ETBW9089	GH_2021	1	10	129	2.63	3.34	2.42	1.96	1.45	49.65	49.58	48.54	46.03	41.25	58.74	47.59	37.98	54.69
ETBW9202	GH_2021	1	10	130	3.32	4.21	3.09	2.54	1.96	48.32	47.84	46.98	44.81	40.92	62.46	50.44	42.02	58.86
ETBW9294	GH_2021	1	10	131	3.68	4.71	3.42	2.76	1.91	43.96	44.57	43.23	41.02	36.58	64.25	57.61	48.72	65.97
ETBW9295	GH_2021	1	10	132	2.74	3.52	2.56	2.08	1.58	49.26	50.85	47.96	46.24	41.39	61.15	52.76	44.89	55.05
ETBW9102	GH_2021	1	10	133	3.42	4.38	3.18	2.62	1.99	44.38	45.26	45.01	43.15	39.66	58.24	49.32	40.48	59.14
ETBW9200	GH_2021	1	10	134	2.43	3.11	2.31	1.82	1.38	45.23	43.92	41.74	40.48	36.82	57.62	48.45	39.23	55.72
ETBW9107	GH_2021	1	10	135	3.84	4.91	3.57	2.91	2.12	48.97	47.44	46.71	44.97	39.76	67.36	57.36	44.26	69.37
ETBW9087	GH_2021	1	10	136	3.05	3.92	2.84	2.29	1.74	49.06	50.82	48.28	46.64	41.02	62.45	51.95	42.62	58.51
ETBW9134	GH_2021	1	10	137	3.56	4.56	3.31	2.67	1.85	44.12	43.91	41.85	39.98	32.46	64.87	55.69	45.85	68.28
ETBW9135	GH_2021	1	10	138	2.48	3.17	2.31	1.86	1.41	43.98	44.87	44.76	42.85	37.61	58.09	48.25	38.51	56.41
ETBW9484	GH_2021	1	10	139	2.44	3.12	2.27	1.83	1.39	47.81	47.33	45.68	44.23	40.78	57.41	47.84	37.58	55.78
ETBW9137	GH_2021	1	10	140	3.66	4.68	3.41	2.75	1.88	45.73	45.65	43.21	42.34	36.65	62.74	50.57	42.52	75.73
ETBW9138	GH_2021	1	11	141	2.37	3.03	2.21	1.79	1.36	44.84	44.11	41.95	39.26	34.06	58.67	49.12	38.17	47.64
ETBW9139	GH_2021	1	11	142	3.12	3.99	2.92	2.44	1.85	45.08	44.76	43.32	41.44	38.59	62.52	52.33	41.54	57.35
ETBW9108	GH_2021	1	11	143	2.68	3.43	2.52	2.06	1.56	39.52	39.49	37.41	36.29	31.04	56.36	45.25	35.72	56.92
ETBW9140	GH_2021	1	11	144	3.56	4.65	3.35	2.85	1.92	48.96	46.38	44.78	42.64	36.68	64.92	55.46	43.32	66.87
ETBW9109	GH_2021	1	11	145	3.52	4.48	3.26	2.64	1.81	45.06	46.51	45.25	44.92	37.45	64.59	54.57	44.75	66.91
ETBW9088	GH_2021	1	11	146	3.67	4.32	3.05	2.57	1.85	48.01	47.54	46.92	44.76	38.53	71.28	57.78	47.51	68.75
ETBW9110	GH_2021	1	11	147	3.24	4.28	3.11	2.51	1.95	49.55	48.72	47.57	45.09	39.41	68.85	49.73	37.65	64.82
ETBW9470	GH_2021	1	11	148	3.49	4.75	3.45	2.76	1.92	48.19	49.22	48.06	46.81	41.15	70.55	55.49	45.44	67.39
ETBW9169	GH_2021	1	11	149	3.35	4.56	3.38	2.73	1.97	48.52	48.27	47.56	45.29	39.84	69.54	51.62	42.19	58.24
ETBW9112	GH_2021	1	11	150	2.74	3.55	2.61	2.14	1.59	43.95	42.02	40.58	39.01	32.17	58.21	48.84	38.22	52.65
ETBW9233	GH_2021	1	11	151	2.77	3.68	2.72	2.24	1.72	49.57	48.81	46.63	44.56	38.21	60.68	51.83	42.28	57.93
ETBW8303	GH_2021	1	11	152	3.72	4.76	3.42	2.56	1.88	45.05	44.89	44.06	42.65	40.05	62.36	54.82	43.51	68.46
ETBW8735	GH_2021	1	11	153	2.65	3.41	2.48	1.84	1.26	41.39	39.48	38.14	37.93	32.67	57.53	46.88	35.23	53.45
ETBW8311	GH_2021	1	11	154	3.47	4.48	3.26	2.38	1.55	47.41	47.23	45.72	44.83	39.28	66.78	58.32	48.63	65.23
ETBW8484	GH_2021	1	12	155	2.27	2.95	2.14	1.72	1.34	37.22	36.29	35.83	34.07	29.06	58.57	48.35	38.56	49.72
ETBW8289	GH_2021	1	12	156	2.29	2.97	2.16	1.67	1.21	38.88	38.61	36.94	34.56	28.44	58.84	48.97	40.17	51.94
ETBW9095	GH_2021	1	12	157	2.35	3.07	2.23	1.85	1.42	37.65	37.81	36.37	35.54	30.93	58.95	49.83	41.35	52.15
ETBW9093	GH_2021	1	12	158	3.34	4.18	3.11	2.55	1.92	43.62	43.78	42.08	40.95	36.45	67.96	58.91	48.35	68.52
ETBW8577	GH_2021	1	12	159	1.75	2.24	1.63	1.26	0.98	43.74	42.08	41.87	40.83	35.98	57.22	46.64	35.42	46.37
ETBW9175	GH_2021	1	12	160	1.36	1.74	1.26	0.94	0.71	40.38	41.27	40.52	38.41	32.67	58.45	45.79	38.58	45.16
ETBW8640	GH_2021	1	12	161	3.68	4.71	3.42	2.47	1.83	46.09	48.76	46.84	44.75	39.53	68.35	58.92	47.85	70.63
ETBW8862	GH_2021	1	12	162	3.54	4.53	3.29	2.61	1.98	47.16	46.65	45.91	44.32	38.57	70.54	62.65	50.13	69.41
ETBW8583	GH_2021	1	12	163	3.52	4.51	3.27	2.64	1.96	48.91	48.18	46.72	45.21	40.94	68.75	56.43	47.16	67.58
ETBW9183	GH_2021	1	12	164	2.57	3.28	2.38	1.92	1.45	43.42	43.12	41.86	39.42	33.75	66.51	57.69	46.42	55.96
ETBW8772	GH_2021	1	12	165	3.12	4.02	2.92	2.35	1.78	45.83	45.84	44.34	42.97	36.82	68.73	58.82	49.17	57.27
ETBW8584	GH_2021	1	12	166	2.38	3.04	2.24	1.81	1.36	45.17	44.56	43.73	41.86	37.66	53.67	44.64	32.56	48.56
ETBW9176	GH_2021	1	12	167	2.34	3.02	2.21	1.76	1.17	38.32	38.96	37.55	35.17	30.41	56.42	47.25	35.49	47.66
ETBW8585	GH_2021	1	12	168	1.47	1.88	1.37	0.96	0.72	39.94	39.43	37.04	36.39	31.87	51.89	43.18	31.55	39.14
ETBW9177	GH_2021	1	13	169	1.88	2.41	2.48	2.18	1.65	40.23	41.57	39.32	37.13	32.22	55.84	47.51	36.91	44.25
ETBW9179	GH_2021	1	13	170	2.25	2.88	2.09	1.63	1.22	39.67	39.05	38.45	36.52	30.94	56.85	48.44	38.32	50.74
ETBW9180	GH_2021	1	13	171	3.28	4.21	3.05	2.46	1.82	42.45	41.59	39.38	37.57	31.97	60.26	52.37	42.88	60.39
ETBW9279	GH_2021	1	13	172	2.66	3.42	2.49	2.01	1.15	46.63	43.93	41.69	38.73	34.52	62.27	48.76	36.66	57.87
ETBW9019	GH_2021	1	13	173	2.41	3.08	2.24	1.81	1.34	41.81	40.28	38.92	36.91	32.45	61.58	52.43	35.85	55.65
ETBW9184	GH_2021	1	13	174	2.39	3.06	2.22	1.79	1.35	40.56	40.52	39.42	37.86	32.07	61.22	50.15	36.08	54.71
ETBW9029	GH_2021	1	13	175	3.88	4.97	3.61	2.92	2.21	50.47	51.69	49.92	47.23	42.91	72.16	62.34	46.25	70.45
ETBW8777	GH_2021	1	13	176	3.29	4.21	3.06	2.47	1.87	41.72	41.92	39.24	37.28	31.96	68.23	54.57	42.92	58.43
ETBW8870	GH_2021	1	13	177	3.85	4.93	3.58	2.89	2.19	45.04	44.55	43.71	41.12	37.48	72.21	61.32	45.44	73.85
ETBW8653	GH_2021	1	13	178	2.64	3.38	2.45	1.98	1.52	39.15	38.72	38.01	36.93	31.25	65.87	50.12	42.85	53.72
ETBW9083	GH_2021	1	13	179	3.33	4.26	3.09	2.51	1.88	47.66	47.09	46.34	44.78	39.83	67.36	58.33	48.84	65.89
ETBW9185	GH_2021	1	13	180	3.31	4.24	3.26	2.63	1.95	49.61	47.94	45.66	43.89	38.77	68.26	59.64	48.94	67.07
ETBW9001	GH_2021	1	13	181	3.57	4.57	3.32	2.68	2.01	49.48	50.56	48.82	45.94	40.35	72.64	62.28	52.22	66.52
ETBW8881	GH_2021	1	13	182	2.54	3.25	2.38	1.91	1.42	38.17	39.46	38.55	36.73	30.28	64.56	55.42	42.75	54.55
ETBW8840	GH_2021	1	14	183	3.26	4.24	3.72	2.52	1.81	43.91	42.79	41.84	39.05	31.36	71.35	58.83	42.64	63.72
ETBW8751	GH_2021	1	14	184	1.89	2.48	1.82	1.41	1.01	39.76	39.53	38.17	36.55	31.07	56.17	44.78	35.45	39.54
ETBW9066	GH_2021	1	14	185	2.62	3.44	2.51	2.02	1.19	41.07	41.19	39.83	37.56	31.54	68.65	57.25	48.57	58.61
ETBW8882	GH_2021	1	14	186	2.57	3.58	2.62	2.11	1.57	49.31	48.98	47.25	45.69	41.63	65.41	54.75	46.36	55.99
WANE	GH_2021	1	14	187	3.58	4.16	3.46	2.42	1.08	39.73	39.57	37.93	36.31	31.47	65.23	54.21	42.58	67.82
LEMU	GH_2021	1	14	188	3.36	4.02	3.14	2.25	1.34	46.08	45.37	43.92	41.58	36.86	64.74	52.68	42.43	66.87
ETBW172862	GH_2021	1	14	189	1.78	2.31	1.68	1.31	0.98	40.12	41.45	39.44	37.68	32.74	57.62	45.84	38.19	45.24
ETBW172864	GH_2021	1	14	190	3.82	4.19	3.55	2.86	2.05	45.62	45.48	44.02	42.95	38.45	68.47	56.35	46.13	67.81
ETBW172872	GH_2021	1	14	191	3.52	4.47	3.21	3.17	2.21	50.35	51.85	49.72	47.36	43.97	75.16	65.96	52.88	75.57
ETBW172936	GH_2021	1	14	192	3.67	4.55	3.43	2.52	1.84	46.02	45.76	43.29	41.77	37.84	68.24	57.85	42.55	67.59
ETBW172938	GH_2021	1	14	193	4.32	5.17	4.19	3.29	2.46	49.68	45.07	43.21	41.72	38.65	82.51	67.25	55.36	81.32
ETBW172955	GH_2021	1	14	194	3.16	4.05	2.86	2.13	1.59	39.14	38.82	36.42	34.99	29.43	67.71	65.82	47.54	60.47
ETBW172082	GH_2021	1	14	195	3.28	4.21	3.08	2.28	1.44	44.05	44.95	42.93	41.75	38.41	68.87	54.37	42.81	70.22
ETBW172996	GH_2021	1	14	196	3.24	4.11	3.02	2.32	1.73	47.82	47.25	45.57	43.07	38.42	69.05	56.19	42.55	68.94
ETBW8908	GH_2021	2	1	54	2.08	2.98	1.75	1.06	0.72	40.91	43.74	42.35	40.76	35.83	54.73	48.87	32.35	55.86
ETBW9087	GH_2021	2	1	136	3.06	4.24	2.44	2.33	1.35	48.36	46.54	45.18	42.87	37.64	75.08	63.42	52.04	72.28
ETBW172996	GH_2021	2	1	196	3.22	4.21	3.05	2.37	1.69	45.42	44.28	44.06	42.39	38.78	62.43	54.41	44.35	61.85
ETBW9407	GH_2021	2	1	95	2.36	3.38	2.03	1.81	1.35	36.94	37.52	36.45	34.95	29.36	60.67	52.32	38.55	54.12
ETBW9091	GH_2021	2	1	127	2.42	3.45	2.07	1.24	0.92	39.35	39.88	38.57	37.09	32.84	61.92	55.61	40.95	55.02
ETBW9383	GH_2021	2	1	78	2.76	3.75	2.27	1.55	1.14	38.41	39.21	38.32	36.25	32.41	64.29	56.91	41.15	56.48
ETBW8981	GH_2021	2	1	100	2.44	3.22	2.03	1.19	0.79	41.32	40.92	40.12	38.73	34.65	64.25	52.73	41.06	56.11
ETBW8394	GH_2021	2	1	89	3.88	5.02	3.26	2.38	1.52	46.73	45.66	42.75	41.92	35.37	74.11	62.94	46.21	72.23
ETBW8676	GH_2021	2	1	111	4.18	5.16	3.09	2.12	1.45	39.11	37.42	36.96	34.26	28.86	78.52	67.42	54.96	78.66
Abola	GH_2021	2	1	18	4.15	5.07	3.65	3.27	2.29	44.49	43.51	42.44	40.81	36.05	68.14	58.72	43.27	74.51
ETBW8826	GH_2021	2	1	62	4.08	5.14	3.54	3.15	2.28	45.37	45.03	44.53	42.21	38.92	67.47	58.42	44.25	73.88
ETBW9180	GH_2021	2	1	171	1.29	1.69	0.93	0.72	0.52	39.12	40.91	40.22	38.29	33.54	55.36	45.02	36.45	42.74
MadaWelabu	GH_2021	2	1	35	3.58	4.15	3.11	2.41	1.48	46.33	45.77	42.74	41.16	37.67	75.17	64.72	50.02	67.87
ETBW8870	GH_2021	2	1	177	3.75	4.28	3.16	2.27	1.56	45.92	43.79	41.77	40.32	36.02	72.06	61.75	42.75	76.54
ETBW8983	GH_2021	2	2	96	2.26	2.93	2.02	1.62	1.24	40.86	41.64	40.85	38.94	32.43	68.15	57.35	42.24	50.39
ETBW9112	GH_2021	2	2	150	2.61	3.34	3.03	2.72	2.06	37.51	39.56	38.09	36.96	32.16	65.73	58.42	40.66	55.98
ETBW8311	GH_2021	2	2	154	2.38	3.15	2.34	2.11	1.68	36.72	36.64	34.88	32.82	28.41	64.76	57.95	35.41	54.93
ETBW8661	GH_2021	2	2	123	3.24	4.11	2.92	2.44	2.16	39.45	38.79	35.51	34.13	30.74	68.12	57.95	42.64	65.11
ETBW8684	GH_2021	2	2	113	3.18	4.19	3.42	2.81	2.44	40.19	40.44	38.71	36.28	32.56	67.51	54.37	40.76	63.45
ETBW8862	GH_2021	2	2	162	3.46	4.64	3.67	2.65	2.73	45.45	44.72	42.14	41.66	36.85	72.05	64.55	48.85	66.26
ETBW9179	GH_2021	2	2	170	2.62	3.82	2.44	2.18	1.71	39.27	39.05	37.76	35.91	30.63	62.47	51.96	36.58	60.35
ETBW9294	GH_2021	2	2	131	1.98	2.71	1.91	1.42	1.18	46.26	47.09	45.59	44.98	40.14	62.45	52.71	42.33	50.73
ETBW9412	GH_2021	2	2	83	2.28	3.04	3.06	2.47	2.07	41.01	41.86	40.33	38.72	32.45	63.52	54.87	44.29	55.67
ETBW8882	GH_2021	2	2	186	3.72	3.92	3.26	2.48	2.13	47.82	46.34	44.69	43.45	38.52	65.34	56.62	42.57	67.01
ETBW9088	GH_2021	2	2	146	3.64	4.29	3.72	3.27	2.54	45.04	45.31	43.26	41.93	37.94	74.88	65.38	52.84	68.17
ETBW8831	GH_2021	2	2	59	3.48	4.42	2.81	2.23	1.97	39.51	39.73	37.52	35.62	30.68	68.91	58.25	42.68	67.79
ETBW9441	GH_2021	2	2	77	1.71	2.56	1.38	0.98	0.85	38.74	38.52	36.42	35.11	30.46	58.72	46.98	37.55	38.91
ETBW172872	GH_2021	2	2	191	3.86	4.89	3.54	2.86	2.16	48.56	47.96	45.58	43.81	38.21	78.65	67.53	54.27	69.13
ETBW172955	GH_2021	2	3	194	2.28	3.73	2.67	2.41	1.69	40.05	41.11	40.01	38.74	33.28	65.29	52.36	42.54	48.82
ETBW8653	GH_2021	2	3	178	2.92	3.81	3.45	2.95	2.11	46.08	45.01	44.88	42.55	37.34	68.75	57.43	43.65	57.72
ETBW9092	GH_2021	2	3	112	3.32	4.45	3.46	3.06	2.36	45.81	46.19	45.12	43.92	38.23	68.52	54.17	40.38	65.32
ETBW9083	GH_2021	2	3	179	2.77	3.62	3.35	2.93	2.13	44.96	43.36	42.41	40.84	36.19	65.89	55.24	35.71	58.77
ETBW9138	GH_2021	2	3	141	3.21	4.18	3.04	2.47	2.15	49.51	48.22	46.96	44.63	39.83	67.44	58.27	45.86	64.21
ETBW9200	GH_2021	2	3	134	2.28	3.14	2.41	2.09	1.19	43.76	43.15	41.82	39.94	34.17	64.32	52.82	38.51	55.87
ETBW9435	GH_2021	2	3	72	1.59	2.43	2.03	1.55	0.93	39.95	37.78	36.31	34.74	29.12	55.84	42.69	32.18	38.59
ETBW9019	GH_2021	2	3	173	2.71	3.88	3.38	2.52	2.28	45.32	43.74	42.38	40.86	38.06	62.78	53.02	41.75	55.95
ETBW9484	GH_2021	2	3	139	2.78	3.86	3.36	2.88	2.49	40.75	41.57	40.47	38.65	32.73	63.16	51.74	46.21	47.16
ETBW9202	GH_2021	2	3	130	3.36	4.32	3.48	2.96	2.17	46.25	44.87	43.96	41.53	36.38	57.25	48.57	34.62	62.83
LEMU	GH_2021	2	3	188	3.11	3.97	3.04	2.31	1.85	36.98	35.73	34.71	32.43	27.64	57.48	46.92	37.85	58.55
Tusie	GH_2021	2	3	19	2.88	3.44	2.93	2.06	1.46	39.27	39.61	38.14	36.88	31.55	56.74	47.05	34.63	55.94
ETBW8996	GH_2021	2	3	119	3.24	4.19	3.81	3.01	2.25	48.99	47.66	46.58	44.95	39.61	64.92	52.51	42.28	65.29
ETBW8583	GH_2021	2	3	163	3.28	4.26	3.34	2.54	1.96	48.17	49.32	47.68	45.82	40.72	62.88	54.63	36.48	65.71
ETBW9135	GH_2021	2	4	138	3.12	4.32	4.06	3.24	2.18	45.75	48.54	46.15	44.53	39.65	60.47	52.21	42.07	59.34
ETBW9084	GH_2021	2	4	122	3.76	5.02	4.23	3.46	2.28	40.14	39.82	37.66	36.04	31.26	70.06	61.45	48.62	70.52
ETBW8984	GH_2021	2	4	98	1.84	2.77	2.19	2.05	1.35	38.67	39.55	38.24	35.22	29.82	57.18	46.62	38.47	42.83
ETBW9233	GH_2021	2	4	151	3.23	4.57	3.21	2.52	2.26	50.98	51.05	50.47	48.61	42.34	68.28	59.05	46.75	65.76
ETBW8484	GH_2021	2	4	155	3.65	4.24	3.47	2.66	2.23	38.14	37.05	36.42	33.71	26.85	72.56	62.88	50.33	68.64
ETBW9470	GH_2021	2	4	148	3.74	5.07	3.75	3.13	2.46	49.74	49.44	47.23	45.97	41.82	78.83	67.65	55.24	75.08
ETBW8751	GH_2021	2	4	184	2.83	3.76	2.84	2.44	2.15	45.55	45.06	43.92	41.97	38.14	68.53	55.16	46.52	62.77
Galil	GH_2021	2	4	5	2.54	4.25	2.88	2.91	1.76	46.85	46.18	44.52	42.94	38.57	65.42	51.31	44.91	55.42
ETBW172082	GH_2021	2	4	195	2.68	3.86	2.53	2.17	1.63	37.71	38.22	36.28	34.81	39.96	58.77	52.32	42.18	52.28
ETBW9093	GH_2021	2	4	158	2.96	3.58	2.64	1.85	1.67	39.66	40.84	38.63	37.08	32.25	56.48	45.61	36.85	46.85
ETBW9184	GH_2021	2	4	174	2.82	3.57	2.64	1.92	1.76	41.61	41.39	39.91	37.65	32.38	58.25	47.56	40.97	43.66
ETBW8797	GH_2021	2	4	115	2.96	4.12	2.88	2.25	1.68	40.15	42.03	40.73	38.82	33.23	60.26	51.44	41.38	51.27
ETBW9110	GH_2021	2	4	147	3.18	4.82	3.87	2.94	2.03	39.87	39.24	37.44	35.31	30.48	55.31	45.95	35.57	50.79
ETBW9169	GH_2021	2	4	149	3.57	4.32	3.61	3.02	2.54	43.81	42.51	40.64	38.52	34.12	58.74	48.83	40.61	52.17
ETBW9185	GH_2021	2	5	180	3.64	4.78	3.58	2.85	2.43	49.36	48.65	47.02	45.74	40.85	65.73	54.38	48.87	45.91
Kubsa	GH_2021	2	5	24	2.85	3.97	2.576	2.32	1.82	38.92	39.81	37.25	35.22	30.07	72.84	63.21	44.58	75.36
ETBW8585	GH_2021	2	5	168	3.22	4.57	3.19	2.74	2.26	39.31	39.06	37.36	36.65	30.85	58.45	46.93	38.62	52.13
ETBW172938	GH_2021	2	5	193	2.82	4.21	2.85	2.37	1.75	45.72	44.57	42.82	40.76	32.18	69.26	57.38	54.75	63.48
ETBW8945	GH_2021	2	5	99	2.27	3.41	2.67	2.12	1.34	43.62	41.25	40.82	38.74	32.96	55.12	43.93	32.35	38.61
ETBW9104	GH_2021	2	5	120	3.16	4.37	3.14	2.42	2.13	46.95	46.15	45.02	43.95	38.26	68.47	57.38	42.86	65.72
ETBW9473	GH_2021	2	5	128	3.21	4.31	3.48	2.57	2.11	43.73	43.21	41.42	39.55	33.13	68.15	58.66	40.98	64.93
WANE	GH_2021	2	5	187	3.36	4.77	3.56	2.92	1.76	41.32	41.05	40.19	38.61	32.58	67.59	58.71	41.84	71.32
ETBW8735	GH_2021	2	5	153	3.22	4.35	3.11	2.76	1.95	39.47	40.17	38.41	36.37	31.04	70.13	54.47	45.22	65.59
ETBW9140	GH_2021	2	5	144	3.52	4.51	3.36	2.83	2.12	37.86	37.78	35.92	33.94	27.62	68.34	52.97	43.68	72.22
ETBW9175	GH_2021	2	5	160	2.58	3.55	2.72	2.15	1.57	39.08	39.01	38.21	36.49	31.44	64.77	52.58	44.81	55.65
ETBW9066	GH_2021	2	5	185	3.36	4.15	3.44	2.68	2.12	42.25	42.19	40.83	38.43	33.12	71.46	58.11	47.28	76.84
ETBW9029	GH_2021	2	5	175	3.18	4.23	3.22	2.17	1.86	39.82	40.44	38.97	36.71	31.46	70.55	62.36	51.82	65.52
KBG01	GH_2021	2	5	9	2.56	3.71	2.45	1.85	1.33	38.72	38.75	36.58	34.23	29.54	55.76	43.96	38.62	46.55
ETBW8584	GH_2021	2	6	166	3.62	4.08	3.52	2.53	1.95	45.17	44.32	43.67	41.98	36.42	68.75	56.81	46.15	67.61
ETBW172936	GH_2021	2	6	192	3.47	4.52	3.79	2.82	2.36	47.14	49.08	47.82	45.23	40.55	67.38	54.27	46.82	65.74
ETBW9137	GH_2021	2	6	140	3.24	4.25	3.34	2.65	2.21	43.96	44.32	43.18	41.52	37.07	72.41	61.32	50.68	62.54
Katar	GH_2021	2	6	25	2.27	3.15	2.78	2.06	1.38	38.37	40.61	39.74	37.88	32.45	54.17	42.57	32.66	45.71
Bobicho	GH_2021	2	6	29	2.83	3.47	2.66	2.18	1.43	39.62	40.35	37.56	35.67	31.28	64.52	51.84	42.35	62.92
ETBW8777	GH_2021	2	6	176	2.37	3.28	2.14	1.86	1.35	41.52	41.56	39.22	37.71	32.46	55.74	43.65	32.48	45.07
ETBW9139	GH_2021	2	6	142	3.74	4.52	3.72	2.81	2.14	46.57	46.54	45.75	43.98	38.73	77.35	62.53	54.75	68.95
ETBW8577	GH_2021	2	6	159	3.27	4.23	3.33	2.84	2.08	40.93	40.48	38.47	36.54	31.47	58.24	46.84	38.44	65.47
ETBW9001	GH_2021	2	6	181	3.24	4.27	3.18	2.56	2.02	37.42	37.72	36.21	34.83	29.26	69.17	56.23	52.45	67.85
ETBW9279	GH_2021	2	6	172	2.74	3.81	2.53	2.17	1.31	39.11	37.83	35.95	33.72	26.82	57.33	46.62	33.95	56.72
ETBW9295	GH_2021	2	6	132	3.47	4.85	3.66	3.13	2.05	48.74	48.21	46.33	44.51	39.62	68.63	54.69	46.52	67.14
ETBW9108	GH_2021	2	6	143	3.36	4.36	3.25	2.46	1.74	38.26	37.12	35.97	33.59	27.46	64.79	52.66	45.19	66.58
ETBW8640	GH_2021	2	6	161	3.28	4.52	3.27	2.75	2.11	43.58	47.24	46.82	44.37	39.78	62.45	50.58	43.21	65.74
ETBW8772	GH_2021	2	6	165	3.71	4.95	3.88	3.47	2.32	39.68	40.84	38.76	37.29	31.93	72.41	63.18	48.31	73.25
ETBW9220	GH_2021	2	7	124	3.65	4.78	3.71	3.18	2.51	45.71	44.22	43.04	41.32	35.87	78.52	65.36	55.84	72.83
ETBW9183	GH_2021	2	7	164	3.82	4.83	3.26	2.96	2.27	47.96	48.92	47.24	45.86	40.13	68.71	56.12	46.25	69.21
ETBW8881	GH_2021	2	7	182	2.84	3.77	3.21	2.24	1.66	39.24	38.55	36.85	34.18	29.52	62.84	50.47	46.45	55.47
ETBW9402	GH_2021	2	7	81	3.25	4.32	3.42	2.63	1.94	46.56	49.02	47.74	45.84	40.66	68.47	54.53	44.51	65.06
ETBW9177	GH_2021	2	7	169	3.43	4.26	3.38	2.47	1.98	45.86	44.98	42.68	39.98	33.58	69.71	57.75	48.84	68.94
Pavon76	GH_2021	2	7	22	2.85	3.78	2.41	1.96	1.42	46.13	43.04	41.87	39.45	32.72	58.24	45.85	36.87	55.62
ETBW8289	GH_2021	2	7	156	2.57	3.94	2.72	2.34	1.77	38.58	38.34	37.02	35.94	30.51	61.44	48.61	38.54	56.75
ETBW9109	GH_2021	2	7	145	3.13	4.42	3.32	2.72	1.68	39.31	39.52	38.47	36.95	31.34	68.11	52.83	47.99	65.31
ETBW9176	GH_2021	2	7	167	2.51	3.27	2.64	1.98	1.61	42.05	42.77	41.52	39.46	33.93	52.79	43.27	31.76	47.24
Dereselign	GH_2021	2	7	32	2.42	3.86	2.52	2.12	1.72	40.14	40.35	39.77	37.61	32.65	57.04	48.73	36.65	57.46
Meraro	GH_2021	2	7	6	3.17	4.24	3.31	2.58	1.83	44.19	43.67	41.63	39.82	32.27	68.95	57.13	47.62	68.24
ETBW9095	GH_2021	2	7	157	2.58	3.81	2.71	2.16	1.42	38.75	39.11	37.24	35.02	30.22	64.43	52.08	45.71	58.33
ETBW172862	GH_2021	2	7	189	3.71	4.88	3.98	2.88	2.25	41.16	40.94	38.25	36.64	31.09	67.24	56.72	42.34	75.71
ETBW8817	GH_2021	2	7	51	3.68	5.01	3.77	2.68	2.18	45.98	45.12	43.58	41.45	35.81	73.28	62.75	48.62	73.63
ETBW8303	GH_2021	2	8	152	3.46	4.91	3.57	2.73	2.12	46.94	46.49	44.73	43.37	38.08	62.88	51.64	42.81	68.07
Bolo	GH_2021	2	8	10	3.25	4.65	3.33	2.62	1.85	38.06	39.28	37.48	35.25	30.62	67.86	55.38	45.97	59.87
ETBW8818	GH_2021	2	8	56	3.27	3.46	2.95	2.63	1.94	39.78	39.07	36.96	35.61	30.51	66.78	57.86	46.37	56.61
ETBW9134	GH_2021	2	8	137	2.86	3.48	2.92	1.68	1.49	40.51	40.32	38.12	36.83	31.88	72.33	61.25	47.62	63.68
Laketch	GH_2021	2	8	15	2.83	3.75	2.88	1.96	1.74	37.45	38.02	36.72	34.97	29.24	65.84	52.16	42.66	63.45
ETBW172864	GH_2021	2	8	190	2.64	3.62	2.59	2.47	1.53	39.02	39.41	37.81	35.73	30.42	58.52	47.65	45.61	52.14
Tay	GH_2021	2	8	30	3.22	4.52	3.38	2.48	1.96	41.55	40.73	39.72	37.29	31.76	67.24	55.73	46.74	67.95
Dandaa	GH_2021	2	8	33	3.18	4.52	3.24	2.84	2.17	44.63	44.85	43.81	41.79	34.63	68.35	54.81	46.23	67.19
Kakaba	GH_2021	2	8	13	2.73	3.41	2.35	1.86	1.64	40.82	40.77	40.03	38.55	32.87	65.45	52.11	48.53	55.81
Ogolcho	GH_2021	2	8	4	3.06	4.18	3.23	2.37	1.71	38.85	37.51	35.46	33.28	28.92	62.38	48.75	40.65	62.37
Alidoro	GH_2021	2	8	34	4.12	5.03	3.94	2.28	1.96	46.22	46.92	44.02	43.59	28.81	82.97	71.34	57.62	82.78
Biqa	GH_2021	2	8	45	2.78	3.66	2.77	1.94	2.03	43.92	42.26	40.84	38.38	32.51	60.44	48.51	40.24	62.47
ETBW8489	GH_2021	2	8	105	3.08	4.23	3.11	2.04	1.44	45.51	44.74	43.45	41.75	36.92	62.79	50.84	44.45	63.94
ETBW9450	GH_2021	2	8	65	3.02	4.14	3.26	2.12	1.58	38.13	39.15	37.32	35.91	30.86	62.58	52.33	48.65	64.55
ETBW8800	GH_2021	2	9	68	3.17	4.39	3.08	2.34	1.92	49.72	48.68	47.05	45.52	40.64	65.73	52.54	40.29	74.04
ETBW8905	GH_2021	2	9	52	3.45	4.74	3.64	2.92	1.96	49.03	49.91	49.18	47.31	41.72	62.94	50.16	38.44	67.74
Galema	GH_2021	2	9	42	2.73	3.58	2.96	2.55	1.87	36.98	36.76	34.93	32.66	24.76	62.35	52.37	40.65	44.36
ETBW8907	GH_2021	2	9	53	2.78	3.91	2.82	2.07	1.74	39.44	38.82	37.06	36.26	31.92	62.77	52.58	41.69	45.57
ETBW8840	GH_2021	2	9	183	3.41	4.68	3.42	2.71	2.32	43.57	43.88	42.65	40.37	36.23	68.55	54.96	46.81	73.08
Kulkulu	GH_2021	2	9	8	3.68	4.89	3.85	2.97	2.18	40.88	40.56	38.47	36.92	31.03	62.08	50.42	44.36	65.51
Dinknesh	GH_2021	2	9	2	2.58	3.88	2.76	2.28	1.81	40.09	39.14	37.44	36.17	32.28	58.27	47.76	36.82	57.64
Kingbird	GH_2021	2	9	47	3.38	5.02	3.59	2.94	2.26	44.62	44.85	43.62	41.56	37.46	62.88	52.06	41.62	72.49
Sofumar	GH_2021	2	9	27	2.67	3.59	2.72	2.43	1.93	39.05	38.61	36.95	34.78	29.37	60.47	48.25	40.68	55.76
Honqolo	GH_2021	2	9	46	2.28	3.19	2.32	1.94	1.57	40.12	40.09	39.25	37.63	32.14	62.32	52.63	42.85	45.92
Manduyo	GH_2021	2	9	48	3.36	4.61	3.24	2.61	1.98	38.71	38.51	37.09	36.49	31.45	67.86	54.94	48.78	72.38
Tossa	GH_2021	2	9	3	3.74	4.78	3.81	2.92	2.41	45.67	45.21	43.62	41.88	36.21	77.05	65.47	52.31	75.64
Tsehay	GH_2021	2	9	49	4.25	5.06	4.17	3.38	2.38	49.26	47.89	45.81	43.93	39.55	83.91	66.46	56.98	82.55
Dashen	GH_2021	2	9	23	3.97	5.01	4.03	3.44	2.13	46.07	45.52	44.41	42.82	38.36	78.65	65.72	50.16	78.04
Gasay	GH_2021	2	10	12	3.25	4.15	2.52	2.56	1.68	45.87	45.92	43.69	42.33	37.72	62.74	52.41	46.33	52.79
ETBW9396	GH_2021	2	10	80	3.36	5.07	4.25	3.13	2.83	45.16	46.11	44.75	42.61	36.94	67.11	57.26	48.05	65.93
ETBW9026	GH_2021	2	10	70	3.42	4.72	3.75	2.96	1.88	40.81	38.73	37.63	35.92	30.74	64.72	51.89	45.32	68.82
ETBW9107	GH_2021	2	10	135	3.38	3.87	3.15	2.48	1.84	46.85	45.59	44.39	42.58	37.22	68.53	58.04	48.75	72.32
ETBW9433	GH_2021	2	10	71	3.22	4.27	3.24	2.65	1.63	39.33	39.03	37.43	35.58	30.11	64.77	52.63	45.16	70.77
ETBW8903	GH_2021	2	10	50	2.41	3.53	2.63	2.51	1.71	38.72	38.12	36.84	34.27	29.35	57.52	48.27	36.75	57.63
Hoggana	GH_2021	2	10	16	2.54	3.96	2.42	2.23	1.89	39.24	38.95	36.41	34.65	30.74	58.03	46.74	38.46	52.16
ETBW8923	GH_2021	2	10	61	2.56	3.85	2.68	2.35	1.51	41.58	41.31	39.83	37.24	31.55	57.04	46.79	36.55	57.81
ET13A2	GH_2021	2	10	41	3.65	5.11	3.86	2.92	2.41	49.66	48.49	46.88	44.81	40.32	59.25	47.43	38.78	75.03
ETBW8827	GH_2021	2	10	60	3.52	4.91	3.34	2.36	2.05	39.28	38.85	37.35	36.09	31.85	68.59	56.24	50.08	72.58
ETBW9440	GH_2021	2	10	76	3.36	3.98	2.41	1.76	1.58	41.63	41.55	39.15	37.11	31.63	62.97	52.48	46.35	52.95
Huluka	GH_2021	2	10	17	3.11	4.42	3.25	2.63	2.22	40.29	40.92	39.95	37.12	32.74	58.74	47.52	36.49	65.72
Dure	GH_2021	2	10	21	2.62	3.45	2.51	2.18	1.74	38.33	37.87	35.72	33.96	28.47	56.93	44.61	35.42	62.44
Gambo	GH_2021	2	10	37	3.49	4.83	3.65	2.63	1.83	39.58	39.83	37.59	35.54	30.95	66.41	56.85	47.05	53.21
ETBW8675	GH_2021	2	11	110	2.52	3.51	2.67	2.49	1.72	40.97	41.56	39.32	37.94	32.85	68.52	57.08	48.39	57.68
ETBW9422	GH_2021	2	11	94	2.75	3.85	2.74	2.56	1.81	48.78	49.24	47.07	45.31	40.65	57.18	46.58	38.84	63.25
Shorima	GH_2021	2	11	14	3.67	4.97	3.25	2.96	2.08	38.02	37.72	36.19	34.75	29.36	65.33	54.72	41.67	65.87
Sulla	GH_2021	2	11	11	3.88	4.94	3.62	2.91	2.26	39.85	39.08	37.75	36.03	31.84	68.95	56.81	46.06	77.32
ETBW9414	GH_2021	2	11	85	2.46	3.28	2.32	1.92	1.65	41.24	40.91	38.93	36.01	31.54	56.84	44.56	35.04	55.86
Digelu	GH_2021	2	11	36	2.56	3.27	2.36	1.83	1.74	42.17	42.62	40.65	38.26	33.02	52.31	40.82	28.22	52.15
ETBW9424	GH_2021	2	11	86	2.94	3.65	2.35	1.88	1.61	40.01	41.79	40.16	38.64	31.82	55.72	42.16	30.85	56.41
ETBW9378	GH_2021	2	11	75	3.25	4.63	3.11	2.78	1.77	39.68	39.45	37.73	35.21	30.48	64.25	52.37	42.11	67.22
ETBW8816	GH_2021	2	11	55	3.69	4.81	2.96	2.54	1.96	38.24	38.06	36.46	35.96	30.61	68.36	55.57	48.64	65.74
ETBW9438	GH_2021	2	11	74	1.62	2.72	1.98	1.57	1.33	39.63	39.68	37.25	35.34	30.42	53.48	42.12	28.39	45.63
ETBW9409	GH_2021	2	11	90	2.88	3.24	2.31	1.79	1.42	41.09	41.02	39.27	37.49	32.71	56.14	45.26	35.47	57.05
ETBW9436	GH_2021	2	11	73	3.16	3.85	2.34	1.98	1.35	40.38	39.88	38.33	36.48	32.06	60.84	48.06	39.62	64.29
Millennium	GH_2021	2	11	7	2.92	3.93	1.98	1.87	1.82	41.45	40.39	38.36	36.22	32.45	58.75	47.35	40.24	57.84
ETBW8492	GH_2021	2	11	107	4.12	5.35	4.29	3.35	2.51	39.74	37.72	35.43	33.62	28.35	81.42	67.94	52.16	80.65
ETBW9411	GH_2021	2	12	82	2.43	4.13	2.45	1.78	1.44	45.64	43.95	41.32	39.63	33.56	68.76	56.23	48.84	62.73
ETBW8725	GH_2021	2	12	108	3.67	4.76	3.24	2.94	2.11	49.66	48.02	46.28	45.29	40.17	64.37	52.86	43.32	72.48
Sirbo	GH_2021	2	12	28	2.46	2.82	2.65	2.21	1.23	40.37	41.21	40.09	38.64	32.75	52.45	41.87	27.22	45.33
ETBW9445	GH_2021	2	12	67	2.81	3.22	2.65	2.29	1.45	39.86	39.47	37.98	35.53	30.27	54.27	42.95	30.88	52.37
Menze	GH_2021	2	12	1	2.04	2.65	2.23	1.88	1.25	39.92	39.88	38.03	36.72	30.68	52.96	41.15	28.45	47.93
ETBW9404	GH_2021	2	12	92	2.88	3.53	2.61	1.72	1.58	38.31	38.25	36.77	35.45	30.95	56.34	44.72	30.56	55.81
ETBW8070	GH_2021	2	12	58	2.53	2.87	2.56	2.26	1.39	41.05	39.73	37.21	35.92	31.85	53.83	42.63	34.74	48.19
ETBW8260	GH_2021	2	12	103	3.51	4.46	3.62	2.65	2.12	46.21	44.97	42.88	40.94	36.61	72.96	60.48	50.03	69.84
ETBW9027	GH_2021	2	12	69	3.86	5.45	3.91	3.57	2.74	44.76	44.11	42.46	40.28	37.09	78.73	64.23	52.75	75.56
ETBW8901	GH_2021	2	12	88	2.72	4.31	2.93	2.28	1.85	45.33	43.52	42.54	40.74	38.34	68.45	58.02	46.51	62.87
ETBW8261	GH_2021	2	12	104	2.56	2.82	2.01	1.92	1.53	38.61	38.67	36.44	34.03	29.73	65.38	55.86	45.77	54.61
Hawii	GH_2021	2	12	31	2.54	2.89	1.96	1.62	1.46	42.12	41.87	39.86	37.81	31.52	54.32	42.85	30.74	48.42
ETBW8823	GH_2021	2	12	63	2.85	3.71	2.69	2.42	1.82	47.28	46.94	44.56	42.57	38.47	58.45	46.82	37.06	52.77
ETBW9406	GH_2021	2	12	93	3.27	3.95	3.74	2.81	2.11	45.04	44.16	42.38	40.08	32.95	67.32	54.25	46.34	55.36
Simba	GH_2021	2	13	26	3.08	3.78	2.61	2.55	1.63	36.71	36.23	34.52	33.91	29.32	56.43	44.02	32.48	55.46
ETBW9444	GH_2021	2	13	66	3.41	4.23	3.09	2.82	2.17	39.75	39.82	37.47	35.85	30.39	62.74	51.23	42.05	57.13
ETBW9413	GH_2021	2	13	84	3.25	3.91	3.02	2.77	2.08	41.47	41.22	39.31	37.48	32.61	55.76	42.94	30.52	57.28
K62954A	GH_2021	2	13	39	3.36	4.15	3.22	2.62	2.12	40.92	40.05	39.72	37.94	32.56	65.07	55.48	43.25	58.41
Mitike	GH_2021	2	13	43	4.12	5.27	4.21	2.83	2.29	39.73	39.62	37.51	35.73	30.24	65.25	56.25	41.37	64.52
ETBW8491	GH_2021	2	13	106	3.56	4.84	3.76	3.16	2.42	41.06	40.33	39.07	37.52	32.44	67.82	58.37	48.32	61.47
K6290Bulk	GH_2021	2	13	44	3.28	4.72	2.79	2.48	1.77	38.01	36.69	34.47	32.53	26.81	54.35	45.86	32.46	56.39
ETBW8486	GH_2021	2	13	117	3.52	5.15	2.76	2.48	2.31	43.94	42.81	38.73	36.38	30.59	62.08	52.72	42.58	63.87
ETBW8944	GH_2021	2	13	97	3.51	4.85	2.66	2.16	1.96	39.51	38.44	37.68	35.83	30.32	60.94	52.05	40.74	62.45
ETBW9068	GH_2021	2	13	116	3.24	3.74	2.57	2.33	1.68	45.81	45.36	43.58	41.92	34.96	62.35	52.85	44.36	54.14
ETBW8654	GH_2021	2	13	118	2.98	4.11	2.82	2.56	1.75	45.02	44.97	43.67	41.84	33.54	65.47	52.15	43.29	62.89
ETBW8987	GH_2021	2	13	101	3.48	4.82	2.61	1.86	1.73	40.35	41.93	39.76	37.98	32.68	62.48	50.96	41.54	60.85
ETBW9410	GH_2021	2	13	91	3.55	4.56	3.21	2.28	1.82	39.27	37.75	35.43	33.86	29.71	67.42	54.66	45.16	65.73
ETBW8659	GH_2021	2	13	121	3.47	4.88	2.78	2.31	1.95	41.66	41.08	40.24	38.87	32.92	62.28	50.42	42.28	61.46
Enkoy	GH_2021	2	14	40	3.27	4.37	2.65	2.44	1.66	44.37	44.15	42.73	40.52	34.66	55.37	45.78	32.74	56.38
Doddota	GH_2021	2	14	38	2.62	3.41	2.73	2.32	1.52	41.85	41.63	39.32	37.93	31.57	52.71	42.56	31.92	51.91
ETBW9221	GH_2021	2	14	126	3.13	3.81	2.62	2.25	1.84	47.55	47.78	46.97	44.55	40.03	65.08	54.43	45.67	65.27
ETBW8668	GH_2021	2	14	109	2.56	3.94	2.85	1.98	1.72	37.96	37.51	35.38	33.25	28.87	63.34	52.25	45.05	57.15
ETBW8820	GH_2021	2	14	57	2.88	3.84	2.48	2.14	1.59	39.61	39.03	37.62	35.86	30.24	60.89	50.72	40.55	55.31
ETBW9449	GH_2021	2	14	64	2.81	4.32	2.51	1.88	1.65	38.92	38.46	36.81	34.17	29.27	57.12	48.61	38.42	55.49
ETBW8597	GH_2021	2	14	114	2.92	4.98	2.75	2.37	1.57	39.11	38.44	36.75	34.51	28.94	54.87	45.94	37.26	54.65
ETBW9089	GH_2021	2	14	129	3.81	5.22	3.76	2.74	2.14	40.62	38.96	36.54	34.85	28.73	58.72	48.66	40.85	48.84
ETBW9305	GH_2021	2	14	125	3.11	4.27	2.78	2.63	1.88	39.73	39.13	37.09	36.52	30.61	62.65	51.82	42.74	52.74
ETBW8974	GH_2021	2	14	102	2.63	3.74	2.81	2.55	1.62	42.03	42.11	40.27	37.91	32.57	55.02	45.68	38.25	48.13
Hidasie	GH_2021	2	14	20	3.58	4.82	2.86	2.53	2.05	38.95	38.57	36.74	35.21	30.62	67.78	57.51	46.93	65.52
ETBW9416	GH_2021	2	14	87	3.29	4.55	2.43	2.15	1.78	39.45	39.55	37.71	35.15	31.45	68.32	58.17	48.92	62.47
ETBW9102	GH_2021	2	14	133	2.53	3.96	2.45	1.96	1.35	40.62	38.76	36.82	34.34	29.48	55.84	45.69	35.65	64.22
ETBW9384	GH_2021	2	14	79	2.76	3.47	2.55	2.27	1.48	41.26	40.82	38.86	36.83	32.11	54.36	44.75	32.58	52.63
Menze	Field_2021	1	1	1	1.68	2.47	1.57	1.16	1.04	35.87	36.82	33.94	31.55	29.61	61.58	52.18	47.82	46.72
Dinknesh	Field_2021	1	1	2	3.25	4.21	3.03	2.48	2.11	48.63	49.65	45.38	43.72	40.49	88.47	77.13	22.87	76.18
Tossa	Field_2021	1	1	3	1.84	2.55	1.81	1.73	1.28	45.82	47.07	43.25	42.64	33.55	66.41	53.65	46.35	48.25
Ogolcho	Field_2021	1	1	4	1.97	2.58	1.69	1.22	1.16	42.15	43.59	40.32	36.81	32.96	62.56	55.77	43.23	48.04
Galil	Field_2021	1	1	5	1.85	2.42	1.94	1.68	1.22	42.48	43.26	41.63	37.66	35.29	64.82	57.26	43.74	49.34
Meraro	Field_2021	1	1	6	1.76	2.63	1.72	1.35	1.15	44.36	45.85	42.57	40.22	37.45	65.27	58.31	42.69	49.86
Millennium	Field_2021	1	1	7	1.84	2.76	1.78	1.74	1.24	34.74	36.28	32.64	32.25	30.52	72.08	57.84	45.16	50.39
Kulkulu	Field_2021	1	1	8	1.96	2.87	1.85	1.32	1.23	43.51	44.37	41.48	39.05	35.14	75.12	58.26	41.74	56.21
KBG01	Field_2021	1	1	9	2.05	2.89	1.88	1.58	1.27	42.66	43.39	41.65	38.71	35.95	67.43	59.15	40.85	55.33
Bolo	Field_2021	1	1	10	2.59	3.34	2.25	1.64	1.35	46.73	47.82	45.11	42.56	39.25	84.71	74.46	23.54	75.43
Sulla	Field_2021	1	1	11	1.81	2.56	1.75	1.52	1.22	39.04	41.59	38.74	36.42	34.16	58.34	52.84	47.16	55.05
Gasay	Field_2021	1	1	12	2.23	3.05	1.85	1.73	1.26	37.52	39.47	36.88	34.83	31.78	64.25	57.17	42.83	38.46
Kakaba	Field_2021	1	1	13	1.88	2.93	1.69	1.55	1.33	40.26	42.35	39.52	36.94	34.49	76.67	63.52	36.48	64.32
Shorima	Field_2021	1	1	14	1.82	2.77	1.55	1.36	1.15	38.81	41.64	37.96	35.45	32.76	69.05	61.47	38.53	56.11
Laketch	Field_2021	1	2	15	1.85	2.91	1.76	1.65	1.37	37.65	39.07	36.42	33.61	29.84	67.82	59.66	40.34	35.78
Hoggana	Field_2021	1	2	16	2.37	3.44	2.21	1.63	1.42	41.36	43.51	40.89	37.22	34.19	69.12	62.73	37.27	42.85
Huluka	Field_2021	1	2	17	1.76	2.52	1.68	1.34	1.07	36.75	38.96	35.78	31.27	28.02	63.54	55.61	44.39	34.27
Abola	Field_2021	1	2	18	2.73	3.28	2.45	1.76	1.44	42.86	44.32	41.35	39.54	37.36	72.86	62.24	37.76	62.53
Tusie	Field_2021	1	2	19	3.25	4.51	2.87	2.43	2.36	45.91	47.62	42.55	40.25	38.52	83.61	75.38	24.62	72.96
Hidasie	Field_2021	1	2	20	2.87	3.98	2.65	2.47	1.84	42.79	44.95	42.32	39.18	36.77	75.26	61.86	38.14	65.24
Dure	Field_2021	1	2	21	2.12	2.94	1.87	1.63	1.15	39.45	42.63	38.29	36.78	32.56	72.35	56.75	43.25	39.81
Pavon76	Field_2021	1	2	22	1.98	2.85	1.95	1.77	1.41	40.66	41.58	39.75	37.43	35.47	69.42	58.65	41.35	42.65
Dashen	Field_2021	1	2	23	1.64	2.56	1.48	1.36	1.09	37.34	38.55	35.49	32.13	28.73	67.15	55.11	44.89	32.47
Kubsa	Field_2021	1	2	24	1.37	2.47	1.56	1.38	1.24	36.27	37.81	34.63	32.25	27.51	65.94	51.53	48.47	28.71
Katar	Field_2021	1	2	25	1.76	2.87	1.99	1.52	1.38	40.85	42.03	39.97	35.64	32.12	68.72	58.81	41.19	35.64
Simba	Field_2021	1	2	26	2.35	3.24	2.12	1.86	1.47	41.05	42.76	40.88	37.43	33.25	76.18	65.45	34.55	44.38
Sofumar	Field_2021	1	2	27	2.13	2.88	1.76	1.54	1.25	40.63	42.25	40.12	36.86	32.08	72.55	59.23	40.77	39.42
Sirbo	Field_2021	1	2	28	2.27	3.22	2.07	1.66	1.43	42.15	44.26	40.96	37.24	32.55	68.76	63.35	36.65	42.25
Bobicho	Field_2021	1	3	29	1.94	3.02	1.77	1.51	1.36	41.33	42.74	40.52	37.46	31.14	67.85	57.55	42.45	34.08
Tay	Field_2021	1	3	30	2.46	3.47	2.34	1.96	1.55	48.85	50.19	45.36	43.69	42.05	74.32	68.47	31.53	52.89
Hawii	Field_2021	1	3	31	1.99	2.86	1.93	1.62	1.26	37.71	38.54	36.17	34.42	28.36	69.04	61.38	38.62	30.68
Dereselign	Field_2021	1	3	32	2.85	3.42	2.75	2.05	1.52	44.02	45.83	40.65	38.68	35.12	70.66	64.21	35.79	50.91
Dandaa	Field_2021	1	3	33	3.05	3.78	2.66	2.23	1.62	45.72	46.87	43.29	41.25	39.48	75.28	63.92	36.08	58.12
Alidoro	Field_2021	1	3	34	3.22	4.55	3.18	2.84	1.96	51.04	53.52	49.01	45.37	42.69	85.41	76.44	23.56	78.04
MadaWelabu	Field_2021	1	3	35	2.82	3.44	2.65	2.29	1.51	42.18	44.75	42.53	39.46	37.22	71.95	65.32	34.68	54.79
Digelu	Field_2021	1	3	36	2.67	3.25	2.41	1.96	1.35	40.59	42.81	41.02	39.24	35.76	69.53	63.16	36.84	48.66
Gambo	Field_2021	1	3	37	2.24	2.98	1.85	1.62	1.42	37.75	39.42	35.11	32.89	26.14	62.93	58.47	41.53	42.58
Doddota	Field_2021	1	3	38	1.36	2.72	1.54	1.48	1.17	36.45	37.25	35.44	32.94	25.07	59.82	52.62	47.38	27.83
K62954A	Field_2021	1	3	39	1.95	3.09	1.88	1.67	1.25	45.71	46.54	44.92	42.56	36.76	65.37	57.48	42.52	51.37
Enkoy	Field_2021	1	3	40	3.28	4.16	3.11	2.45	1.82	47.87	49.08	46.37	43.95	40.43	71.65	64.53	35.47	55.24
ET13A2	Field_2021	1	3	41	2.74	3.68	2.62	2.06	1.73	53.25	55.12	51.34	49.67	44.05	77.23	68.95	31.05	62.45
Galema	Field_2021	1	3	42	1.27	2.47	1.39	1.24	1.06	42.89	43.61	40.42	37.26	32.15	62.48	53.74	46.26	33.05
Mitike	Field_2021	1	4	43	1.52	2.84	1.67	1.43	1.28	44.35	46.72	42.55	40.85	35.18	64.06	55.58	44.42	36.11
K6290Bulk	Field_2021	1	4	44	1.76	2.56	1.63	1.47	1.35	42.66	43.78	40.32	37.41	35.04	62.93	54.12	45.88	35.74
Biqa	Field_2021	1	4	45	1.72	2.48	1.67	1.52	1.26	41.93	42.65	38.82	34.37	32.48	60.51	58.66	41.34	30.52
Honqolo	Field_2021	1	4	46	1.78	3.12	1.85	1.66	1.34	37.51	38.06	34.23	30.74	28.59	65.78	53.24	46.76	32.36
Kingbird	Field_2021	1	4	47	2.73	3.84	2.56	2.19	1.58	48.96	50.02	47.68	44.25	41.24	76.19	65.45	34.55	65.18
Manduyo	Field_2021	1	4	48	2.17	3.22	2.43	1.96	1.45	43.46	45.31	42.19	37.15	34.76	65.14	54.79	45.21	35.43
Tsehay	Field_2021	1	4	49	2.86	3.69	2.77	2.58	1.52	46.87	47.22	45.89	42.48	37.62	65.98	59.34	40.66	36.85
ETBW8903	Field_2021	1	4	50	3.15	4.27	2.96	2.63	1.95	52.65	54.26	49.32	46.45	42.36	72.44	66.51	33.49	65.29
ETBW8817	Field_2021	1	4	51	2.63	3.42	2.48	1.94	1.62	47.35	48.52	45.69	42.35	39.12	69.46	64.84	35.16	53.67
ETBW8905	Field_2021	1	4	52	2.32	3.28	2.75	1.81	1.53	46.17	47.64	45.41	42.67	39.85	64.59	62.44	37.56	44.32
ETBW8907	Field_2021	1	4	53	1.95	2.97	1.86	1.75	1.26	42.58	43.84	41.74	39.51	36.25	61.68	61.97	38.03	35.26
ETBW8908	Field_2021	1	4	54	2.04	2.85	2.33	1.57	1.12	44.42	45.57	42.91	38.12	35.49	63.25	59.62	40.38	34.94
ETBW8816	Field_2021	1	4	55	2.85	3.87	2.98	2.54	1.86	50.15	51.69	47.72	44.36	42.06	75.02	68.78	31.22	67.51
ETBW8818	Field_2021	1	4	56	2.92	3.25	2.74	2.29	1.77	47.32	49.78	45.85	42.11	40.27	70.31	62.36	37.64	58.77
ETBW8820	Field_2021	1	5	57	2.86	3.71	2.83	2.14	1.69	46.81	48.53	44.96	41.24	38.46	66.74	69.72	30.28	46.08
ETBW8070	Field_2021	1	5	58	2.65	3.26	2.44	1.93	1.42	43.59	45.38	42.71	40.65	36.47	64.15	61.95	38.05	39.13
ETBW8831	Field_2021	1	5	59	1.84	2.98	2.15	1.62	1.25	46.28	47.64	45.25	42.08	37.89	63.76	63.71	36.29	37.45
ETBW8827	Field_2021	1	5	60	2.57	3.26	2.53	2.04	1.64	49.16	52.07	47.36	44.72	41.57	68.24	64.83	35.17	55.88
ETBW8923	Field_2021	1	5	61	3.41	4.12	3.26	2.55	2.23	51.45	53.23	49.62	47.34	42.59	78.89	71.58	28.42	69.06
ETBW8826	Field_2021	1	5	62	1.65	2.89	2.32	1.67	1.48	45.84	46.91	43.12	41.58	39.04	67.48	62.33	37.67	40.69
ETBW8823	Field_2021	1	5	63	2.96	3.94	2.85	2.73	2.05	50.79	52.45	48.24	45.37	42.66	75.32	68.65	31.35	65.71
ETBW9449	Field_2021	1	5	64	1.58	2.88	1.76	1.58	1.34	39.83	40.67	36.29	34.43	30.85	63.55	59.76	40.24	32.82
ETBW9450	Field_2021	1	5	65	1.72	3.15	2.18	1.67	1.51	40.52	41.74	37.85	35.11	32.05	62.23	64.34	35.66	30.17
ETBW9444	Field_2021	1	5	66	2.25	3.46	2.23	1.92	1.67	43.69	45.13	41.26	38.42	35.15	67.45	58.98	33.02	47.38
ETBW9445	Field_2021	1	5	67	1.64	2.75	1.58	1.44	1.19	40.77	41.94	37.32	34.51	30.88	64.36	58.45	41.55	31.29
ETBW8800	Field_2021	1	5	68	2.15	2.98	2.04	1.95	1.45	47.06	48.38	45.71	43.82	40.97	68.87	61.49	38.51	42.55
ETBW9027	Field_2021	1	5	69	3.27	4.17	3.25	2.73	2.06	49.64	51.17	46.55	44.29	42.14	80.26	71.14	28.86	66.64
ETBW9026	Field_2021	1	5	70	1.26	2.65	1.86	1.66	1.23	42.59	44.31	42.07	38.63	35.42	65.32	57.83	42.17	34.28
ETBW9433	Field_2021	1	6	71	1.47	2.76	1.98	1.57	1.25	46.96	48.25	45.28	42.78	37.55	68.45	59.85	40.15	38.43
ETBW9435	Field_2021	1	6	72	2.32	2.85	2.22	1.78	1.42	36.87	38.69	35.94	32.15	29.36	67.56	61.52	38.48	33.97
ETBW9436	Field_2021	1	6	73	2.75	3.54	2.92	2.41	1.38	47.81	49.09	46.72	42.47	38.73	74.67	63.28	36.72	55.14
ETBW9438	Field_2021	1	6	74	1.37	2.48	1.73	1.39	1.09	42.18	43.87	40.92	38.45	33.61	65.52	58.61	41.39	36.59
ETBW9378	Field_2021	1	6	75	2.14	2.75	2.56	1.95	1.43	45.02	47.26	44.54	40.38	36.92	73.17	66.05	33.95	58.31
ETBW9440	Field_2021	1	6	76	1.42	3.02	1.98	1.54	1.22	39.86	41.63	38.14	36.47	32.25	62.41	57.31	42.69	37.14
ETBW9441	Field_2021	1	6	77	2.13	2.55	1.62	1.43	1.18	35.59	37.03	34.91	31.72	28.44	61.12	56.73	43.27	32.59
ETBW9383	Field_2021	1	6	78	1.55	2.68	1.96	1.74	1.35	45.28	46.75	43.48	40.33	37.86	65.09	58.62	41.38	39.31
ETBW9384	Field_2021	1	6	79	2.18	2.76	2.13	1.88	1.47	45.22	47.54	44.66	40.47	35.01	69.25	62.28	37.72	46.42
ETBW9396	Field_2021	1	6	80	2.54	3.01	2.46	2.16	1.55	47.57	49.24	46.82	43.99	40.13	70.64	63.15	36.85	53.87
ETBW9402	Field_2021	1	6	81	3.62	4.57	3.25	2.32	2.08	52.35	54.68	50.04	47.36	44.08	82.57	73.62	26.38	70.63
ETBW9411	Field_2021	1	6	82	2.74	3.48	2.82	2.41	1.96	42.91	44.02	40.47	38.28	35.63	72.69	61.58	38.42	52.96
ETBW9412	Field_2021	1	6	83	1.82	2.59	2.24	1.65	1.37	44.38	46.25	42.86	40.77	36.05	67.85	58.96	41.04	34.07
ETBW9413	Field_2021	1	6	84	2.61	3.22	2.76	2.53	1.72	45.36	47.84	44.73	41.56	37.07	70.51	62.74	37.26	51.25
ETBW9414	Field_2021	1	7	85	1.88	2.35	1.94	1.72	1.38	48.42	49.11	46.25	42.69	38.34	65.77	57.63	42.37	35.02
ETBW9424	Field_2021	1	7	86	1.42	2.23	1.32	1.18	1.06	41.06	43.48	40.98	37.46	35.62	63.58	55.19	44.81	30.55
ETBW9416	Field_2021	1	7	87	2.67	3.52	2.74	2.36	1.98	47.02	49.52	45.84	42.96	38.23	72.84	63.71	36.29	54.28
ETBW8901	Field_2021	1	7	88	2.23	2.46	1.92	1.63	1.35	43.72	45.34	42.15	39.41	35.75	64.32	57.86	42.14	38.69
ETBW8394	Field_2021	1	7	89	3.42	4.66	3.39	3.05	2.11	49.82	51.58	47.62	45.88	44.26	75.62	64.75	35.25	59.36
ETBW9409	Field_2021	1	7	90	2.45	2.95	2.42	2.27	1.58	42.06	43.75	41.24	38.31	36.24	67.74	59.28	40.72	42.36
ETBW9410	Field_2021	1	7	91	2.58	3.56	2.67	2.48	1.79	43.21	45.42	42.16	40.94	37.69	70.53	61.54	38.46	48.72
ETBW9404	Field_2021	1	7	92	3.76	4.58	3.64	3.35	2.22	52.52	54.84	49.27	46.87	44.07	86.42	74.13	25.87	72.81
ETBW9406	Field_2021	1	7	93	3.62	4.75	3.52	2.88	2.36	53.61	55.36	49.44	47.17	45.65	87.25	75.88	24.12	74.09
ETBW9422	Field_2021	1	7	94	3.77	4.96	3.57	3.24	2.42	47.82	49.32	46.41	44.57	42.33	85.63	74.12	25.88	72.47
ETBW9407	Field_2021	1	7	95	3.46	4.72	3.48	2.76	2.25	43.49	45.08	42.65	39.55	34.03	84.75	73.05	26.95	67.94
ETBW8983	Field_2021	1	7	96	2.08	2.55	2.16	1.34	0.71	38.74	40.79	36.52	34.04	29.27	67.95	62.71	37.29	30.87
ETBW8944	Field_2021	1	7	97	1.15	2.26	1.05	0.98	0.85	35.63	35.85	34.77	30.16	25.38	61.08	52.99	47.01	26.45
ETBW8984	Field_2021	1	7	98	1.34	2.53	1.29	1.15	1.04	36.45	37.12	35.05	32.68	27.19	62.51	56.84	43.26	28.02
ETBW8945	Field_2021	1	8	99	1.85	2.78	2.24	1.24	1.12	38.92	40.81	37.14	35.22	30.93	64.25	58.12	41.88	32.61
ETBW8981	Field_2021	1	8	100	1.92	2.75	2.28	1.33	1.22	41.76	42.54	40.73	37.39	35.12	62.48	61.27	38.73	33.92
ETBW8987	Field_2021	1	8	101	2.05	2.86	2.34	1.62	1.37	44.65	45.28	42.69	39.17	34.88	66.73	62.21	37.79	37.18
ETBW8974	Field_2021	1	8	102	2.38	3.15	2.44	1.76	1.48	43.84	45.56	43.05	40.52	37.23	70.21	63.48	36.52	38.26
ETBW8260	Field_2021	1	8	103	2.26	3.28	2.97	2.45	1.42	45.78	47.61	44.95	41.25	36.04	72.55	65.82	34.16	52.39
ETBW8261	Field_2021	1	8	104	2.35	3.07	2.71	1.83	1.35	42.36	44.62	40.48	37.84	36.53	70.65	61.16	38.84	38.54
ETBW8489	Field_2021	1	8	105	3.86	4.64	3.52	2.95	2.17	47.05	49.68	46.74	43.52	41.72	82.49	72.68	27.32	69.73
ETBW8491	Field_2021	1	8	106	4.02	5.15	3.74	3.26	2.65	52.71	54.43	50.55	48.24	46.08	89.54	77.62	22.38	80.03
ETBW8492	Field_2021	1	8	107	3.14	3.71	3.08	2.58	1.82	41.32	43.06	38.64	35.78	31.95	73.62	68.71	31.29	57.38
ETBW8725	Field_2021	1	8	108	3.75	4.63	3.54	2.84	2.14	45.27	47.55	44.19	41.25	37.49	82.44	74.82	25.18	78.25
ETBW8668	Field_2021	1	8	109	3.82	4.82	3.67	2.96	2.28	44.86	46.72	42.36	39.45	36.57	82.68	72.93	27.07	78.14
ETBW8675	Field_2021	1	8	110	3.26	3.69	3.15	2.73	1.76	44.23	45.85	42.07	38.36	34.89	76.84	68.47	31.53	74.03
ETBW8676	Field_2021	1	8	111	2.55	3.27	2.52	2.35	1.45	42.52	44.28	41.03	37.65	34.24	72.19	64.51	35.49	54.72
ETBW9092	Field_2021	1	8	112	2.67	3.38	2.95	2.27	1.62	43.09	44.38	42.83	39.51	35.47	71.83	62.16	37.84	47.86
ETBW8684	Field_2021	1	9	113	1.62	2.75	2.31	1.56	1.31	42.84	43.92	41.29	37.63	34.36	69.22	58.24	41.76	42.59
ETBW8597	Field_2021	1	9	114	1.96	2.95	1.92	1.44	1.18	40.52	42.23	39.94	36.15	32.58	67.28	57.75	42.25	40.47
ETBW8797	Field_2021	1	9	115	1.71	2.84	1.75	1.36	1.05	42.81	43.75	40.12	37.54	33.19	68.36	58.33	41.67	40.91
ETBW9068	Field_2021	1	9	116	3.28	4.32	3.16	2.58	2.21	47.22	48.36	45.74	42.25	37.61	72.85	62.42	37.58	68.63
ETBW8486	Field_2021	1	9	117	1.85	2.65	2.23	1.47	1.27	42.86	43.92	40.13	36.55	34.08	62.56	56.18	43.82	41.48
ETBW8654	Field_2021	1	9	118	3.16	4.32	3.11	2.56	1.96	44.82	45.74	42.51	40.69	36.24	75.06	68.57	31.43	67.75
ETBW8996	Field_2021	1	9	119	3.22	4.68	3.42	2.94	2.08	48.41	49.32	47.66	44.02	40.58	79.52	72.69	27.31	72.33
ETBW9104	Field_2021	1	9	120	2.86	3.86	2.85	2.57	1.92	45.26	46.77	43.58	41.65	36.49	68.71	61.75	38.25	65.54
ETBW8659	Field_2021	1	9	121	3.57	4.54	3.41	2.82	2.14	46.18	47.44	44.17	41.36	37.82	80.25	72.86	27.14	68.22
ETBW9084	Field_2021	1	9	122	2.45	3.22	2.58	1.98	1.47	40.22	42.08	39.86	35.59	31.93	70.26	63.22	36.78	52.45
ETBW8661	Field_2021	1	9	123	2.12	2.85	2.18	1.53	1.25	41.85	42.59	39.14	36.53	32.47	69.77	64.53	35.47	40.87
ETBW9220	Field_2021	1	9	124	3.25	4.36	3.12	2.55	2.02	44.05	45.61	42.78	40.37	36.28	75.31	57.62	36.38	64.28
ETBW9305	Field_2021	1	9	125	3.78	4.87	3.57	3.24	2.43	50.87	51.54	48.39	44.98	40.11	86.84	75.69	24.31	75.44
ETBW9221	Field_2021	1	9	126	3.54	4.52	3.39	2.95	2.24	42.01	44.67	41.73	39.35	37.26	80.62	73.18	26.82	67.53
ETBW9091	Field_2021	1	10	127	2.46	3.13	2.54	1.86	1.56	40.88	42.89	39.97	36.18	34.75	76.13	68.25	31.75	48.66
ETBW9473	Field_2021	1	10	128	1.87	2.75	2.54	1.73	1.25	40.72	42.36	38.17	35.33	32.56	74.46	67.08	32.92	45.57
ETBW9089	Field_2021	1	10	129	2.55	3.45	2.98	2.16	1.48	47.84	49.52	46.96	43.16	40.24	78.84	64.87	35.13	55.01
ETBW9202	Field_2021	1	10	130	3.46	4.66	3.25	2.97	2.11	49.12	50.31	48.75	44.82	42.65	82.17	66.43	33.57	62.99
ETBW9294	Field_2021	1	10	131	3.72	4.84	3.51	3.12	2.27	45.71	46.56	44.08	40.92	37.43	82.66	72.33	27.67	67.24
ETBW9295	Field_2021	1	10	132	2.84	3.52	2.96	2.24	1.63	44.34	45.25	42.67	39.89	36.05	79.52	65.27	34.73	63.82
ETBW9102	Field_2021	1	10	133	3.12	4.28	3.02	2.65	1.89	42.12	43.54	41.87	38.61	34.42	80.73	63.04	36.96	58.35
ETBW9200	Field_2021	1	10	134	2.96	3.83	2.94	2.17	1.72	41.35	42.26	39.94	36.55	32.72	75.24	62.12	37.88	56.13
ETBW9107	Field_2021	1	10	135	3.24	4.67	3.21	2.95	1.98	47.76	49.53	45.95	43.05	40.41	83.47	73.62	26.38	78.34
ETBW9087	Field_2021	1	10	136	3.11	4.15	3.09	2.79	1.83	49.28	51.14	48.66	44.32	38.85	78.86	61.56	38.44	59.46
ETBW9134	Field_2021	1	10	137	3.67	4.72	3.55	3.14	2.32	45.04	45.82	43.37	39.65	35.23	84.16	75.83	24.17	75.89
ETBW9135	Field_2021	1	10	138	2.35	3.25	2.26	1.84	1.37	42.48	43.93	40.51	38.06	32.78	72.32	62.97	37.03	55.78
ETBW9484	Field_2021	1	10	139	2.28	3.22	2.17	1.82	1.35	41.19	42.74	40.59	37.98	32.02	72.21	61.38	38.62	55.65
ETBW9137	Field_2021	1	10	140	3.74	4.75	3.58	2.98	2.02	46.25	47.98	45.68	42.46	37.31	84.92	75.53	24.47	78.23
ETBW9138	Field_2021	1	11	141	2.18	3.36	2.24	1.81	1.41	40.14	42.44	38.15	36.76	32.89	71.47	58.47	41.53	48.57
ETBW9139	Field_2021	1	11	142	2.77	3.47	2.99	2.46	1.68	45.24	46.48	42.62	39.45	35.32	73.44	63.81	36.19	58.62
ETBW9108	Field_2021	1	11	143	2.46	3.34	2.85	2.36	1.55	38.23	39.87	36.69	32.26	28.09	72.38	62.36	37.64	56.74
ETBW9140	Field_2021	1	11	144	3.28	4.69	3.52	2.88	1.96	48.85	49.84	47.25	43.51	39.58	78.55	72.44	27.56	72.36
ETBW9109	Field_2021	1	11	145	3.32	4.53	3.46	2.75	2.01	45.65	47.12	45.06	41.74	35.41	80.47	73.52	26.48	72.11
ETBW9088	Field_2021	1	11	146	3.55	4.42	3.21	2.88	2.14	49.57	49.64	47.15	43.52	40.67	85.35	75.81	24.19	78.15
ETBW9110	Field_2021	1	11	147	3.64	4.56	3.47	2.92	2.28	46.42	48.86	45.32	42.54	38.36	80.23	73.45	26.55	68.72
ETBW9470	Field_2021	1	11	148	3.73	4.78	3.51	3.22	2.19	47.25	50.21	47.08	44.92	42.57	82.45	74.31	25.69	74.54
ETBW9169	Field_2021	1	11	149	3.42	4.46	3.47	2.97	2.06	45.59	47.28	45.51	42.85	38.76	82.11	73.85	26.15	72.35
ETBW9112	Field_2021	1	11	150	2.65	3.28	2.75	2.34	1.64	37.65	38.55	36.49	34.54	27.44	72.81	66.79	33.21	68.07
ETBW9233	Field_2021	1	11	151	2.87	3.55	2.82	2.46	1.71	46.19	47.84	45.21	42.62	37.68	73.52	71.04	28.96	70.85
ETBW8303	Field_2021	1	11	152	3.54	4.36	3.41	2.62	1.94	47.83	48.22	46.28	42.36	38.75	84.65	75.82	24.18	75.81
ETBW8735	Field_2021	1	11	153	2.71	3.14	2.55	1.88	1.35	36.53	37.85	35.51	32.18	26.82	72.38	68.29	31.71	66.59
ETBW8311	Field_2021	1	11	154	3.75	4.57	3.42	2.75	2.04	47.78	49.32	46.88	42.63	38.57	83.97	72.62	27.38	72.45
ETBW8484	Field_2021	1	12	155	2.58	3.23	2.54	2.18	1.57	39.56	41.26	36.84	33.17	30.97	71.46	61.88	38.12	50.12
ETBW8289	Field_2021	1	12	156	2.61	3.44	2.67	2.25	1.62	37.83	39.91	36.96	33.35	28.45	71.62	67.91	32.09	52.23
ETBW9095	Field_2021	1	12	157	2.67	3.53	2.92	2.43	1.74	41.35	43.79	40.58	37.99	34.64	72.34	68.25	31.75	52.47
ETBW9093	Field_2021	1	12	158	3.47	4.22	3.15	2.76	1.92	47.42	49.22	45.35	43.65	40.28	82.53	74.61	25.39	72.63
ETBW8577	Field_2021	1	12	159	1.81	2.87	2.13	1.65	1.08	38.85	40.16	39.13	36.43	32.62	68.44	58.35	41.65	48.75
ETBW9175	Field_2021	1	12	160	2.36	3.14	2.26	1.94	1.54	41.65	42.75	39.33	36.78	32.58	68.51	63.87	37.13	48.91
ETBW8640	Field_2021	1	12	161	3.45	4.25	3.12	2.56	1.89	47.81	49.66	47.65	45.04	42.55	85.45	75.59	24.41	74.55
ETBW8862	Field_2021	1	12	162	3.78	4.76	3.57	2.84	2.35	47.63	49.41	46.58	43.28	42.73	84.79	76.28	23.72	74.37
ETBW8583	Field_2021	1	12	163	3.44	4.15	3.26	2.65	1.94	46.32	47.44	45.21	42.37	41.05	82.84	74.08	25.92	72.86
ETBW9183	Field_2021	1	12	164	2.76	3.72	2.75	2.12	1.83	43.81	45.26	42.65	40.31	35.77	75.24	64.77	35.23	56.79
ETBW8772	Field_2021	1	12	165	3.28	4.39	3.17	2.75	1.98	44.31	45.84	43.62	40.55	36.13	73.58	66.75	33.25	58.13
ETBW8584	Field_2021	1	12	166	1.84	2.96	2.35	1.84	1.42	38.46	39.84	36.17	34.66	26.52	70.66	63.41	36.59	52.48
ETBW9176	Field_2021	1	12	167	2.36	3.07	2.25	1.78	1.49	40.47	42.16	39.73	36.24	30.86	69.11	62.95	37.05	50.77
ETBW8585	Field_2021	1	12	168	1.51	2.28	1.42	1.02	0.92	37.55	39.85	36.58	34.16	29.02	62.97	52.47	47.53	40.65
ETBW9177	Field_2021	1	13	169	1.74	2.57	2.05	1.66	1.45	43.59	44.17	42.13	38.41	34.82	68.58	61.24	38.76	45.04
ETBW9179	Field_2021	1	13	170	2.27	2.95	2.19	1.83	1.64	44.35	45.26	43.48	40.13	36.19	71.74	64.76	35.24	51.22
ETBW9180	Field_2021	1	13	171	2.68	4.22	3.14	2.51	1.89	43.88	43.91	40.25	38.62	35.87	75.95	66.25	33.75	68.93
ETBW9279	Field_2021	1	13	172	2.85	3.74	2.82	2.36	1.76	43.35	45.28	42.77	38.59	35.04	73.48	65.64	34.36	65.82
ETBW9019	Field_2021	1	13	173	2.27	3.05	2.25	1.87	1.48	42.18	43.65	40.31	36.14	32.74	73.35	63.74	36.26	65.44
ETBW9184	Field_2021	1	13	174	2.43	3.02	2.21	1.76	1.52	38.77	40.46	37.92	34.76	30.12	72.56	63.58	36.42	64.17
ETBW9029	Field_2021	1	13	175	2.96	4.38	3.16	2.74	2.25	48.53	50.78	47.94	43.02	40.25	84.28	72.13	25.87	75.08
ETBW8777	Field_2021	1	13	176	2.75	4.24	3.07	2.45	1.93	37.42	39.07	36.61	33.36	29.84	76.52	67.03	32.97	70.02
ETBW8870	Field_2021	1	13	177	3.58	4.68	3.55	2.94	2.32	45.72	46.55	43.95	40.02	36.47	85.76	73.43	26.57	75.49
ETBW8653	Field_2021	1	13	178	2.25	3.42	2.67	2.25	1.74	37.28	39.63	36.86	32.38	28.72	74.61	65.88	34.12	65.72
ETBW9083	Field_2021	1	13	179	3.16	4.15	3.12	2.63	1.97	46.05	47.84	45.76	42.51	39.98	82.45	68.72	31.28	72.55
ETBW9185	Field_2021	1	13	180	3.32	4.28	3.31	2.72	2.05	49.06	50.42	47.45	42.27	39.34	83.14	69.05	30.95	73.28
ETBW9001	Field_2021	1	13	181	3.66	4.62	3.48	2.85	2.27	50.18	52.07	48.56	44.03	41.15	84.05	73.92	26.08	74.63
ETBW8881	Field_2021	1	13	182	2.43	3.25	2.41	2.11	1.45	39.62	40.69	37.96	32.68	29.41	75.83	64.08	35.92	62.91
ETBW8840	Field_2021	1	14	183	2.63	4.34	3.65	2.57	1.82	45.29	46.82	43.58	40.23	36.34	82.34	71.66	28.34	70.47
ETBW8751	Field_2021	1	14	184	1.92	2.55	1.88	1.49	1.15	38.72	39.84	37.02	32.54	28.65	65.33	59.34	40.66	41.05
ETBW9066	Field_2021	1	14	185	2.88	3.62	2.75	2.29	1.96	46.71	48.52	44.96	40.27	37.03	78.65	65.59	34.41	67.38
ETBW8882	Field_2021	1	14	186	2.72	3.86	2.69	2.47	1.77	45.83	46.91	43.67	40.08	36.21	77.58	64.83	35.17	65.86
WANE	Field_2021	1	14	187	3.35	4.09	3.26	2.56	1.82	44.15	46.23	42.35	39.68	36.29	81.98	73.51	26.49	74.51
LEMU	Field_2021	1	14	188	2.96	4.15	3.04	2.58	1.74	43.83	44.41	41.23	38.72	34.52	81.76	72.73	27.27	73.98
ETBW172862	Field_2021	1	14	189	1.85	2.83	2.58	1.73	1.19	39.22	41.45	38.68	35.12	31.95	65.36	58.96	41.04	44.06
ETBW172864	Field_2021	1	14	190	3.29	4.22	3.62	3.05	2.37	46.49	47.62	44.53	40.35	36.78	83.71	73.11	26.89	73.25
ETBW172872	Field_2021	1	14	191	3.65	4.68	3.55	3.26	2.44	51.63	52.75	48.16	46.27	44.03	86.72	75.02	24.98	78.42
ETBW172936	Field_2021	1	14	192	3.12	4.47	3.32	2.73	1.95	41.98	42.35	40.26	37.44	34.11	84.31	69.55	30.45	72.69
ETBW172938	Field_2021	1	14	193	4.46	5.26	4.25	3.17	2.48	52.85	54.61	50.73	48.05	45.38	92.78	78.41	21.59	86.32
ETBW172955	Field_2021	1	14	194	3.25	4.23	3.18	2.66	1.97	40.24	41.33	37.71	33.63	29.07	75.62	63.52	36.48	68.81
ETBW172082	Field_2021	1	14	195	3.42	4.47	3.38	2.73	1.76	43.88	45.47	42.74	37.36	35.08	81.96	67.94	32.06	71.48
ETBW172996	Field_2021	1	14	196	2.52	4.05	2.48	1.98	1.54	39.36	40.57	38.82	35.51	32.64	76.37	66.45	33.55	70.56
ETBW8908	Field_2021	2	1	54	1.96	2.94	2.25	1.72	1.15	37.04	38.55	36.79	33.85	25.46	72.54	61.08	38.92	57.07
ETBW9087	Field_2021	2	1	136	3.67	4.63	3.56	2.96	2.32	55.78	57.03	53.27	48.52	46.37	85.13	62.16	37.84	76.23
ETBW172996	Field_2021	2	1	196	2.83	4.25	2.87	2.29	1.83	42.63	44.15	41.68	37.65	34.69	74.15	66.69	33.31	68.52
ETBW9407	Field_2021	2	1	95	2.48	3.51	2.43	1.92	1.45	38.87	39.22	36.45	34.12	28.74	71.04	64.03	35.97	56.27
ETBW9091	Field_2021	2	1	127	2.45	3.48	2.41	1.88	1.42	40.32	41.85	38.73	33.25	30.62	70.58	61.42	38.52	56.42
ETBW9383	Field_2021	2	1	78	2.59	3.62	2.55	1.95	1.56	41.76	43.05	40.13	36.29	32.43	72.96	62.81	37.19	65.06
ETBW8981	Field_2021	2	1	100	2.53	3.57	2.51	1.92	1.53	38.02	40.61	37.34	34.81	32.54	71.74	61.26	38.74	55.18
ETBW8394	Field_2021	2	1	89	3.34	4.58	3.25	2.75	2.05	45.67	46.51	43.98	40.24	36.32	84.63	72.79	27.21	76.41
ETBW8676	Field_2021	2	1	111	4.25	5.02	3.74	2.96	2.48	49.62	51.23	49.15	45.58	42.25	89.75	76.06	23.94	85.34
Abola	Field_2021	2	1	18	3.55	4.87	3.29	2.92	2.26	45.18	46.47	43.62	39.28	37.05	87.55	75.38	24.62	78.05
ETBW8826	Field_2021	2	1	62	3.47	4.76	3.42	3.04	2.15	48.65	50.16	47.53	43.52	40.31	86.71	75.19	24.81	79.22
ETBW9180	Field_2021	2	1	171	1.32	1.72	1.13	0.89	0.72	36.77	37.48	35.32	31.85	27.32	65.54	55.47	44.53	40.68
MadaWelabu	Field_2021	2	1	35	3.64	4.54	3.28	2.97	2.18	46.33	47.56	45.88	40.42	37.29	82.19	69.24	30.76	74.26
ETBW8870	Field_2021	2	1	177	3.37	4.36	3.22	2.74	2.12	47.15	48.91	46.25	42.57	38.38	84.28	73.09	26.91	76.45
ETBW8983	Field_2021	2	2	96	2.58	2.94	2.46	2.08	1.58	38.26	40.44	37.83	35.16	27.55	70.13	62.25	37.75	52.14
ETBW9112	Field_2021	2	2	150	2.49	3.39	2.37	1.85	1.43	39.13	39.97	37.58	34.22	32.74	72.37	63.49	36.51	67.81
ETBW8311	Field_2021	2	2	154	2.32	3.06	2.29	1.82	1.38	41.56	42.93	40.08	37.49	34.26	72.05	62.36	37.64	58.44
ETBW8661	Field_2021	2	2	123	3.05	4.42	3.16	2.96	2.22	43.68	45.35	42.87	39.06	36.51	82.75	68.65	31.35	72.12
ETBW8684	Field_2021	2	2	113	2.97	4.31	3.07	2.75	2.07	42.56	43.71	39.92	37.08	35.43	81.24	67.89	32.11	70.33
ETBW8862	Field_2021	2	2	162	3.55	4.77	3.48	2.99	2.57	46.34	48.25	44.67	43.05	41.89	82.93	69.74	30.26	72.46
ETBW9179	Field_2021	2	2	170	2.65	3.65	2.51	2.08	1.66	39.12	41.54	38.87	35.94	30.61	72.51	65.67	34.33	65.84
ETBW9294	Field_2021	2	2	131	2.12	2.73	1.95	1.62	1.24	39.42	41.35	38.26	35.55	31.72	68.16	59.75	40.25	51.08
ETBW9412	Field_2021	2	2	83	2.25	3.15	2.86	2.25	1.45	40.15	41.76	39.53	36.95	32.04	69.47	62.97	37.03	56.49
ETBW8882	Field_2021	2	2	186	3.23	3.62	3.05	2.55	1.82	40.41	42.28	40.66	36.32	32.85	83.71	72.55	27.45	74.51
ETBW9088	Field_2021	2	2	146	3.72	4.57	3.65	3.24	2.61	46.18	47.09	44.82	40.37	38.23	85.48	73.06	26.94	74.92
ETBW8831	Field_2021	2	2	59	3.28	4.51	3.16	2.83	1.98	42.65	44.48	40.93	38.06	35.19	83.68	71.46	28.54	73.64
ETBW9441	Field_2021	2	2	77	1.76	2.62	2.34	1.67	1.15	35.78	36.14	34.31	30.68	25.02	66.82	56.23	43.77	40.76
ETBW172872	Field_2021	2	2	191	3.92	5.03	3.57	3.22	2.68	47.25	48.46	45.44	42.59	39.74	84.26	74.53	25.47	75.34
ETBW172955	Field_2021	2	3	194	2.36	3.72	2.65	2.54	1.36	39.25	40.54	38.65	35.28	31.16	65.44	55.07	44.93	42.25
ETBW8653	Field_2021	2	3	178	3.02	3.85	3.34	2.92	1.98	42.85	44.13	42.43	39.62	36.75	72.95	68.99	31.01	65.82
ETBW9092	Field_2021	2	3	112	2.95	4.26	2.92	2.56	1.96	41.65	42.33	40.22	38.42	34.64	81.16	67.19	32.81	70.58
ETBW9083	Field_2021	2	3	179	2.81	3.45	2.76	2.49	1.82	39.58	40.99	38.45	34.96	28.83	74.83	65.45	34.55	65.29
ETBW9138	Field_2021	2	3	141	3.35	4.27	3.11	2.52	2.05	46.79	47.17	45.91	42.53	39.97	80.57	68.37	31.63	67.96
ETBW9200	Field_2021	2	3	134	2.57	3.21	2.46	2.23	1.39	42.84	43.56	42.35	39.57	35.63	72.38	64.86	35.14	58.15
ETBW9435	Field_2021	2	3	72	1.76	2.48	1.64	1.37	1.03	35.32	37.78	35.26	33.88	28.15	65.73	58.78	41.22	50.41
ETBW9019	Field_2021	2	3	173	2.46	3.56	2.44	2.25	1.52	43.85	45.36	42.19	40.28	36.22	74.63	64.12	35.88	64.23
ETBW9484	Field_2021	2	3	139	2.57	3.72	2.56	2.28	1.69	41.83	42.68	40.62	37.21	34.84	71.24	63.95	36.05	62.34
ETBW9202	Field_2021	2	3	130	2.63	4.25	2.85	2.27	1.86	39.42	41.27	38.54	36.85	34.51	77.34	67.95	32.05	68.26
LEMU	Field_2021	2	3	188	2.44	3.62	3.05	2.42	1.81	37.28	37.79	35.46	33.75	28.59	76.28	66.57	33.43	67.84
Tusie	Field_2021	2	3	19	2.15	3.21	2.57	1.83	1.48	34.92	36.69	34.36	31.09	25.85	71.62	63.91	36.09	65.52
ETBW8996	Field_2021	2	3	119	3.28	4.25	3.22	2.75	2.16	45.56	47.12	44.63	41.52	39.67	80.75	67.14	32.86	70.57
ETBW8583	Field_2021	2	3	163	2.94	4.06	3.18	2.63	1.98	42.58	43.41	42.74	39.57	36.84	78.64	67.48	32.52	68.73
ETBW9135	Field_2021	2	4	138	3.08	4.27	2.91	2.65	1.96	41.62	42.73	40.42	37.12	34.63	77.81	66.27	33.73	71.02
ETBW9084	Field_2021	2	4	122	3.56	4.68	3.44	2.73	2.15	45.51	46.17	44.55	42.79	40.62	84.62	71.76	28.24	78.54
ETBW8984	Field_2021	2	4	98	2.13	2.69	2.37	1.99	1.24	35.16	36.82	34.91	32.14	27.38	64.88	57.92	42.08	37.88
ETBW9233	Field_2021	2	4	151	3.24	4.25	3.16	2.64	2.17	47.52	48.29	46.83	43.39	41.81	81.72	67.19	32.81	70.56
ETBW8484	Field_2021	2	4	155	3.66	4.71	3.52	2.78	2.55	44.81	45.75	44.19	41.59	39.45	83.18	69.44	30.56	72.24
ETBW9470	Field_2021	2	4	148	3.87	5.22	3.78	3.11	2.74	49.12	51.22	48.36	45.74	42.68	85.47	73.24	28.76	73.89
ETBW8751	Field_2021	2	4	184	2.92	4.06	3.15	2.75	2.02	43.31	45.15	42.83	40.94	37.92	76.53	67.32	32.68	67.95
Galil	Field_2021	2	4	5	2.56	3.72	2.54	2.29	1.63	41.04	42.86	40.79	38.13	35.44	74.36	65.82	34.16	58.46
ETBW172082	Field_2021	2	4	195	2.29	3.45	2.25	1.83	1.51	36.17	38.36	34.61	32.22	28.08	72.88	62.76	37.24	55.71
ETBW9093	Field_2021	2	4	158	1.96	3.47	2.66	1.92	1.58	34.05	35.28	33.15	30.65	26.92	68.75	58.33	41.67	45.18
ETBW9184	Field_2021	2	4	174	2.21	3.59	2.53	1.98	1.62	35.48	37.24	35.33	32.71	28.01	68.05	58.21	41.79	43.97
ETBW8797	Field_2021	2	4	115	2.46	3.74	2.95	2.26	1.67	41.25	43.58	40.66	38.95	35.17	68.28	58.94	41.06	52.07
ETBW9110	Field_2021	2	4	147	2.16	3.62	2.87	2.15	1.54	37.74	39.16	37.55	35.32	30.04	68.56	57.52	42.48	46.54
ETBW9169	Field_2021	2	4	149	2.37	3.73	2.91	2.67	1.69	39.58	41.69	38.97	36.82	34.28	69.17	59.63	40.37	51.37
ETBW9185	Field_2021	2	5	180	2.52	3.24	2.59	2.15	1.72	43.13	45.04	42.81	40.46	36.03	68.84	55.08	44.92	42.66
Kubsa	Field_2021	2	5	24	2.55	4.67	3.52	2.46	2.35	40.43	42.79	40.06	37.23	34.94	85.75	71.22	28.78	75.73
ETBW8585	Field_2021	2	5	168	3.24	4.22	3.06	2.61	1.54	35.88	36.42	34.07	30.21	25.56	69.23	61.77	38.23	44.98
ETBW172938	Field_2021	2	5	193	2.85	4.36	2.85	2.43	2.16	44.72	46.26	42.53	40.05	37.63	78.42	67.49	32.51	65.39
ETBW8945	Field_2021	2	5	99	2.26	3.21	2.19	2.08	1.25	38.93	39.05	37.99	34.33	31.06	67.57	55.07	44.93	38.74
ETBW9104	Field_2021	2	5	120	2.96	4.23	2.92	2.55	1.93	45.01	46.44	43.92	41.38	39.19	76.86	67.35	32.65	67.15
ETBW9473	Field_2021	2	5	128	2.68	4.12	2.66	2.47	1.89	42.38	44.08	41.45	39.77	36.19	76.18	66.17	33.83	67.08
WANE	Field_2021	2	5	187	2.74	4.35	2.76	2.42	1.86	45.29	46.37	44.09	41.66	38.85	81.33	68.11	31.89	72.54
ETBW8735	Field_2021	2	5	153	3.08	4.13	2.98	2.45	2.05	41.07	41.86	40.34	36.49	32.71	80.69	67.16	32.84	70.65
ETBW9140	Field_2021	2	5	144	3.14	4.54	3.11	2.88	2.14	44.09	45.83	43.47	40.78	38.22	80.75	67.84	32.16	71.28
ETBW9175	Field_2021	2	5	160	2.67	3.63	2.65	2.32	1.53	39.54	40.98	38.62	36.11	32.24	74.22	66.31	33.69	68.16
ETBW9066	Field_2021	2	5	185	3.45	4.22	3.27	2.75	2.44	44.73	45.59	42.65	39.95	37.35	82.53	71.64	28.36	73.85
ETBW9029	Field_2021	2	5	175	3.27	4.34	3.25	2.77	2.38	45.05	45.96	44.17	42.47	40.25	81.62	69.51	30.49	71.73
KBG01	Field_2021	2	5	9	2.15	3.52	2.64	1.94	1.36	35.12	37.51	35.67	32.91	26.18	65.69	57.43	42.57	35.62
ETBW8584	Field_2021	2	6	166	3.22	4.67	3.19	2.86	2.03	45.02	45.96	43.36	40.14	36.84	83.25	73.82	26.18	73.58
ETBW172936	Field_2021	2	6	192	3.53	4.55	3.48	2.92	2.41	40.41	41.89	38.48	34.05	32.25	83.18	72.61	27.39	72.33
ETBW9137	Field_2021	2	6	140	3.48	4.62	3.35	2.98	2.46	45.11	45.84	44.75	42.27	40.51	78.43	67.04	32.96	69.75
Katar	Field_2021	2	6	25	1.95	3.08	1.91	1.75	1.22	39.67	40.55	38.61	36.76	32.74	67.08	55.72	44.28	37.22
Bobicho	Field_2021	2	6	29	2.85	3.43	2.67	2.24	1.44	40.52	41.16	39.92	37.64	34.58	72.27	66.05	33.95	64.17
ETBW8777	Field_2021	2	6	176	2.43	3.25	2.23	1.76	1.38	40.39	42.13	39.31	37.19	32.89	66.87	55.42	44.58	36.42
ETBW9139	Field_2021	2	6	142	3.77	4.68	3.75	3.02	2.52	46.94	47.75	45.08	42.44	40.82	84.62	73.92	26.08	73.97
ETBW8577	Field_2021	2	6	159	2.86	4.26	2.84	2.35	1.96	41.03	42.43	40.24	36.74	32.04	80.33	68.25	31.75	71.05
ETBW9001	Field_2021	2	6	181	3.61	4.48	3.32	2.86	2.45	45.74	47.66	45.34	42.83	40.73	82.56	68.37	31.63	71.42
ETBW9279	Field_2021	2	6	172	2.34	3.24	2.35	1.78	1.37	41.59	42.96	40.11	37.51	34.02	72.12	62.38	37.62	58.64
ETBW9295	Field_2021	2	6	132	3.51	4.65	3.28	2.94	2.11	47.41	48.55	46.52	43.94	41.45	82.97	72.06	27.94	72.83
ETBW9108	Field_2021	2	6	143	3.38	4.23	3.12	2.61	1.88	45.08	46.74	44.75	42.39	40.89	80.37	67.19	32.81	70.99
ETBW8640	Field_2021	2	6	161	3.06	4.26	3.21	2.52	1.75	41.61	43.76	41.24	38.92	36.44	80.09	67.07	32.93	68.35
ETBW8772	Field_2021	2	6	165	3.67	4.78	3.54	2.97	2.36	49.19	51.64	49.04	46.31	42.82	84.26	73.53	26.47	75.91
ETBW9220	Field_2021	2	7	124	3.82	4.82	3.75	3.23	2.64	47.16	48.74	46.58	43.13	42.95	83.47	73.45	26.55	74.58
ETBW9183	Field_2021	2	7	164	3.55	4.49	3.34	2.97	2.17	47.03	48.43	45.67	42.25	40.02	82.44	68.99	31.01	71.45
ETBW8881	Field_2021	2	7	182	2.93	3.43	2.85	2.22	1.58	40.41	42.05	39.96	35.98	32.54	76.52	63.21	36.79	52.96
ETBW9402	Field_2021	2	7	81	3.27	4.26	3.42	2.84	1.98	46.71	48.85	45.29	43.44	40.93	80.52	67.33	32.67	70.79
ETBW9177	Field_2021	2	7	169	3.59	4.28	3.54	2.66	2.25	46.01	48.56	45.31	43.62	41.28	82.31	69.08	30.92	72.22
Pavon76	Field_2021	2	7	22	2.42	3.47	2.39	1.94	1.48	39.04	39.82	38.04	35.32	32.63	72.45	63.56	36.44	51.84
ETBW8289	Field_2021	2	7	156	2.64	3.55	2.67	2.38	1.67	40.76	42.52	38.94	35.21	32.77	76.85	65.33	34.67	54.82
ETBW9109	Field_2021	2	7	145	3.53	4.46	3.28	2.67	1.89	43.33	45.08	42.63	40.07	37.49	82.04	68.01	31.99	72.56
ETBW9176	Field_2021	2	7	167	2.05	3.09	2.14	1.72	1.23	38.72	40.05	37.92	35.08	30.42	67.79	57.63	42.37	34.53
Dereselign	Field_2021	2	7	32	2.58	3.73	2.54	2.36	1.35	40.26	41.06	38.19	35.07	32.38	68.81	62.77	37.23	42.18
Meraro	Field_2021	2	7	6	3.36	4.38	3.42	2.68	1.94	44.53	45.61	42.99	39.45	35.19	80.25	67.29	32.71	68.35
ETBW9095	Field_2021	2	7	157	2.45	3.84	2.85	2.27	1.46	39.21	40.63	38.33	36.08	32.77	76.81	62.66	37.33	67.57
ETBW172862	Field_2021	2	7	189	3.42	4.57	3.69	2.99	2.27	43.58	45.29	42.56	39.93	37.66	83.28	72.43	27.57	74.32
ETBW8817	Field_2021	2	7	51	3.75	4.81	3.65	2.95	2.43	45.01	45.73	44.29	41.59	37.85	83.88	73.93	26.07	72.63
ETBW8303	Field_2021	2	8	152	3.23	4.75	3.22	2.77	2.05	41.47	42.65	39.24	37.09	34.12	82.25	68.59	31.41	70.25
Bolo	Field_2021	2	8	10	3.09	4.24	3.17	2.63	1.78	38.45	39.78	37.49	35.22	32.07	80.91	67.24	32.76	67.76
ETBW8818	Field_2021	2	8	56	3.11	3.48	2.96	2.61	1.64	39.98	40.61	38.35	35.85	32.71	76.61	66.39	33.61	55.23
ETBW9134	Field_2021	2	8	137	3.28	3.52	3.05	2.73	1.97	40.54	42.05	39.15	37.02	34.39	78.35	68.79	31.21	66.51
Laketch	Field_2021	2	8	15	2.95	3.65	2.91	2.18	1.75	41.68	42.87	40.51	36.11	32.96	78.08	67.86	32.14	65.08
ETBW172864	Field_2021	2	8	190	2.53	3.41	2.44	2.09	1.56	39.02	40.41	38.25	35.67	31.03	68.87	57.47	42.53	45.36
Tay	Field_2021	2	8	30	3.24	4.49	3.13	2.52	1.98	42.36	42.89	39.75	37.57	34.91	82.14	68.24	31.76	71.88
Dandaa	Field_2021	2	8	33	3.66	4.37	3.52	2.85	2.32	42.48	44.27	42.17	37.84	35.18	80.59	67.12	32.88	68.37
Kakaba	Field_2021	2	8	13	2.92	3.46	2.75	2.16	1.74	41.58	42.74	40.13	37.43	34.16	65.77	61.37	38.67	52.44
Ogolcho	Field_2021	2	8	4	2.86	4.21	3.24	2.53	1.67	39.69	40.03	36.81	33.79	29.55	74.62	67.22	32.78	65.19
Alidoro	Field_2021	2	8	34	4.36	5.15	3.96	3.24	2.68	49.97	52.06	48.46	46.23	44.64	86.75	73.65	22.35	85.62
Biqa	Field_2021	2	8	45	2.72	3.42	2.68	2.25	1.63	42.32	44.82	41.76	39.52	36.04	76.95	66.78	33.22	64.38
ETBW8489	Field_2021	2	8	105	3.14	4.25	3.07	2.38	1.79	42.94	45.04	41.62	40.28	36.31	80.24	67.12	32.88	67.49
ETBW9450	Field_2021	2	8	65	3.48	4.36	3.22	2.49	1.94	41.62	42.88	39.05	35.72	32.92	78.47	68.07	31.93	65.84
ETBW8800	Field_2021	2	9	68	3.45	4.53	3.28	2.52	2.05	49.08	50.74	47.58	45.43	42.13	82.76	71.49	28.51	72.26
ETBW8905	Field_2021	2	9	52	3.26	4.48	3.24	2.96	1.98	43.88	45.03	42.72	40.34	36.05	81.48	68.26	31.74	71.55
Galema	Field_2021	2	9	42	2.64	3.52	2.55	2.35	1.43	35.92	37.66	35.08	32.83	27.59	67.11	55.64	44.36	37.21
ETBW8907	Field_2021	2	9	53	2.75	3.57	2.72	2.46	1.49	38.73	39.51	37.11	35.02	32.96	68.25	56.35	43.65	46.54
ETBW8840	Field_2021	2	9	183	3.68	4.62	3.44	2.71	2.35	47.41	49.55	46.52	44.94	42.08	82.16	72.85	27.15	72.68
Kulkulu	Field_2021	2	9	8	3.24	4.38	3.19	2.95	2.16	38.45	40.16	37.69	35.03	32.81	78.55	67.71	32.29	62.83
Dinknesh	Field_2021	2	9	2	2.55	3.22	2.53	2.14	1.48	42.79	43.42	41.26	37.06	35.38	75.17	63.54	36.44	64.39
Kingbird	Field_2021	2	9	47	3.42	4.74	3.26	2.95	2.22	47.19	48.54	46.24	43.47	41.65	82.45	68.98	31.02	72.67
Sofumar	Field_2021	2	9	27	2.52	3.11	2.46	2.03	1.31	39.25	41.36	38.67	35.89	33.75	66.28	57.05	42.95	52.57
Honqolo	Field_2021	2	9	46	2.36	3.22	2.34	1.98	1.45	40.61	42.39	38.75	36.89	34.74	64.76	54.15	45.85	36.21
Manduyo	Field_2021	2	9	48	3.62	4.65	3.28	2.66	2.17	44.97	46.55	44.46	42.23	41.06	82.74	68.02	31.98	72.43
Tossa	Field_2021	2	9	3	3.81	4.73	3.84	3.24	2.49	48.07	50.53	47.99	45.19	43.45	84.35	73.68	26.32	75.76
Tsehay	Field_2021	2	9	49	4.46	5.17	4.25	3.21	2.67	50.37	52.86	49.78	47.95	45.12	86.37	78.39	21.61	85.54
Dashen	Field_2021	2	9	23	4.05	5.02	4.27	3.45	2.56	47.57	49.48	47.14	45.27	43.76	83.59	73.16	26.84	77.39
Gasay	Field_2021	2	10	12	3.37	4.19	3.02	2.58	1.52	42.95	44.24	42.92	40.19	38.44	75.56	62.43	37.57	55.02
ETBW9396	Field_2021	2	10	80	3.52	4.53	3.25	2.97	2.39	41.24	43.04	40.82	38.31	35.64	78.96	66.03	33.97	66.34
ETBW9026	Field_2021	2	10	70	3.27	4.36	3.21	2.86	1.98	45.16	47.11	44.51	42.84	39.18	82.12	68.53	31.47	69.88
ETBW9107	Field_2021	2	10	135	3.52	3.88	3.42	2.92	2.25	49.04	51.28	48.62	46.56	44.31	82.15	69.58	30.42	72.44
ETBW9433	Field_2021	2	10	71	3.31	4.25	3.31	2.64	2.05	46.93	47.44	45.04	42.29	30.11	80.43	67.44	32.56	71.04
ETBW8903	Field_2021	2	10	50	2.45	3.41	2.38	2.13	1.47	39.01	40.44	37.85	35.71	29.35	76.52	62.18	37.82	63.55
Hoggana	Field_2021	2	10	16	2.72	3.46	2.35	2.15	1.91	38.54	40.05	37.98	35.96	33.02	74.31	61.74	38.26	47.02
ETBW8923	Field_2021	2	10	61	2.58	3.55	2.51	2.38	1.58	40.41	42.67	38.25	36.74	34.58	74.48	62.82	37.18	56.71
ET13A2	Field_2021	2	10	41	3.26	4.72	3.23	2.85	2.24	49.66	50.13	48.43	46.03	44.29	81.44	72.17	27.83	74.35
ETBW8827	Field_2021	2	10	60	3.69	4.69	3.47	3.22	2.56	41.72	42.05	39.08	37.92	34.42	51.06	68.14	31.86	71.23
ETBW9440	Field_2021	2	10	76	2.76	3.64	2.54	1.98	1.72	43.26	45.06	42.38	40.19	37.67	82.94	62.58	37.42	54.16
Huluka	Field_2021	2	10	17	2.94	4.12	3.28	2.69	1.77	40.53	42.45	39.99	37.19	35.21	78.39	66.27	33.83	65.92
Dure	Field_2021	2	10	21	2.66	3.25	2.57	2.35	1.43	40.63	42.77	40.08	38.56	34.33	78.25	64.91	35.09	62.68
Gambo	Field_2021	2	10	37	3.27	4.62	3.05	2.47	1.76	39.93	41.01	37.43	35.66	33.29	75.28	61.48	38.52	55.09
ETBW8675	Field_2021	2	11	110	3.44	3.53	2.72	2.54	1.85	42.73	44.59	41.09	39.47	37.24	76.26	62.56	37.44	58.35
ETBW9422	Field_2021	2	11	94	2.84	3.58	2.73	2.36	1.72	42.65	45.37	41.86	39.78	37.12	77.34	65.75	34.25	64.49
Shorima	Field_2021	2	11	14	3.05	4.25	3.01	2.88	1.96	45.07	47.49	44.22	42.61	40.35	78.25	66.89	33.11	67.05
Sulla	Field_2021	2	11	11	3.65	4.67	3.42	2.95	2.38	46.85	48.71	45.54	43.98	41.05	84.67	74.25	25.75	78.53
ETBW9414	Field_2021	2	11	85	2.21	3.26	2.17	1.93	1.44	39.15	41.02	38.68	36.39	34.16	74.66	59.36	40.64	56.27
Digelu	Field_2021	2	11	36	2.03	3.12	2.24	1.85	1.15	38.69	40.03	37.81	35.79	32.55	67.55	57.41	42.59	41.89
ETBW9424	Field_2021	2	11	86	2.34	3.43	2.28	1.94	1.32	40.97	42.06	39.46	37.23	35.64	68.32	58.67	41.33	52.62
ETBW9378	Field_2021	2	11	75	3.35	4.35	3.14	2.72	1.65	46.32	47.82	45.76	43.52	40.95	77.15	66.23	33.77	67.85
ETBW8816	Field_2021	2	11	55	3.57	4.56	2.96	2.54	1.98	46.94	48.04	45.28	42.62	40.88	78.67	66.02	33.98	68.27
ETBW9438	Field_2021	2	11	74	1.82	2.74	1.94	1.62	1.26	38.31	39.72	37.05	35.88	32.08	67.89	57.96	42.04	37.03
ETBW9409	Field_2021	2	11	90	2.54	3.15	2.37	1.77	1.33	40.74	41.58	39.13	37.03	35.43	68.72	58.87	41.13	54.79
ETBW9436	Field_2021	2	11	73	2.68	3.74	2.35	1.96	1.42	43.88	45.72	43.05	41.92	39.66	76.85	65.11	34.89	65.74
Millennium	Field_2021	2	11	7	2.55	3.29	2.42	1.97	1.55	40.08	41.34	38.83	36.59	32.73	68.78	59.25	40.75	55.56
ETBW8492	Field_2021	2	11	107	3.82	5.18	4.25	2.95	2.62	51.11	52.51	50.96	48.02	46.55	86.31	73.42	26.58	78.21
ETBW9411	Field_2021	2	12	82	3.04	4.15	2.64	1.87	1.84	43.41	45.52	42.94	40.45	38.08	76.14	64.03	36.97	64.09
ETBW8725	Field_2021	2	12	108	3.22	4.67	3.26	2.95	2.23	49.66	52.02	48.28	46.29	42.17	83.05	71.46	28.54	73.52
Sirbo	Field_2021	2	12	28	2.28	2.52	2.23	1.68	1.12	41.03	42.16	39.69	37.81	32.79	65.18	53.69	46.31	38.62
ETBW9445	Field_2021	2	12	67	2.67	3.28	2.69	2.27	1.35	40.42	41.26	39.06	37.38	34.24	66.52	55.81	44.19	41.89
Menze	Field_2021	2	12	1	2.14	2.63	2.08	1.85	1.22	35.19	36.47	34.65	32.25	25.36	62.19	54.79	45.21	37.96
ETBW9404	Field_2021	2	12	92	2.48	3.27	2.46	1.75	1.36	38.89	40.75	37.61	35.39	30.89	65.08	61.55	38.45	54.87
ETBW8070	Field_2021	2	12	58	2.45	2.92	2.61	2.24	1.28	37.75	39.74	36.55	34.06	31.97	65.12	55.97	44.03	42.56
ETBW8260	Field_2021	2	12	103	3.54	4.17	3.25	2.71	2.35	41.46	42.53	40.23	39.07	35.37	82.69	67.06	32.94	71.42
ETBW9027	Field_2021	2	12	69	3.78	5.04	3.48	3.26	2.72	47.24	49.44	46.19	44.76	42.92	86.15	73.23	26.77	75.07
ETBW8901	Field_2021	2	12	88	3.12	4.22	2.96	2.39	1.94	44.27	45.48	43.14	40.91	37.57	78.42	66.64	33.36	64.11
ETBW8261	Field_2021	2	12	104	2.76	2.89	2.55	1.97	1.62	42.95	44.12	41.78	38.86	36.37	66.82	59.32	40.68	55.03
Hawii	Field_2021	2	12	31	2.15	2.76	1.92	1.66	1.24	38.32	39.82	37.52	35.76	32.94	65.17	56.82	43.18	48.65
ETBW8823	Field_2021	2	12	63	2.18	3.25	2.74	2.25	1.52	42.21	43.63	41.33	38.08	36.77	67.54	58.76	41.24	53.23
ETBW9406	Field_2021	2	12	93	2.85	3.51	2.94	2.85	1.68	46.08	47.22	45.35	42.61	39.17	75.24	62.52	37.48	54.81
Simba	Field_2021	2	13	26	2.13	3.27	2.63	2.05	1.46	36.49	37.84	34.18	32.11	27.52	65.73	58.94	41.06	52.76
ETBW9444	Field_2021	2	13	66	2.65	4.06	3.11	2.86	1.54	37.16	39.64	36.31	34.82	30.04	72.09	61.14	38.86	56.95
ETBW9413	Field_2021	2	13	84	2.24	3.48	2.16	1.77	1.38	42.31	43.34	39.58	37.03	34.74	72.65	62.04	37.96	57.99
K62954A	Field_2021	2	13	39	2.55	4.09	3.27	2.65	1.52	39.67	40.25	38.14	36.02	32.05	67.32	59.28	40.72	52.64
Mitike	Field_2021	2	13	43	2.89	4.34	2.85	2.53	1.97	41.96	42.98	40.54	36.71	34.85	77.53	67.31	32.69	67.25
ETBW8491	Field_2021	2	13	106	2.93	4.01	2.87	2.68	1.92	42.29	43.44	41.01	38.93	36.56	78.45	64.05	33.95	65.12
K6290Bulk	Field_2021	2	13	44	2.36	3.26	2.34	1.91	1.29	39.31	40.62	38.28	36.04	32.54	71.97	62.08	37.92	54.94
ETBW8486	Field_2021	2	13	117	2.87	4.25	2.83	2.15	1.87	44.08	45.72	43.55	42.91	40.02	76.65	66.62	33.38	64.37
ETBW8944	Field_2021	2	13	97	2.74	4.12	2.63	2.44	1.52	38.47	39.28	37.63	34.38	30.86	74.36	65.27	34.73	63.92
ETBW9068	Field_2021	2	13	116	2.58	3.21	2.55	2.42	1.43	43.77	45.03	42.36	39.84	36.05	70.41	58.88	41.12	52.71
ETBW8654	Field_2021	2	13	118	3.17	4.03	2.92	2.56	1.78	43.56	45.48	42.07	40.73	37.81	74.63	66.72	33.28	65.13
ETBW8987	Field_2021	2	13	101	3.08	4.18	2.38	1.82	1.57	44.34	45.69	43.25	40.42	38.06	73.58	62.92	37.08	61.38
ETBW9410	Field_2021	2	13	91	3.25	4.15	3.22	2.47	1.86	40.98	42.51	39.76	36.81	34.54	76.25	67.71	32.29	62.32
ETBW8659	Field_2021	2	13	121	2.77	3.69	2.73	2.54	1.62	45.29	45.82	43.58	41.15	36.96	75.44	65.56	34.44	64.78
Enkoy	Field_2021	2	14	40	2.32	3.37	2.25	1.94	1.34	39.41	41.23	38.34	36.72	33.66	72.65	61.92	38.08	57.22
Doddota	Field_2021	2	14	38	2.02	2.84	1.93	1.72	1.25	34.52	35.84	33.02	31.32	25.07	67.16	55.43	44.57	48.61
ETBW9221	Field_2021	2	14	126	3.15	3.52	2.67	2.33	1.87	45.69	47.16	44.48	42.75	40.62	68.53	62.08	37.92	62.29
ETBW8668	Field_2021	2	14	109	2.65	3.23	2.54	1.96	1.69	44.85	45.88	43.65	41.26	39.89	68.52	61.12	38.88	57.66
ETBW8820	Field_2021	2	14	57	2.44	3.18	2.42	1.98	1.46	39.97	41.18	37.63	35.87	28.71	64.31	58.34	41.66	54.25
ETBW9449	Field_2021	2	14	64	2.48	3.36	2.44	2.04	1.53	37.68	39.11	36.45	33.24	28.44	67.24	61.25	38.75	56.28
ETBW8597	Field_2021	2	14	114	2.26	3.22	2.15	1.96	1.37	40.87	41.76	39.55	37.22	34.05	72.83	58.67	41.33	54.85
ETBW9089	Field_2021	2	14	129	3.14	4.31	3.02	2.39	1.98	37.12	38.73	36.95	34.68	27.19	76.42	67.89	32.11	65.48
ETBW9305	Field_2021	2	14	125	2.35	3.29	2.26	2.05	1.42	38.95	40.14	37.78	35.81	32.12	64.91	57.05	42.95	52.67
ETBW8974	Field_2021	2	14	102	2.07	2.97	1.97	1.85	1.26	37.47	39.59	37.04	35.83	32.64	63.27	54.72	45.28	48.77
Hidasie	Field_2021	2	14	20	3.19	3.63	2.89	2.51	2.02	43.25	45.74	42.83	40.61	37.55	72.38	66.15	33.85	67.05
ETBW9416	Field_2021	2	14	87	3.02	3.56	2.93	2.46	1.82	44.89	45.77	43.96	42.48	40.72	72.46	63.55	36.45	65.28
ETBW9102	Field_2021	2	14	133	2.35	3.47	2.32	1.95	1.32	40.93	41.95	39.28	37.08	34.22	72.68	62.94	37.06	65.72
ETBW9384	Field_2021	2	14	79	2.28	3.34	2.25	1.91	1.24	38.86	40.27	36.64	34.42	28.57	68.12	57.26	42.74	52.64
