# Supplementary material for: Evaluation of bread wheat (Triticum aestivum L.) genotypes for drought tolerance using morpho-physiological traits under drought-stressed and well-watered conditions
Source: PLoS One. 2023 May 4;18(5):e0283347. doi: 10.1371/journal.pone.0283347 (PMC10159169; doi:10.1371/journal.pone.0283347)
Supplement: S4 File — (XLSX) [file pone.0283347.s022.xlsx]

## Sheet: Sheet1
Morphological traits of bread wheat under drought-stressed condition
S/No.	Genotypes	Entry	Blk	Rep	LS	LA	LR	LW	DS
1	Menze	1	1	1	7	2	2	9	9
2	Dinknesh	2	2	1	7	3	3	1	0
3	Tossa	3	3	1	7	2	1	10	1
4	Ogolcho	4	4	1	9	1	1	5	7
5	Galil	5	5	1	5	1	2	10	7
6	Meraro	6	6	1	7	1	1	5	5
7	Millennium	7	7	1	5	1	1	9	7
8	Kulkulu	8	8	1	9	1	1	1	0
9	KBG-01	9	9	1	3	3	2	1	3
10	Bolo	10	10	1	7	2	2	10	3
11	Sulla	11	11	1	5	1	1	9	5
12	Gasay	12	12	1	7	2	2	5	5
13	Kakaba	13	13	1	3	1	1	10	5
14	Shorima	14	14	1	3	1	1	10	1
15	Laketch	15	1	1	3	2	3	5	9
16	Hoggana	16	2	1	3	1	3	5	9
17	Huluka	17	3	1	7	2	2	9	3
18	Abola	18	4	1	7	1	3	5	3
19	Tusie	19	5	1	7	2	3	5	3
20	Hidasie	20	6	1	3	1	1	1	0
21	Dure	21	7	1	7	4	4	1	3
22	Pavon-76	22	8	1	9	4	4	10	1
23	Dashen	23	9	1	7	2	2	10	3
24	Kubsa	24	10	1	5	2	2	9	1
25	Katar	25	11	1	9	4	4	1	1
26	Simba	26	12	1	7	2	2	1	5
27	Sofumar	27	13	1	7	4	4	1	9
28	Sirbo	28	14	1	3	2	2	1	0
29	Bobicho	29	1	1	7	3	2	5	7
30	Tay	30	2	1	5	1	2	10	5
31	Hawii	31	3	1	7	4	3	1	1
32	Dereselign	32	4	1	7	2	3	5	3
33	Danda'a	33	5	1	7	1	1	10	0
34	Alidoro	34	6	1	7	3	3	5	3
35	Mada-Welabu	35	7	1	9	2	2	10	5
36	Digelu	36	8	1	7	2	1	10	1
37	Gambo	37	9	1	9	4	4	1	1
38	Doddota	38	10	1	7	4	4	10	1
39	K6295-4A	39	11	1	3	1	1	10	3
40	Enkoy	40	12	1	9	4	4	1	1
41	ET-13A2	41	13	1	5	2	2	9	0
42	Galema	42	14	1	7	3	3	10	1
43	Mitike	43	1	1	7	3	2	10	3
44	K6290-Bulk	44	2	1	7	1	1	10	3
45	Biqa	45	3	1	5	4	3	4	3
46	Honqolo	46	4	1	3	1	1	10	1
47	Kingbird	47	5	1	7	2	2	10	7
48	Manduyo	48	6	1	3	2	1	5	0
49	Tsehay	49	7	1	5	3	2	5	5
50	ETBW 8903	50	8	1	7	3	2	5	5
51	ETBW 8817	51	9	1	5	1	1	5	3
52	ETBW 8905	52	10	1	7	3	2	10	3
53	ETBW 8907	53	11	1	5	2	1	10	3
54	ETBW 8908	54	12	1	9	2	3	5	3
55	ETBW 8816	55	13	1	9	4	4	9	0
56	ETBW 8818	56	14	1	3	1	1	5	1
57	ETBW 8820	57	1	1	3	1	1	1	1
58	ETBW 8070	58	2	1	7	3	2	10	7
59	ETBW 8831	59	3	1	3	1	2	9	9
60	ETBW 8827	60	4	1	5	1	2	10	1
61	ETBW 8923	61	5	1	5	2
62	ETBW 8826	62	6	1	9	4	3	5	3
63	ETBW 8823	63	7	1	3	1	1	9	3
64	ETBW 9449	64	8	1	9	3	2	10	3
65	ETBW 9450	65	9	1	5	2	2	5	5
66	ETBW 9444	66	10	1	7	3	3	1	3
67	ETBW 9445	67	11	1	7	4	3	10	7
68	ETBW 8800	68	12	1	9	4	4	1	3
69	ETBW 9027	69	13	1	9	3	2	1	3
70	ETBW 9026	70	14	1	5	1	1	9	3
71	ETBW 9433	71	1	1	7	3	2	5	3
72	ETBW 9435	72	2	1	9	4	4	1	1
73	ETBW 9436	73	3	1	7	3	3	5	3
74	ETBW 9438	74	4	1	5	2	2	9	7
75	ETBW 9378	75	5	1	5	1	2	5	5
76	ETBW 9440	76	6	1	7	2	3	5	3
77	ETBW 9441	77	7	1	3	1	1	1	1
78	ETBW 9383	78	8	1	5	2	2	10	3
79	ETBW 9384	79	9	1	7	3	3	5	3
80	ETBW 9396	80	10	1	5	2	2	10	1
81	ETBW 9402	81	11	1	3	1	1	5	3
82	ETBW 9411	82	12	1	5	2	2	9	5
83	ETBW 9412	83	13	1	9	1	2	10	3
84	ETBW 9413	84	14	1	5	2	2	10	3
85	ETBW 9414	85	1	1	5	1	1	5	1
86	ETBW 9424	86	2	1	5	3	2	9	3
87	ETBW 9416	87	3	1	9	4	4	5	5
88	ETBW 8901	88	4	1	3	3	4	5	1
89	ETBW 8394	89	5	1	7	3	4	1	3
90	ETBW 9409	90	6	1	7	2	2	10	3
91	ETBW 9410	91	7	1	5	2	2	1	3
92	ETBW 9404	92	8	1	3	3	4	10	3
93	ETBW 9406	93	9	1	3	1	2	9	7
94	ETBW 9422	94	10	1	9	4	4	1	1
95	ETBW 9407	95	11	1	9	4	4	1	1
96	ETBW 8983	96	12	1	9	4	4	1	3
97	ETBW 8944	97	13	1	7	2	2	9	5
98	ETBW 8984	98	14	1	9	3	3	9	3
99	ETBW 8945	99	1	1	5	1	2	10	1
100	ETBW 8981	100	2	1	3	2	1	10	3
101	ETBW 8987	101	3	1	5	2	2	10	3
102	ETBW 8974	102	4	1	7	2	2	1	1
103	ETBW 8260	103	5	1	3	1	1	10	7
104	ETBW 8261	104	6	1	5	1	1	1	0
105	ETBW 8489	105	7	1	5	4	3	1	0
106	ETBW 8491	106	8	1	7	4	2	1	1
107	ETBW 8492	107	9	1	7	2	2	10	3
108	ETBW 8725	108	10	1	7	3	2	1	5
109	ETBW 8668	109	11	1	3	3	3	1	1
110	ETBW 8675	110	12	1	5	2	1	10	5
111	ETBW 8676	111	13	1	5	2	1	10	3
112	ETBW 9092	112	14	1	9	4	4	1	3
113	ETBW 8684	113	1	1	3	3	2	10	0
114	ETBW 8597	114	2	1	3	3	2	1	1
115	ETBW 8797	115	3	1	3	1	1	10	5
116	ETBW 9068	116	4	1	9	4	4	1	3
117	ETBW 8486	117	5	1	3	3	1	5	3
118	ETBW 8654	118	6	1	5	2	2	10	5
119	ETBW 8996	119	7	1	7	3	3	10	3
120	ETBW 9104	120	8	1	7	1	2	10	3
121	ETBW 8659	121	9	1	9	4	4	1	1
122	ETBW 9084	122	10	1	7	3	2	10	3
123	ETBW 8661	123	11	1	9	3	2	1	3
124	ETBW 9220	124	12	1	7	2	1	10	3
125	ETBW 9305	125	13	1	9	4	4	1	1
126	ETBW 9221	126	14	1	5	1	1	1	3
127	ETBW 9091	127	1	1	5	3	2	1	3
128	ETBW 9473	128	2	1	9	4	4	10	0
129	ETBW 9089	129	3	1	7	3	2	10	3
130	ETBW 9202	130	4	1	7	2	4	1	1
131	ETBW 9294	131	5	1	9	4	2	1	3
132	ETBW 9295	132	6	1	7	4	3	10	1
133	ETBW 9102	133	7	1	5	1	1	9	3
134	ETBW 9200	134	8	1	5	1	1	9	1
135	ETBW 9107	135	9	1	3	2	1	9	1
136	ETBW 9087	136	10	1	9	1	1	10	3
137	ETBW 9134	137	11	1	9	4	4	5	5
138	ETBW 9135	138	12	1	5	3	4	9	5
139	ETBW 9484	139	13	1	9	2	4	9	3
140	ETBW 9137	140	14	1	7	2	2	10	5
141	ETBW 9138	141	1	1	3	2	1	10	3
142	ETBW 9139	142	2	1	3	2	1	9	1
143	ETBW 9108	143	3	1	5	3	3	9	3
144	ETBW 9140	144	4	1	5	3	2	5	5
145	ETBW 9109	145	5	1	9	3	4	5	1
146	ETBW 9088	146	6	1	3	2	1	9	3
147	ETBW 9110	147	7	1	7	3	2	5	3
148	ETBW 9470	148	8	1	9	4	1	5	1
149	ETBW 9169	149	9	1	9	4	4	5	1
150	ETBW 9112	150	10	1	7	3	3	10	5
151	ETBW 9233	151	11	1	7	1	2	5	5
152	ETBW 8303	152	12	1	9	4	3	10	5
153	ETBW 8735	153	13	1	9	4	4	10	5
154	ETBW 8311	154	14	1	7	2	2	1	5
155	ETBW 8484	155	1	1	3	4	1	1	3
156	ETBW 8289	156	2	1	7	2	1	1	1
157	ETBW 9095	157	3	1	5	2	3	1	5
158	ETBW 9093	158	4	1	9	4	4	1	5
159	ETBW 8577	159	5	1	3	3	1	9	5
160	ETBW 9175	160	6	1	9	4	2	1	3
161	ETBW 8640	161	7	1	7	2	2	10	1
162	ETBW 8862	162	8	1	9	4	4	1	1
163	ETBW 8583	163	9	1	3	4	2	5	1
164	ETBW 9183	164	10	1	3	1	4	1	5
165	ETBW 8772	165	11	1	9	3	4	1	5
166	ETBW 8584	166	12	1	7	1	2	9	9
167	ETBW 9176	167	13	1	7	4	2	5	3
168	ETBW 8585	168	14	1	3	4	1	9	0
169	ETBW 9177	169	1	1	7	4	4	10	5
170	ETBW 9179	170	2	1	9	4	4	5	5
171	ETBW 9180	171	3	1	9	4	4	9	3
172	ETBW 9279	172	4	1	7	4	2	9	3
173	ETBW 9019	173	5	1	9	2	1	9	1
174	ETBW 9184	174	6	1	9	4	1	9	1
175	ETBW 9029	175	7	1	7	2	1	9	1
176	ETBW 8777	176	8	1	7	2	1	10	3
177	ETBW 8870	177	9	1	7	3	2	10	3
178	ETBW 8653	178	10	1	9	4	2	10	1
179	ETBW 9083	179	11	1	3	2	1	10	1
180	ETBW 9185	180	12	1	9	1	4	5	5
181	ETBW 9001	181	13	1	7	2	1	5	5
182	ETBW 8881	182	14	1	9	2	1	10	0
183	ETBW 8840	183	1	1	3	4	1	9	1
184	ETBW 8751	184	2	1	7	3	3	9	3
185	ETBW 9066	185	3	1	9	4	4	1	3
186	ETBW 8882	186	4	1	9	3	3	1	3
187	WANE	187	5	1	7	2	1	9	3
188	LEMU	188	6	1	9	4	1	9	3
189	ETBW 172862	189	7	1	7	3	2	10	3
190	ETBW 172864	190	8	1	5	1	2	5	1
191	ETBW 172872	191	9	1	3	1	1	5	1
192	ETBW 172936	192	10	1	3	2	1	9	5
193	ETBW 172938	193	11	1	3	3	1	5	3
194	ETBW 172955	194	12	1	5	2	1	1	3
195	ETBW 172082	195	13	1	5	3	3	9	5
196	ETBW 172996	196	14	1	7	4	4	9	5
197	ETBW8908	54	1	2	7	4	3	9	5
198	ETBW9087	136	2	2	9	4	4	1	1
199	ETBW172996	196	3	2	7	2	1	10	3
200	ETBW9407	95	4	2	9	4	2	9	3
201	ETBW9091	127	5	2	9	4	3	9	3
202	ETBW9383	78	6	2	7	4	3	9	3
203	ETBW8981	100	7	2	9	1	1	9	3
204	ETBW8394	89	8	2	7	2	1	10	3
205	ETBW8676	111	9	2	9	3	3	5	3
206	Abola	18	10	2	5	3	4	9	3
207	ETBW8826	62	11	2	7	1	1	9	3
208	ETBW9180	171	12	2	7	3	2	10	3
209	MadaWelabu	35	13	2	5	2	1	1	3
210	ETBW8870	177	14	2	3	4	1	10	3
211	ETBW8983	96	1	2	9	3	3	5	5
212	ETBW9112	150	2	2	7	2	2	10	3
213	ETBW8311	154	3	2	5	2	2	9	3
214	ETBW8661	123	4	2	9	1	1	9	3
215	ETBW8684	113	5	2	9	2	1	9	3
216	ETBW8862	162	6	2	7	4	2	1	1
217	ETBW9179	170	7	2	9	4	1	9	1
218	ETBW9294	131	8	2	9	4	1	10	1
219	ETBW9412	83	9	2	5	4	3		3
220	ETBW8882	186	10	2	9	4	1	9
221	ETBW9088	146	11	2	3	2	1	1	1
222	ETBW8831	59	12	2	9	1	1	9	3
223	ETBW9441	77	13	2	5	2	1	10	7
224	ETBW172872	191	14	2	7	2	1	1	1
225	ETBW172955	194	1	2	7	1	2	10	3
226	ETBW8653	178	2	2	7	4	2	10	3
227	ETBW9092	112	3	2	5	3	2	9	1
228	ETBW9083	179	4	2	7	2	1	9	3
229	ETBW9138	141	5	2	9	4	3	10	3
230	ETBW9200	134	6	2	7	2	1	9	3
231	ETBW9435	72	7	2	9	1	1	9	5
232	ETBW9019	173	8	2	9	1	4	10	3
233	ETBW9484	139	9	2	5	4	3		1
234	ETBW9202	130	10	2	5	1	1	9
235	LEMU	188	11	2	9	4	4	9	3
236	Tusie	19	12	2	3	2	1	9	3
237	ETBW8996	119	13	2	3	3	3	10	1
238	ETBW8583	163	14	2	5	2	2	9	1
239	ETBW9135	138	1	2	3	4	2	10	5
240	ETBW9084	122	2	2	3	1	2	10	5
241	ETBW8984	98	3	2	5	4	3
242	ETBW9233	151	4	2	3	1	1	5	3
243	ETBW8484	155	5	2	5	4	4
244	ETBW9470	148	6	2	3	1	1	1	0
245	ETBW8751	184	7	2	7	4	3	5	5
246	Galil	5	8	2	5	3	3	5	3
247	ETBW172082	195	9	2	7	3	2	10	1
248	ETBW9093	158	10	2	9	1	1	9	3
249	ETBW9184	174	11	2	9	4	2	10	3
250	ETBW8797	115	12	2	7	4	3	10	3
251	ETBW9110	147	13	2	9	4	3	9	0
252	ETBW9169	149	14	2	5	2	1	10	3
253	ETBW9185	180	1	2	3	3	2	1	1
254	Kubsa	24	2	2	7	3	2	10	7
255	ETBW8585	168	3	2	7	3	2	10	7
256	ETBW172938	193	4	2	7	4	1	1	1
257	ETBW8945	99	5	2	5	4	3
258	ETBW9104	120	6	2	5	4	2	10	3
259	ETBW9473	128	7	2	7	2	1	9	1
260	WANE	187	8	2	9	2	2	9	3
261	ETBW8735	153	9	2	9	4	1	5	3
262	ETBW9140	144	10	2	7	4	1	10	1
263	ETBW9175	160	11	2	9	4	2	5	7
264	ETBW9066	185	12	2	7	4	3	5	3
265	ETBW9029	175	13	2	9	4	2	1	1
266	KBG01	9	14	2	7	2	1	10	5
267	ETBW8584	166	1	2	3	2	2	10	3
268	ETBW172936	192	2	2	7	4	2	5	1
269	ETBW9137	140	3	2	9	4	4	1	3
270	Katar	25	4	2	7	3	3	9	7
271	Bobicho	29	5	2	9	2	1	10	5
272	ETBW8777	176	6	2	9	4	3	5	1
273	ETBW9139	142	7	2	5	1	2	1	1
274	ETBW8577	159	8	2	7	2	1	9	1
275	ETBW9001	181	9	2	7	4	2	1	1
276	ETBW9279	172	10	2	9	4	3	9	3
277	ETBW9295	132	11	2	3	1	2	10	1
278	ETBW9108	143	12	2	7	1	2	10	3
279	ETBW8640	161	13	2	5	1	2	10	1
280	ETBW8772	165	14	2	3	2	2	10	5
281	ETBW9220	124	1	2	3	2	1	1	1
282	ETBW9183	164	2	2	7	4	2	10	3
283	ETBW8881	182	3	2	5	4	3
284	ETBW9402	81	4	2	7	4	2	10	0
285	ETBW9177	169	5	2	9	4	2	5	3
286	Pavon76	22	6	2	7	2	1	10	5
287	ETBW8289	156	7	2	5	4	1	5	3
288	ETBW9109	145	8	2	9	4	3	5	3
289	ETBW9176	167	9	2	3	1	1	9	9
290	Dereselign	32	10	2	7	1	2	9	7
291	Meraro	6	11	2	9	4	4	5	1
292	ETBW9095	157	12	2	5	4	3
293	ETBW172862	189	13	2	3	1	1	9	9
294	ETBW8817	51	14	2	3	4	1	5	9
295	ETBW8303	152	1	2	9	1	1	9	1
296	Bolo	10	2	2	5	4	1	10	3
297	ETBW8818	56	3	2	9	1	2	5	7
298	ETBW9134	137	4	2	9	4	2	1	3
299	Laketch	15	5	2	3	2	1	10	5
300	ETBW172864	190	6	2	7	3	1	5	3
301	Tay	30	7	2	9	4	2	10	1
302	Dandaa	33	8	2	7	4	2	5	3
303	Kakaba	13	9	2	9	2	2	1	3
304	Ogolcho	4	10	2	9	4	2	9	5
305	Alidoro	34	11	2	3	2	1	1	1
306	Biqa	45	12	2	5	3	1	9	3
307	ETBW8489	105	13	2	7	1	1	10	3
308	ETBW9450	65	14	2	9	4	4	1	7
309	ETBW8800	68	1	2	3	4	1	9	0
310	ETBW8905	52	2	2	7	4	1	9	1
311	Galema	42	3	2	3	4	1	5	9
312	ETBW8907	53	4	2	9	4	3	5	5
313	ETBW8840	183	5	2	7	4	1	5	3
314	Kulkulu	8	6	2	7	2	1	5	5
315	Dinknesh	2	7	2	7	2	2	9	3
316	Kingbird	47	8	2	5	1	1	9	3
317	Sofumar	27	9	2	9	4	4	10	3
318	Honqolo	46	10	2	7	2	3	5	3
319	Manduyo	48	11	2	9	2	2	5	5
320	Tossa	3	12	2	7	4	1	1	3
321	Tsehay	49	13	2	5	4	3	1	1
322	Dashen	23	14	2	5	4	1	5	3
323	Gasay	12	1	2	7	4	4	1	3
324	ETBW9396	80	2	2	9	4	2	1	1
325	ETBW9026	70	3	2	7	4	1	10	5
326	ETBW9107	135	4	2	9	2	2	1	3
327	ETBW9433	71	5	2	9	4	2	5	5
328	ETBW8903	50	6	2	7	3	2	10	1
329	Hoggana	16	7	2	9	2	1	5	5
330	ETBW8923	61	8	2	9	2	1	10	3
331	ET13A2	41	9	2	3	3	1	9	0
332	ETBW8827	60	10	2	9	4	4	1	1
333	ETBW9440	76	11	2	7	4	3	1	5
334	Huluka	17	12	2	5	2	2	9	5
335	Dure	21	13	2	7	2	3	9	3
336	Gambo	37	14	2	3	1	1	1	9
337	ETBW8675	110	1	2	9	2	2	1	5
338	ETBW9422	94	2	2	3	1	1	10	1
339	Shorima	14	3	2	5	2	2	10	3
340	Sulla	11	4	2	5	2	1	10	3
341	ETBW9414	85	5	2	7	1	3	9	1
342	Digelu	36	6	2	9	4	1	9	1
343	ETBW9424	86	7	2	9	2	1	9	1
344	ETBW9378	75	8	2	7	1	1	5	1
345	ETBW8816	55	9	2	9	2	4	1	1
346	ETBW9438	74	10	2	7	2	2	9	1
347	ETBW9409	90	11	2	9	2	1	9	1
348	ETBW9436	73	12	2	7	4	1	9	1
349	Millennium	7	13	2	9	4	4	10	3
350	ETBW8492	107	14	2	3	2	2	1	5
351	ETBW9411	82	1	2	7	4	2	1	1
352	ETBW8725	108	2	2	3	4	1	10	0
353	Sirbo	28	3	2	9	3	1	9	3
354	ETBW9445	67	4	2	7	2	2	10	3
355	Menze	1	5	2	9	4	1	9	1
356	ETBW9404	92	6	2	9	4	1	9	0
357	ETBW8070	58	7	2	9	3	1	10	0
358	ETBW8260	103	8	2	9	4	2	1	0
359	ETBW9027	69	9	2	3	4	3	1	0
360	ETBW8901	88	10	2	3	1	1	1	1
361	ETBW8261	104	11	2	7	3	4	1	0
362	Hawii	31	12	2	5	2	3	9	7
363	ETBW8823	63	13	2	7	2	2	10	1
364	ETBW9406	93	14	2	3	4	1	1	0
365	Simba	26	1	2	7	4	3	10	5
366	ETBW9444	66	2	2	9	1	2	5	3
367	ETBW9413	84	3	2	7	4	4	9	1
368	K62954A	39	4	2	7	2	2	5	3
369	Mitike	43	5	2	9	2	2	9	1
370	ETBW8491	106	6	2	7	2	2	1	1
371	K6290Bulk	44	7	2	9	4	1	9	3
372	ETBW8486	117	8	2	5	3	1	10	1
373	ETBW8944	97	9	2	5	4	1	10	5
374	ETBW9068	116	10	2	7	3	1	5	1
375	ETBW8654	118	11	2	5	2	1	5	1
376	ETBW8987	101	12	2	7	4	4	5	5
377	ETBW9410	91	13	2	9	3	2	5	5
378	ETBW8659	121	14	2	9	2	3	5	1
379	Enkoy	40	1	2	5	2	1	9	1
380	Doddota	38	2	2	7	3	3	9	9
381	ETBW9221	126	3	2	9	1	3	1	5
382	ETBW8668	109	4	2	9	4	1	1	1
383	ETBW8820	57	5	2	7	2	3	5	5
384	ETBW9449	64	6	2	9	2	2	5	5
385	ETBW8597	114	7	2	7	2	1	9	5
386	ETBW9089	129	8	2	9	1	1	10	1
387	ETBW9305	125	9	2	7	2	1	5	1
388	ETBW8974	102	10	2	9	3	2	10	3
389	Hidasie	20	11	2	7	2	1	5	3
390	ETBW9416	87	12	2	3	2	1	1	3
391	ETBW9102	133	13	2	5	2	1	9	1
392	ETBW9384	79	14	2	7	2	1	9	3

## Sheet: Sheet2
Average values of morphological traits of bread wheat under drought-stressed condition
S/No.	Genotypes	LS	LA	LR	LW	DS
1	Menze	5	3	3	9	9
2	Dinknesh	5	3	4	1	0
3	Tossa	7	3	2	10	1
4	Ogolcho	7	1	1	5	9
5	Galil	5	1	2	10	9
6	Meraro	5	1	1	5	5
7	Millennium	5	1	1	10	9
8	Kulkulu	5	1	1	1	0
9	KBG-01	3	3	3	1	1
10	Bolo	5	3	3	10	1
11	Sulla	5	1	1	10	5
12	Gasay	5	3	2	5	7
13	Kakaba	3	1	1	10	5
14	Shorima	3	1	1	10	1
15	Laketch	3	1	3	5	9
16	Hoggana	3	1	3	5	9
17	Huluka	5	3	2	9	5
18	Abola	5	1	3	5	1
19	Tusie	5	3	3	5	1
20	Hidasie	3	1	1	1	0
21	Dure	7	4	4	1	1
22	Pavon-76	7	4	4	5	1
23	Dashen	5	3	2	5	3
24	Kubsa	5	3	2	5	1
25	Katar	5	4	4	1	1
26	Simba	7	3	3	1	7
27	Sofumar	5	4	4	1	9
28	Sirbo	3	3	2	1	0
29	Bobicho	5	3	2	1	7
30	Tay	5	1	2	5	7
31	Hawii	7	4	3	1	1
32	Dereselign	5	3	3	5	1
33	Danda'a	7	1	1	10	0
34	Alidoro	5	3	3	5	1
35	Mada-Welabu	7	3	3	10	7
36	Digelu	5	3	2	10	1
37	Gambo	5	4	4	1	1
38	Doddota	5	3	4	5	1
39	K6295-4A	3	1	1	10	1
40	Enkoy	7	4	4	1	1
41	ET-13A2	5	3	3	9	0
42	Galema	5	3	4	5	1
43	Mitike	5	3	3	10	1
44	K6290-Bulk	7	1	1	10	1
45	Biqa	5	4	3	4	1
46	Honqolo	3	1	1	10	1
47	Kingbird	7	3	2	10	1
48	Manduyo	3	3	2	5	0
49	Tsehay	5	3	3	5	7
50	ETBW 8903	5	3	2	5	7
51	ETBW 8817	5	1	1	5	3
52	ETBW 8905	7	3	3	10	1
53	ETBW 8907	5	3	2	10	1
54	ETBW 8908	7	3	3	5	1
55	ETBW 8816	5	4	4	9	0
56	ETBW 8818	3	1	1	5	1
57	ETBW 8820	3	1	1	1	1
58	ETBW 8070	5	3	3	10	9
59	ETBW 8831	3	1	2	10	9
60	ETBW 8827	5	1	2	10	1
61	ETBW 8923	5	3	3	10	1
62	ETBW 8826	7	4	3	5	3
63	ETBW 8823	3	1	1	9	3
64	ETBW 9449	7	3	3	5	5
65	ETBW 9450	5	3	2	5	7
66	ETBW 9444	5	3	3	1	3
67	ETBW 9445	5	4	3	5	9
68	ETBW 8800	5	4	4	1	5
69	ETBW 9027	7	3	3	1	5
70	ETBW 9026	5	1	1	9	3
71	ETBW 9433	7	3	3	5	3
72	ETBW 9435	5	4	4	1	1
73	ETBW 9436	5	3	3	5	3
74	ETBW 9438	3	3	2	10	9
75	ETBW 9378	3	1	2	5	5
76	ETBW 9440	5	3	3	5	5
77	ETBW 9441	3	1	1	1	1
78	ETBW 9383	5	3	2	10	3
79	ETBW 9384	5	3	3	5	3
80	ETBW 9396	3	3	2	10	1
81	ETBW 9402	3	1	1	5	3
82	ETBW 9411	5	3	3	10	5
83	ETBW 9412	7	1	2	10	3
84	ETBW 9413	3	3	2	10	5
85	ETBW 9414	3	1	1	5	1
86	ETBW 9424	5	3	2	10	3
87	ETBW 9416	7	4	4	5	5
88	ETBW 8901	3	3	4	5	1
89	ETBW 8394	5	3	4	1	3
90	ETBW 9409	5	3	3	10	3
91	ETBW 9410	3	3	2	1	3
92	ETBW 9404	3	3	4	5	3
93	ETBW 9406	3	1	2	9	9
94	ETBW 9422	7	4	4	1	1
95	ETBW 9407	7	4	4	1	1
96	ETBW 8983	5	4	4	1	3
97	ETBW 8944	5	3	2	10	7
98	ETBW 8984	7	3	3	5	3
99	ETBW 8945	3	1	2	10	1
100	ETBW 8981	3	3	2	10	3
101	ETBW 8987	3	3	2	5	3
102	ETBW 8974	5	3	3	1	1
103	ETBW 8260	3	1	1	10	7
104	ETBW 8261	5	1	1	1	0
105	ETBW 8489	5	4	3	1	0
106	ETBW 8491	5	4	2	1	1
107	ETBW 8492	7	3	2	10	3
108	ETBW 8725	7	3	3	1	5
109	ETBW 8668	3	3	3	1	1
110	ETBW 8675	5	3	2	10	7
111	ETBW 8676	5	3	2	5	3
112	ETBW 9092	7	4	4	1	3
113	ETBW 8684	3	3	2	10	0
114	ETBW 8597	3	3	2	1	1
115	ETBW 8797	3	1	1	10	7
116	ETBW 9068	7	4	4	1	5
117	ETBW 8486	3	3	2	5	3
118	ETBW 8654	3	3	2	10	7
119	ETBW 8996	5	3	3	5	3
120	ETBW 9104	5	1	2	10	3
121	ETBW 8659	7	4	4	1	1
122	ETBW 9084	5	3	3	10	3
123	ETBW 8661	7	3	3	1	3
124	ETBW 9220	5	3	2	10	3
125	ETBW 9305	5	4	4	1	1
126	ETBW 9221	5	1	1	1	5
127	ETBW 9091	5	3	2	1	5
128	ETBW 9473	7	4	4	5	0
129	ETBW 9089	5	3	2	5	3
130	ETBW 9202	7	3	4	1	1
131	ETBW 9294	5	4	3	1	5
132	ETBW 9295	7	4	3	10	1
133	ETBW 9102	5	1	1	9	3
134	ETBW 9200	5	1	1	9	1
135	ETBW 9107	3	3	1	9	1
136	ETBW 9087	7	1	1	10	3
137	ETBW 9134	7	4	4	5	5
138	ETBW 9135	5	3	4	10	7
139	ETBW 9484	7	3	4	10	3
140	ETBW 9137	5	3	2	5	7
141	ETBW 9138	3	3	1	10	3
142	ETBW 9139	3	3	1	9	1
143	ETBW 9108	5	3	3	10	3
144	ETBW 9140	5	3	3	5	7
145	ETBW 9109	7	3	4	5	1
146	ETBW 9088	3	3	1	9	3
147	ETBW 9110	5	3	2	5	3
148	ETBW 9470	5	4	1	5	1
149	ETBW 9169	5	4	4	5	1
150	ETBW 9112	5	3	3	10	5
151	ETBW 9233	5	1	2	5	5
152	ETBW 8303	7	4	3	10	7
153	ETBW 8735	5	4	4	10	5
154	ETBW 8311	5	3	2	1	5
155	ETBW 8484	3	4	1	1	5
156	ETBW 8289	7	3	1	1	1
157	ETBW 9095	5	3	3	1	5
158	ETBW 9093	7	4	4	1	5
159	ETBW 8577	3	3	1	9	7
160	ETBW 9175	7	4	2	1	3
161	ETBW 8640	5	3	2	10	1
162	ETBW 8862	7	4	4	1	1
163	ETBW 8583	3	4	2	5	1
164	ETBW 9183	3	1	4	1	5
165	ETBW 8772	7	3	4	1	5
166	ETBW 8584	5	1	2	10	9
167	ETBW 9176	5	4	3	5	1
168	ETBW 8585	3	4	1	9	0
169	ETBW 9177	7	4	4	10	7
170	ETBW 9179	7	4	4	5	5
171	ETBW 9180	7	4	4	9	3
172	ETBW 9279	7	4	2	9	3
173	ETBW 9019	7	3	1	9	1
174	ETBW 9184	7	4	1	9	1
175	ETBW 9029	7	1	1	9	1
176	ETBW 8777	5	1	1	10	3
177	ETBW 8870	5	3	2	10	3
178	ETBW 8653	7	4	2	10	0
179	ETBW 9083	3	1	1	10	1
180	ETBW 9185	7	1	4	5	5
181	ETBW 9001	7	1	1	5	5
182	ETBW 8881	7	1	1	10	0
183	ETBW 8840	3	4	1	9	1
184	ETBW 8751	5	3	3	9	3
185	ETBW 9066	7	4	4	1	3
186	ETBW 8882	7	3	4	1	3
187	WANE	7	1	1	9	3
188	LEMU	7	4	1	9	3
189	ETBW 172862	5	3	2	5	3
190	ETBW 172864	5	1	2	5	1
191	ETBW 172872	3	1	1	5	1
192	ETBW 172936	3	3	1	9	5
193	ETBW 172938	3	3	1	5	3
194	ETBW 172955	5	3	1	1	3
195	ETBW 172082	5	3	3	9	5
196	ETBW 172996	5	4	4	9	5
		Leaf size	Leaf angle	Leaf rolling	Leaf Waxiness	Disease score
		7 = Large (56)	1 = Droopy (51)	1 = No rolling (50)	1 = Strong waxy	0 = Highly resistant
		5 = Intermediate (91)	3 = Semi-erect (97)	2 = Weakly rolled (55)	5 = Intermediate	1 = Resistant
		3 = Small (49)	4 = Erect (48)	3 = Semi-rolled (49)	9 = Not waxy	3 = Moderately resistant
				4 = Fully-rolled (42)	10 = Mixture	5 = Moderately susceptible
						7 = Susceptible
						9 = Highly susceptible
